# Supplementary material for: RNA-SSNV: A Reliable Somatic Single Nucleotide Variant Identification Framework for Bulk RNA-Seq Data
Source: Front Genet. 2022 Jun 30;13:865313. doi: 10.3389/fgene.2022.865313 (PMC9279659; doi:10.3389/fgene.2022.865313)
Supplement: Supplementary file 6 [file Table4.XLSX]

## Sheet: LUSC
GeneSymbol	ResponseVar	ResponseVarScore	ExplanatoryVar	RegionLength	CellLineExpression	ReplicationTiming	HiC	ConstraintScore	Residual	P	AlleleScore	BHFDR-q	PumMedID
TP53	317	4944	7	1.448	14.5428	213	34	1.37892	14.5562	2.66728e-48	1.0,0.9755253570798923,1.0,0.9996278615905143,1.0,0.9225020674669722,2.0,0.9412346919070519,1.0,0.9448003742127604,1.0,0.9999895346195763,1.0,0.9993606433781483,1.0,0.9993600471089079,1.0,0.8382588511373013,2.0,0.9963993157890435,2.0,.,6.0,0.04572338369318521,1.0,0.14799104127006552,1.0,0.9932131002640698,1.0,0.9999778798752165,1.0,0.9999802643189359,1.0,0.9985995733678255,1.0,0.9690030674130253,…	2.85e-44	34877784;34746153;34548052;34532467;34488370;34298439;34080290;34012793;33832284;33796225;33717076;33489799;33363036;33241025;33219256;33137577;32993587;32884453;32857918;32848420;32545367;32158625;32005243;31986371;31829519;31692283;31544704;31388196;30961830;30810839;30224757;29928883;29622463;29522268;29500766;29410129;28984774;28177435;28145643;27663899;27107458;26503331;25056374;24833724;243…
NFE2L2	66	1189	3	1.932	12.8275	145	36	-0.10198	8.9725	1.44932e-19	1.0,0.7661156602175786,1.0,0.7427592194792917,1.0,0.9962286771153863,1.0,0.9330551136432627,1.0,0.9451428277765257,1.0,0.9986077720183528,2.0,0.9910564174644706,2.0,0.9999507444072022,1.0,0.9999931899661464,7.0,0.999993437445875,1.0,0.999993530756452,1.0,0.9999933825553377,1.0,0.9999510624293161,5.0,0.999993588833768,1.0,0.9999923967302154,5.0,0.9999924354594323,6.0,0.9999798395973134,1.0,0.99999…	7.74e-16	34169426;33796225;33229301;33219256;33077574;32629428;32434476;32272498;32036209;30039492;28177435;27499952;26527886;26503331;26208877;24323028;23545629;23226795;22960745;22767273;22614957
CDKN2A	53	585	0	1.158	12.3257	357	-15	1.05771	7.98215	7.19045e-16	1.0,0.9697157817479258,1.0,.,1.0,2.2147424225991313E-4,1.0,.,1.0,0.8333496042931879,1.0,0.9999478395272761,2.0,0.999962357182211,1.0,0.9917408575498142,4.0,0.1224995756119342,2.0,.,4.0,0.9996694615987216,1.0,0.9995696522378739,1.0,0.9913382874900123,1.0,0.9189846581377467,1.0,0.9994148827177929,2.0,0.9957132527081777,1.0,0.9999416723936271,2.0,0.9999528468564186,3.0,0.9999477914523618,2.0,0.99994…	2.56e-12	34532467;34488370;34358469;33869018;33796225;33717076;33672117;33489799;33363036;33219256;32903616;31438464;29917141;29500766;29482580;28977839;28177435;27903974;26862903;25056374;22960745
PTEN	30	502	2	1.781	12.4672	300	34	3.715	4.51995	3.09274e-06	1.0,0.9788464832759773,1.0,0.9995627231099644,1.0,0.9992257378199714,1.0,0.9992265556235358,1.0,0.9947029049009073,1.0,0.9999912750644775,1.0,0.9999917241085771,1.0,0.9996163044155616,1.0,0.9999918314935095,1.0,0.9999919409352194,3.0,0.9998339151612894,1.0,0.9999917260654261,1.0,0.9992176566773152,1.0,0.9999916691888497,1.0,0.9998023623332425,1.0,0.999992092128726,1.0,0.9996124731219986,1.0,0.999…	0.0078	33796225;33717076;33672117;32471518;31481045;30963622;30961830;30662330;29410129;28177435;28145643;27835880;26503331;25084400;24794706;24323028
PIK3CA	54	966	4	3.307	12.9039	613	11	5.42012	4.48476	3.64984e-06	1.0,0.9999914174513487,1.0,0.9996118537856179,1.0,0.9997603845294769,1.0,0.9997377591591146,1.0,0.9999822650521186,1.0,0.999992499726593,1.0,0.9999917041876888,1.0,0.9992251141062065,1.0,0.9998662269617099,1.0,0.9996972722892019,13.0,0.9999913366476806,1.0,0.9999920884897663,12.0,0.9999915845143338,2.0,0.9999916390686193,1.0,0.9870282738080206,1.0,0.9951000795892967,2.0,0.9986009953839509,1.0,0.9…	0.0078	34298439;33869018;33796225;33506873;33489799;33219256;32884453;31855703;31692283;31481045;31299995;30961830;30391781;29268512;28984774;28652248;28177435;27880766;27835880;26754874;26527886;26163898;25603872;25384882;25056374;24323028;24158231;16029927
KEAP1	51	746	6	1.9	14.5071	207	30	4.75043	4.18317	1.43738e-05	1.0,0.998940631977295,1.0,0.999991473633027,2.0,0.9999781703160373,1.0,0.9999795609487371,1.0,0.9506022328536763,1.0,0.8241445400422877,1.0,0.9975996180666684,1.0,0.9953958808712576,2.0,0.9949403028500261,1.0,0.9995998073706307,1.0,0.9996631882086109,1.0,0.9996646313665628,1.0,0.9999845921556838,1.0,0.9981246269508854,1.0,0.9999784423283054,1.0,0.9995297123961477,1.0,0.9998522823726312,1.0,0.9063…	0.026	34169426;33869018;33489799;33229301;33219256;33077574;32971994;32953497;32629428;32576270;32434476;32272498;32005243;31299995;28177435;27663899;27499952;26208877;25739673;24323028;24322982;22960745
CHEK2	8	121	0	1.843	13.1533	219	-8	-2.08476	3.85902	5.69206e-05	1.0,0.9999925258919644,1.0,0.9985582129790921,1.0,0.9978802949434487,1.0,0.9999927421236757,1.0,0.16535631272216544,1.0,.,1.0,.,1.0,0.9996114190458083;.	0.087	N
TTC17	16	208	0	3.762	12.7811	919	-7	0.380004	3.70207	0.000106923	1.0,0.9896106629470767,1.0,0.9992239556115238,1.0,0.9999826234196524,1.0,.,1.0,0.9989491361924911,1.0,0.9983071993425134,1.0,0.9998623159787879,1.0,0.9765725166518442,1.0,0.9739460609987729,1.0,0.9678102731319917,1.0,0.8572516145541571,1.0,0.9914899152900403,1.0,0.9985665525706544,1.0,0.9986433335323921,1.0,0.9969552282107513,1.0,0.9992332985436664;.	0.143	.
MCOLN3	7	119	0	1.743	12.96	623	4	-1.03727	3.48931	0.000242139	1.0,0.934919435087394,1.0,0.9995295289075761,1.0,0.9999915659435397,1.0,0.9999914834259507,1.0,0.9999939440458621,1.0,0.9996777263428027,1.0,0.999992152898246;.	0.287	.
VEZT	10	129	0	2.429	12.8246	395	30	-1.09093	3.2736	0.000530935	1.0,0.9256904704881683,1.0,0.9513503921231885,1.0,0.996391808915396,1.0,0.9601065298671457,1.0,0.9999839058707538,1.0,0.9999933020910764,1.0,0.9998036041513415,1.0,0.9999916346714386,1.0,0.012697896073570088,1.0,0.9982217106334575;.	0.567	.
CRISPLD1	11	160	1	1.573	11.8315	703	-22	0.21262	3.21782	0.000645833	1.0,0.9484397876931783,1.0,0.9837189109335727,1.0,0.700857546226325,1.0,0.9933039326813331,1.0,0.9999943478761757,1.0,0.9994885214457616,1.0,0.9999933481505108,1.0,0.9999933585889522,1.0,0.9999938113106999,1.0,0.9996130443403288,1.0,0.9953843723939624;1.0,.	0.588	.
KREMEN1	9	107	0	1.541	13.586	335	-4	0.0432621	3.21113	0.000661074	1.0,0.9999684986827659,1.0,0.999992912446137,1.0,0.9888225719647423,1.0,0.9954795637527962,1.0,0.895945502853146,1.0,0.99251665407594,1.0,0.9743184431857622,1.0,0.9903759429599341,1.0,0.9806078629637115;.	0.588	.
CPNE3	9	141	2	1.689	12.1693	1166	22	-2.17695	3.18675	0.000719413	1.0,0.999987902770807,1.0,0.9881601684235499,1.0,0.9982704250160588,1.0,0.9971247305849882,1.0,0.9998288122765214,1.0,0.9999602965347185,1.0,0.9997825604314816,1.0,0.9969216543774206,1.0,0.9999682012968651;1.0,.,1.0,.	0.591	.
RASA1	17	303	1	3.371	11.948	726	24	2.96092	3.15751	0.000795608	1.0,0.9997132951513695,1.0,0.9999934410627056,1.0,0.9999922569778464,1.0,0.9996398737623129,1.0,0.9993741180457945,1.0,0.9999923163207896,1.0,0.9997393200823004,2.0,0.9999919484776743,1.0,0.9999919979995733,1.0,0.9993978315402645,1.0,0.9997377116335331,1.0,0.9997463781300826,3.0,0.9995051567615244,1.0,0.9993593878840098;1.0,.	0.607	.
KRAS	7	125	0	0.738	12.4653	512	16	1.3563	3.07116	0.00106615	1.0,0.9993887737322066,1.0,0.9991101016431001,1.0,0.9999854552624566,1.0,0.9999859894361804,1.0,0.9999851865901244,1.0,0.9999851269385462,1.0,0.9996075923388649;.	0.724	.
TIA1	8	131	0	1.288	13.4119	164	33	1.83225	3.06605	0.00108455	1.0,0.9999913508985947,1.0,0.9990976934524187,1.0,0.999117008525155,1.0,0.9999763542343789,1.0,0.9968508999028506,1.0,0.9999924383124907,1.0,0.9996323033783494,1.0,0.9931996071298683;.	0.724	.
CAPRIN1	9	138	0	2.24	13.5543	279	28	1.49231	3.02381	0.00124805	1.0,0.9999923705027915,1.0,0.9998635559927453,1.0,.,1.0,0.9929735857362693,1.0,0.9925070836368421,1.0,0.9981754743158812,1.0,.,1.0,0.9996961485236023,1.0,0.9994834728726725;.	0.739	.
FBXW7	18	305	1	2.688	11.6724	501	51	3.62841	3.01277	0.00129436	1.0,0.999799123228107,1.0,0.99983016423005,1.0,0.9985957960343905,1.0,0.9999923590609222,1.0,0.9999913261149141,1.0,0.9999922123410276,1.0,0.9999878095865646,1.0,0.9999926457144952,2.0,0.9999931430227711,1.0,0.9999931549011805,1.0,0.9999923366253676,1.0,0.9940406373564998,1.0,0.9999933770360963,1.0,0.9988717105737597,1.0,0.9889164035998047,1.0,0.7147497198264963,1.0,0.9977763520111232;1.0,.	0.739	.
IFIH1	12	134	0	3.202	11.1681	712	12	-2.43656	3.00586	0.00132414	1.0,0.9782203288633848,1.0,0.9299647029642353,1.0,0.9998685366568453,1.0,0.9998666439536823,1.0,0.999104898870951,1.0,0.9907789286667519,1.0,0.9829631685531024,1.0,0.6524314823576259,1.0,0.9981106552034669,1.0,0.9999928911641955,1.0,0.005412079559306687,1.0,0.003960958568813458;.	0.739	.
RSRC1	8	97	0	1.05	12.1869	1080	-3	-0.659478	2.98276	0.00142833	1.0,0.9793027146414094,1.0,0.9929121719296224,1.0,0.9937624370136906,1.0,0.9955964947187557,1.0,0.9996106261974306,1.0,0.9994288319922419,1.0,1.485689729821459E-4,1.0,0.9997866367882916;.	0.739	.
CBLL1	10	141	1	1.506	13.1484	515	28	1.02158	2.97738	0.00145361	1.0,0.9998005431217306,1.0,0.9771398038103429,1.0,0.9999728981123346,1.0,0.9702511362286861,1.0,0.9984298553024142,1.0,0.9998052847494059,1.0,0.984241512917231,1.0,0.9982815187468201,1.0,0.9983374714122366,1.0,0.999390057793685;1.0,.	0.739	.
HRAS	7	107	0	0.658	14.4936	236	42	2.6874	2.93679	0.00165812	1.0,0.9997975286687593,2.0,0.9980824648099365,1.0,0.9990715227782194,2.0,0.9987855013244101,1.0,0.9986566304968154;.	0.741	.
MCM4	11	119	0	2.672	13.7083	459	35	0.230995	2.9334	0.00167635	1.0,0.7780481360340517,1.0,0.7661184265284662,1.0,1.3475337953015242E-5,1.0,0.9880666016635606,1.0,0.9991922508736955,1.0,0.9999927617865579,1.0,0.9999731480632807,1.0,0.9982021250652613,1.0,0.9866873067285189,1.0,0.9977795645859402,1.0,0.0801698917324858;.	0.741	.
SCCPDH	9	128	1	1.35	12.9926	282	3	0.620131	2.92594	0.00171711	1.0,0.9994238121539063,1.0,0.9999931632477714,1.0,0.999994128400805,1.0,0.9948099231639532,1.0,0.9981595175779059,1.0,0.011281368103574599,1.0,0.9823316664970618,1.0,0.9971032390232756,1.0,0.9999932678952701;1.0,.	0.741	.
ATP5MC2	5	85	0	0.622	14.2957	189	50	0.482661	2.92273	0.0017349	1.0,0.9952735145538348,1.0,0.9999933325645777,1.0,0.9997405856201425,1.0,0.9998223252579495,1.0,.;.	0.741	.
CEP63	9	102	0	2.286	12.3133	321	12	-1.90088	2.89365	0.00190396	1.0,0.9499763693872529,1.0,0.9990370504237088,1.0,0.9680958618159923,1.0,0.9331949372599806,1.0,0.9992822790869391,1.0,0.9997971887961907,1.0,0.9994856781458723,1.0,0.9305001238508903,1.0,0.836347025338906;.	0.782	.
GALC	11	176	2	2.329	11.331	976	-37	-0.34526	2.86569	0.00208052	1.0,.,1.0,0.9999856614342684,1.0,0.9990628467954543,1.0,.,1.0,0.9999915015120158,1.0,0.006317254353641375,1.0,.,1.0,0.9999878267958802,1.0,0.9968000654348022,1.0,0.9999924358764305,1.0,0.9999898121118707;1.0,.,1.0,.	0.823	.
IFT81	7	102	0	2.234	13.8493	181	52	-0.26464	2.82683	0.00235057	1.0,0.9978858417150661,1.0,0.9911757301792445,1.0,0.9999929826319867,1.0,0.9759521521759662,1.0,0.9996455516452878,1.0,0.9998643146982602,1.0,0.9973740136431782;.	0.845	.
INSIG2	7	119	0	0.703	12.1594	537	8	1.68471	2.81926	0.00240669	1.0,0.9995231771342219,1.0,0.9894916428596525,1.0,0.9999643029921508,1.0,0.9999855354522319,1.0,0.9999133604557101,1.0,0.9998451377752647,1.0,0.9998321520513747;.	0.845	.
FGFR2	13	221	1	2.974	12.2269	386	-9	2.73892	2.81424	0.00244462	1.0,0.9880785538592467,2.0,0.999309972930732,1.0,0.9999927579318374,2.0,0.999992352835257,1.0,0.9999923383769973,1.0,0.9987310951003724,1.0,0.9989848169485143,1.0,0.9989876528943151,1.0,0.9999923523426885,1.0,0.9999931907895732,1.0,0.9982762531519149;1.0,.	0.845	.
RCBTB1	7	113	0	1.679	12.9732	338	67	0.219698	2.80127	0.00254507	1.0,0.9846675740741984,2.0,0.999495605675502,1.0,0.9981989750406663,1.0,0.9999911518496948,1.0,0.9999876562804271,1.0,0.9997277250200989;.	0.845	.
LRP12	16	245	2	2.615	10.4943	1085	15	0.634509	2.79971	0.00255742	1.0,0.9880131454207955,1.0,0.999992353336908,1.0,0.9983529307815314,1.0,2.6414463757757104E-4,1.0,0.966458067311653,1.0,0.9983866413188544,1.0,0.9206493399872924,1.0,0.9999928804850834,2.0,0.9999939126221828,1.0,0.999993146617552,1.0,0.9997242490592414,1.0,0.999992029187754,1.0,0.9999925121196198,1.0,0.999991474722891,1.0,0.9987945803186751;1.0,.,1.0,.	0.845	.
RABGGTB	8	122	0	1.085	11.9352	578	-9	1.46218	2.79308	0.00261045	1.0,0.9972581099114532,1.0,0.9991036317892299,1.0,0.9930464369059535,1.0,0.9996763428520763,1.0,0.9727063367418343,1.0,0.9999930893983605,1.0,0.9999927867372854,1.0,0.9991422102751274;.	0.845	.
CHMP3	5	85	0	0.836	13.333	424	18	0.133206	2.77281	0.00277873	1.0,0.9996815266034008,1.0,0.9970242577946825,1.0,0.9999903623945999,1.0,0.9999785798627369,1.0,.;.	0.856	.
PPM1B	7	98	0	1.534	13.0131	420	32	-0.129389	2.7698	0.00280454	1.0,0.998274204935552,1.0,0.9972237390502866,1.0,0.9997400008712585,1.0,0.9981097364503705,1.0,0.8926049557012414,1.0,0.9999815177918168,1.0,0.9960842511532104;.	0.856	.
CUL3	13	219	0	2.476	12.4515	463	20	4.9479	2.73482	0.00312076	1.0,0.9994881099926218,1.0,0.9965606393688382,1.0,0.9985566077982518,1.0,0.9999921766846986,1.0,0.9999920962304149,1.0,0.9999925552701786,1.0,0.9405081398000769,1.0,.,1.0,0.9996093598497642,1.0,0.9999918339614301,1.0,0.9997210118965406,1.0,0.9991719291083254,1.0,0.9999933518691517;.	0.861	.
AVL9	8	108	0	2.214	12.8251	595	10	0.099893	2.72991	0.00316757	1.0,.,1.0,0.9999908590318656,1.0,0.9207290132550291,1.0,1.0025114659538406E-5,1.0,0.9999935449341923,1.0,0.9994989465396187,1.0,0.9999937947756904,1.0,0.9881042891941209;.	0.861	.
SLCO1A2	10	92	1	2.213	13.0842	873	-33	-1.52085	2.70263	0.00343966	1.0,0.818890702088517,1.0,3.243666463754269E-4,1.0,0.9347443595248824,1.0,0.9999852978920493,1.0,0.9998578701311364,1.0,0.9798496532103609,1.0,0.7613332614361137,1.0,0.9473059654707424,1.0,8.518007836606171E-6,1.0,0.9996078734157845;1.0,.	0.861	.
CLSTN3	10	132	1	3.061	14.4428	224	33	0.935817	2.69609	0.00350791	1.0,0.9999729642564581,1.0,0.9959711339769309,1.0,0.21320897531210548,1.0,0.9999907780988848,1.0,0.997744700704489,1.0,0.9998516069865846,1.0,.,1.0,0.8715223843645132,1.0,0.9939947744317188,1.0,0.9980942875727967;1.0,.	0.861	.
RNF103-CHMP3	5	85	0	0.786	13.1609	309.78	28.63	0.133206	2.68809	0.00359315	1.0,0.9996815266034008,1.0,0.9970242577946825,1.0,0.9999903623945999,1.0,0.9999785798627369,1.0,.;.	0.861	.
RANBP17	8	119	1	3.407	12.2763	691	12	-2.48478	2.68378	0.00363975	1.0,0.9899798716695534,1.0,0.9938214817381016,1.0,0.9963326414838388,1.0,0.9997958268039696,1.0,0.9999925304836396,1.0,0.9998611103455666,1.0,0.9837959831203648,1.0,0.9994814366861571;1.0,.	0.861	.
NRAS	6	97	0	0.59	13.3058	472	11	2.00415	2.68106	0.0036695	1.0,0.9806185857842129,2.0,0.9994237860126636,1.0,0.9999921274779625,1.0,0.999983409505485,1.0,0.9994773741008927;.	0.861	.
LSM8	5	86	0	0.311	12.8482	412.12	25.98	0.593673	2.67577	0.0037279	1.0,0.9994721522025878,1.0,0.9997776208135243,1.0,0.9999822093485204,1.0,0.998838050025732,1.0,0.9994778052026898;.	0.861	.
ME1	6	88	0	1.789	12.0646	711	-13	-1.42806	2.67347	0.00375354	1.0,0.9986527797488185,1.0,0.9536626268516046,1.0,0.9711520747503515,1.0,0.9999940835977132,1.0,0.9999907947828888,1.0,0.9996101103767316;.	0.861	.
NDUFV1	6	106	1	1.445	14.1333	393	53	0.756316	2.66747	0.00382121	1.0,0.999993553490751,1.0,0.9999903018431809,1.0,0.9999911005956423,2.0,0.9989644233209203,1.0,0.9999586941905866;1.0,.	0.861	.
DROSHA	16	244	0	4.29	12.1645	649	-9	3.91584	2.65582	0.00395579	1.0,0.9991325023038256,1.0,0.9987463225088522,1.0,0.9997946374468811,1.0,0.9802113779110594,1.0,0.9979420708278215,1.0,0.9999930203545244,1.0,0.9999928372236174,1.0,0.9998638276503742,1.0,0.9999919121743766,1.0,0.9988556855051183,1.0,0.9995465202533939,1.0,0.99922920913062,1.0,0.9999922196401854,1.0,0.9995649873855712,1.0,5.993707584314653E-4,1.0,0.9441320535144384;.	0.861	.
NDUFA13	6	74	0	1.154	13.6743	284	7	-0.439727	2.64385	0.00409844	1.0,0.9790324941548854,1.0,0.27246241433855106,1.0,0.9816743828846405,1.0,0.9975379594119731,1.0,0.999983051195431,1.0,0.9995044833765583;.	0.861	.
ALG8	6	92	0	1.706	13.2197	208	23	-0.111073	2.64257	0.00411396	1.0,0.999266712691405,1.0,0.999308105374586,1.0,0.9998615446256601,1.0,0.9760802712858951,1.0,0.9967857899829375,1.0,0.9999922967875822;.	0.861	.
ATP6V0A2	10	120	1	2.692	13.7681	315	40	-0.01426	2.63631	0.0041906	1.0,0.9999816582506227,1.0,0.04021935724543305,1.0,0.9856204472320365,1.0,0.9994151590358551,1.0,0.9988432281688892,1.0,0.9993193587126411,1.0,0.9994448691799653,1.0,0.940874346765818,1.0,6.829090789401863E-4,1.0,0.9979919611623568;1.0,.	0.861	.
KLHL24	7	119	0	1.845	13.9332	463	32	2.83215	2.62163	0.00437548	1.0,0.9985762954423775,1.0,0.9997407446101031,1.0,0.9897485119972425,1.0,0.9999933053612067,1.0,0.9992051396352643,1.0,0.999991686089552,1.0,0.9999934636776657;.	0.861	.
TSHZ2	15	175	2	3.151	11.539	626	-18	-0.651576	2.61972	0.00440006	1.0,0.9032015497386967,1.0,0.9948545520943735,1.0,0.9983478206611665,2.0,0.9992303363663024,1.0,0.895537014974758,1.0,0.9994322594256064,1.0,0.9846273060176518,1.0,7.756249495737153E-6,1.0,0.9683732178934309,1.0,0.9837745340680479,1.0,0.9998623490388533,1.0,0.999984252039557,1.0,0.9844144257932822,1.0,0.9850642613864319;1.0,.,1.0,.	0.861	.
CASD1	9	122	0	2.484	13.0081	469	3	1.53586	2.6003	0.00465712	1.0,0.9945027593169145,1.0,0.7902531684857644,1.0,0.9988590015951855,1.0,0.9999929705522836,1.0,0.9999923708606464,1.0,0.9997801494995089,1.0,0.9986868435185814,1.0,0.7735212857123832,1.0,0.9934086144355779;.	0.861	.
GALK2	6	110	2	1.501	12.6632	528	8	-1.29132	2.5998	0.00466388	1.0,0.9999873146520304,1.0,0.9999926046373481,1.0,0.9999931827778202,1.0,0.9976945415639629,1.0,.,1.0,0.9999915658522396;1.0,.,1.0,.	0.861	.
PSMC3IP	5	66	0	0.694	14.449	177	38	-0.0561388	2.582	0.00491152	1.0,0.9991097977916521,1.0,0.971152793934032,1.0,0.9985505762234992,1.0,0.9990764969568071,1.0,0.9860905415437421;.	0.861	.
DBN1	8	106	0	2.464	13.892	261	50	0.91214	2.56742	0.00512286	1.0,0.9951969615800311,1.0,0.9997077805444252,1.0,0.9962458034477223,1.0,0.9997357431390281,1.0,0.040976152427072705,1.0,0.9989575812495849,1.0,0.9999880850197969,1.0,0.9791291687398194;.	0.861	.
SAP30BP	6	88	0	1.089	14.4567	198	32	2.04242	2.56125	0.00521488	1.0,0.9808447839346301,1.0,0.9966361117910634,1.0,0.9999327990187528,1.0,0.9993473598464382,1.0,0.9995982655530301,1.0,0.9989521759404336;.	0.861	.
SOCS6	8	111	1	1.328	13.5862	144	37	1.15139	2.55526	0.00530543	1.0,0.994070224346671,1.0,0.9807351717284807,1.0,0.97436189356408,1.0,0.9998657299511028,1.0,0.9996142352821032,1.0,0.9993745684558165,1.0,0.987309116800261,1.0,0.999993326691347;1.0,.	0.861	.
SGCE	5	91	0	1.647	12.8835	462	4	0.200519	2.55102	0.00537036	1.0,0.9999717741586758,1.0,0.9997366812748733,1.0,0.9997389946190594,1.0,0.9998666455230556,1.0,0.999993578748552;.	0.861	.
NIF3L1	5	71	0	1.164	13.3623	201	31	-1.1443	2.55003	0.00538567	1.0,0.964852242022723,1.0,0.9970279883566264,1.0,0.9998582891203943,1.0,0.9992645753797896,1.0,0.9990663224168708;.	0.861	.
KDM5B	18	227	1	4.883	13.0456	378	35	1.99427	2.54702	0.00543236	1.0,0.9999924696746794,1.0,0.8509829555589581,1.0,0.5621309204021059,1.0,0.9848684850963534,1.0,0.877635568614792,1.0,0.8845742983990914,1.0,0.9999832725218413,1.0,0.8649573390085228,1.0,0.9991071093501649,1.0,0.8888297127986644,1.0,0.9988526414544023,1.0,0.9950701398548267,1.0,0.9999922982035955,1.0,0.9999913925003108,1.0,0.9977173826874952,1.0,0.9907137600118274,1.0,0.9994116174458533,1.0,0.999…	0.861	.
ATG4C	8	72	0	1.427	12.3032	415	5	-2.20092	2.54306	0.00549432	1.0,0.991668256201526,1.0,0.9904270766722844,1.0,0.9999928490480198,1.0,0.09265837448584793,2.0,1.3598611007875264E-4,1.0,0.9953927339359225,1.0,0.9954128395159062;.	0.861	.
VPS16	10	153	2	2.897	13.5496	396	44	0.44687	2.54253	0.0055026	1.0,0.9999915760699922,1.0,0.9999925113978586,1.0,0.8689067427230472,1.0,0.9999775438453222,1.0,0.9999927668910886,1.0,0.9838549486741721,1.0,0.9999877812596921,1.0,0.9891471580030033,1.0,0.9997355815945586,1.0,0.9961172473281333;1.0,.,1.0,.	0.861	.
IRF6	11	146	1	1.439	12.3028	429	18	2.16618	2.53625	0.00560239	1.0,0.999824203489618,1.0,0.9999923522948431,1.0,0.9976189171764328,1.0,0.99277018950952,1.0,0.9997397960059473,1.0,0.9489693382506754,1.0,0.9947458214730692,1.0,0.9956715213247934,1.0,0.6787021949339666,1.0,0.9990824455696212,1.0,0.9958407233050637;1.0,.	0.861	.
PACS2	12	156	1	2.995	13.7019	289	40	2.08332	2.53522	0.00561888	1.0,0.9980503104157806,1.0,0.9996023953627001,1.0,0.9984018675288078,1.0,0.9944577041715917,1.0,0.9753334783716083,1.0,0.956888793458923,1.0,0.9880825309146728,1.0,0.9995745708222188,2.0,0.999310552968571,1.0,0.9981379017696145,1.0,0.97851579797797;1.0,.	0.861	.
TRPC4AP	11	173	3	2.489	13.936	236	45	1.02364	2.53184	0.00567334	1.0,0.9993226650126493,1.0,0.9999584936550864,1.0,0.9999919753797066,1.0,0.999146697989726,1.0,0.9963484556949488,1.0,0.9998356155388753,1.0,0.999988527541713,1.0,0.9984529896564079,1.0,0.9902958206499467,1.0,0.9997806538623599,1.0,0.9871284243747152;1.0,.,1.0,.,1.0,.	0.861	.
RNF144A	7	124	0	0.914	10.6195	1103	7	1.31115	2.53008	0.00570181	2.0,0.9999917708026993,1.0,0.9999931565314115,1.0,0.9970682750841697,1.0,.,1.0,0.9989822376828188,1.0,0.9999921564031145;.	0.861	.
FBXO7	9	94	1	1.656	12.8249	401	3	-0.930104	2.52974	0.00570728	1.0,0.9980999708023459,1.0,0.0025840206975307816,1.0,0.9860038262707644,1.0,0.2552766440418633,1.0,0.9997135734763651,1.0,0.9944642032928339,1.0,0.9952630009769889,1.0,0.954630094844263,1.0,0.9967716114972521;1.0,.	0.861	.
NOP2	8	90	1	2.743	14.8324	179	42	-0.799092	2.52151	0.00584266	1.0,0.008828554769194025,1.0,0.6208259532122786,1.0,0.9982847858971811,1.0,0.9993610844680207,1.0,0.9999938628077683,1.0,0.9999910142955039,1.0,0.0050161611867186266,1.0,0.9887639591553432;1.0,.	0.861	.
ZHX2	10	112	0	2.519	12.9639	533	13	0.968407	2.51739	0.0059114	1.0,0.9970418777165324,1.0,0.9819450134713833,1.0,0.987107556110808,1.0,0.9992892452504379,1.0,0.9983164936139219,1.0,0.9988781618139875,1.0,0.9995092661354239,1.0,0.920763591174768,1.0,0.056740769891935924,1.0,0.8322811102722203;.	0.861	.
XPOT	8	123	0	3.009	13.0536	402	-15	1.55396	2.50778	0.00607469	1.0,0.9997369596539023,1.0,0.999992492675772,1.0,.,1.0,0.9999927168084268,1.0,0.8011663373470933,1.0,0.9992346818613308,1.0,0.9998642630758733,1.0,0.9925377794713481;.	0.861	.
MTHFD2	6	74	0	1.093	13.8421	272	50	-0.108697	2.49952	0.00621803	1.0,6.483679591815795E-4,1.0,0.9983231908199172,1.0,0.9987842626258436,1.0,0.9686604214216594,1.0,0.998564836385344,1.0,0.9999899993979833;.	0.861	.
IFT52	7	103	1	1.379	12.822	303	11	0.181064	2.49473	0.00630265	1.0,0.9920845866253347,1.0,0.9997536855010278,1.0,0.9991492335867895,1.0,0.9921616134250031,1.0,0.9999710184069656,1.0,0.9919563837032279,1.0,0.9999699401173847;1.0,.	0.861	.
FBXO22	8	98	0	1.284	13.2189	339	47	1.33532	2.49268	0.00633914	1.0,0.029575085208037775,1.0,0.9994978569529924,1.0,0.9957308135924381,1.0,0.9993118477451002,1.0,0.9996603953452912,1.0,0.9993019760281889,1.0,0.9597855506004245,1.0,0.945329501795439;.	0.861	.
ABHD10	6	85	0	0.993	12.3844	250	10	-0.0799153	2.49233	0.00634545	1.0,0.9994097131159378,1.0,0.9998663248871497,1.0,.,1.0,0.9743910592227943,1.0,0.9999932757688015,1.0,0.9637967237479366;.	0.861	.
NF2	7	120	0	1.909	13.5073	149	38	2.60811	2.48802	0.00642284	1.0,0.9998670038361529,1.0,0.999758750474658,1.0,0.999991509377391,1.0,0.9999402908955892,1.0,0.999821776557834,1.0,0.9899671887332812,1.0,0.9998244427600564;.	0.861	.
MCCC1	8	117	1	2.273	12.5274	546	22	-0.24388	2.48355	0.00650399	1.0,0.9860316497640834,1.0,0.9999871347966478,1.0,0.9999902404932389,1.0,0.9965967305225348,1.0,0.9986465273308247,1.0,0.9999918367500855,1.0,0.9992702151862364,1.0,0.8418283127826567;1.0,.	0.861	.
PRIM1	6	76	0	1.328	14.7854	154	47	1.03593	2.47912	0.00658533	1.0,0.9894383840427932,1.0,0.8837149577169227,1.0,0.9998597404277827,1.0,0.999469347746773,1.0,0.9999921969935646,1.0,0.134003857315258;.	0.861	.
SLC25A13	9	116	1	2.121	11.9148	802	2	-0.448385	2.47324	0.00669471	1.0,0.03645961453712758,1.0,0.9999889845084378,1.0,0.9996052411618604,1.0,0.9999922067133924,1.0,0.9889653077881059,1.0,0.9518798970817266,1.0,0.9999903804112794,1.0,0.9882890027367259,1.0,0.9715777744824492;1.0,.	0.861	.
LONP2	9	139	0	2.634	12.2062	467	-14	2.21395	2.46295	0.00689001	1.0,0.9980728820916831,1.0,0.9360890972944038,1.0,0.9893735724792911,1.0,0.9999922441600705,1.0,0.9999920982770938,1.0,0.999954192168094,1.0,0.9999931373747073,1.0,0.9718618982777272,1.0,0.9999927767182523;.	0.861	.
SEC23B	9	137	2	2.399	12.9349	392	23	0.0147763	2.46172	0.00691369	1.0,0.9985769932862033,1.0,0.9986711517872943,1.0,0.9999460715107252,1.0,0.9945628617611127,1.0,0.9992209626534352,1.0,0.9939173941318622,1.0,0.9991786293646343,1.0,0.999991868972721,1.0,0.998250219494224;1.0,.,1.0,.	0.861	.
SEC31A	7	118	0	4.115	13.5613	268	38	-0.0863886	2.44909	0.0071608	1.0,0.9999515369023948,1.0,.,1.0,0.9999808866431761,1.0,0.9982324845159081,1.0,0.9999934366051184,1.0,0.9998665891143427,1.0,0.9947157773880252;.	0.861	.
CANX	8	102	1	1.959	14.3006	256	44	0.918879	2.44862	0.00717032	1.0,0.9925677652671145,1.0,0.9955332706732112,1.0,0.9882308136677067,1.0,0.999982967400343,1.0,0.994486822078209,1.0,0.9935131309427634,1.0,.,1.0,0.9982072013452891;1.0,.	0.861	.
SMG8	10	129	1	3.004	13.6342	507	4	1.36086	2.44261	0.00729074	1.0,0.07882090997826134,1.0,0.9684817885159448,1.0,0.998857344263762,1.0,0.9989074983156553,1.0,0.9687484688225118,1.0,0.9971526573304541,1.0,0.9996142349147988,1.0,0.9831396022514342,1.0,0.9994829429234655,1.0,0.9999921197135218;1.0,.	0.861	.
EFR3A	9	119	1	2.596	11.5059	999	6	-1.17486	2.4424	0.00729489	1.0,0.9998681359527704,1.0,0.9999671000383259,1.0,0.998584149596156,1.0,0.9987951085331995,1.0,0.06686496666137894,1.0,0.999110312111928,1.0,0.9882862254683098,1.0,0.9961141556610609,1.0,0.9873002278850125;1.0,.	0.861	.
CCAR1	13	193	1	3.573	13.6647	256	45	3.35535	2.44037	0.0073361	1.0,0.9997141422628331,1.0,.,1.0,0.9999932554821018,1.0,0.9994935327652342,1.0,0.9943402498512812,1.0,0.99929129346403,1.0,0.9987304789560845,1.0,0.9995327509266261,1.0,0.99324492106363,1.0,0.9994871641266074,1.0,0.997984250816315,1.0,0.9969771129518209,1.0,0.9816217069757331;1.0,.	0.861	.
SPOPL	7	102	0	1.229	11.362	638	15	0.246532	2.43667	0.0074115	1.0,0.9999867020901653,1.0,0.9882716111141061,1.0,0.9999932211945569,1.0,0.9996683837330965,1.0,0.9940944738980955,1.0,0.9997396854391771,1.0,0.837893687170688;.	0.861	.
SOS1	11	176	1	4.164	13.5997	351	18	2.17903	2.43191	0.00750969	1.0,0.9992839556567579,1.0,0.9992261909927815,1.0,0.9997399294536876,1.0,0.9998007329131877,1.0,0.9997398929501958,1.0,0.9999848978621901,1.0,0.991297167219754,1.0,0.9999863576277752,1.0,0.9977429834393067,1.0,0.9990196949586876,1.0,0.9952995455322553;1.0,.	0.861	.
GIGYF2	9	160	0	4.17	12.6918	328	35	1.4351	2.43142	0.00751992	1.0,0.9999923407921819,1.0,0.9999923362230684,1.0,0.9994113672474011,1.0,.,1.0,0.9968997696904216,1.0,0.999666735554585,1.0,0.9997619022682751,1.0,0.9999922041289965,1.0,0.9998030565695427;.	0.861	.
CD2BP2	5	59	0	1.056	14.654	165	47	-0.698176	2.42897	0.00757081	1.0,0.781759336973755,1.0,0.9949305760303451,1.0,0.9994581634417322,1.0,0.9969255639034496,1.0,0.9945763324805277;.	0.861	.
KAT7	8	134	0	1.911	13.9371	238	27	4.48774	2.42606	0.00763182	1.0,0.9963516624475923,1.0,0.9990388778468606,1.0,0.9999834582210518,1.0,0.9999165453366611,1.0,0.9995462596598306,1.0,0.9998027398101657,1.0,0.9997366569252284,1.0,0.9995949943109805;.	0.861	.
EXOC1	8	135	1	2.775	13.27	452	12	1.53959	2.42261	0.00770478	1.0,0.999944257780795,1.0,0.9982027965732387,1.0,0.9993972118172142,1.0,0.999687509117744,1.0,0.9988226486111849,1.0,0.9994947680057327,1.0,0.9999772387910866,1.0,0.9999737955558323;1.0,.	0.861	.
SEC24A	6	113	1	3.465	13.7091	175	40	-0.745053	2.41505	0.0078666	1.0,0.9999862835431917,1.0,0.9999931761092884,1.0,0.9996984996239948,1.0,0.999991086240521,1.0,0.9999931821624528,1.0,0.9997913302484016;1.0,.	0.861	.
UXS1	8	141	1	1.41	11.7369	844	2	2.14093	2.41208	0.00793099	1.0,0.9994662420485751,1.0,.,1.0,0.9994600534567386,1.0,0.999728999664212,1.0,0.9997377197191072,1.0,0.9998031617575031,1.0,0.9999919990310505,1.0,0.9999921070235415;1.0,.	0.861	.
UFL1	10	126	1	2.48	11.5663	1376	-1	-0.0711634	2.41126	0.00794884	1.0,0.9953527916790132,1.0,0.9999920927266176,1.0,0.9950004670501789,1.0,0.9999916789984048,1.0,0.9354102801428381,1.0,0.999343468030126,1.0,0.9963282354563299,1.0,0.7792168914221336,1.0,0.9967648305300967,1.0,0.9668580900989154;1.0,.	0.861	.
RNF111	8	112	1	3.077	13.2899	230	31	-0.668232	2.40926	0.0079925	1.0,0.9947547139992627,1.0,0.8345478081147245,1.0,0.9978290400427284,1.0,0.9999885941880922,1.0,0.998142355323734,1.0,0.9999767044123056,1.0,0.9953096352494106,1.0,0.9994410258090962;1.0,.	0.861	.
NUP37	7	82	0	1.026	12.3551	467	9	0.0364092	2.40304	0.00812968	1.0,0.008495922834084945,1.0,0.9791645239045912,1.0,0.988449203102853,1.0,0.9999941889259458,1.0,0.014121046734141145,1.0,0.9999728950546153,1.0,0.9999845818990005;.	0.861	.
CDC6	10	87	1	1.738	14.2079	191	23	0.187357	2.40287	0.00813341	1.0,2.0212336535245357E-4,1.0,0.9753804020223563,1.0,7.793049330201868E-6,1.0,0.90514106774257,1.0,0.679615765639348,1.0,0.9980154425568626,1.0,0.999992883267014,1.0,0.8561854328204339,1.0,0.9900640067856662,1.0,0.9949851539204149;1.0,.	0.861	.
DEPDC1B	7	94	0	1.645	12.0252	679	13	0.0358155	2.40189	0.0081552	1.0,0.9840164927626184,1.0,0.9996999052173923,1.0,0.9999933837708879,1.0,0.9583943514361868,1.0,0.05414965928766149,1.0,0.9997401430580283,1.0,0.9994808878358852;.	0.861	.
ITCH	10	160	1	2.832	13.8124	155	37	3.1702	2.39882	0.00822389	1.0,0.9998662295647516,1.0,0.9956455183837474,1.0,0.9975464170545331,1.0,0.9985218875929638,1.0,0.0027334564266609626,1.0,0.99999171504605,1.0,0.9999923190420161,1.0,0.9999919727414261,1.0,0.9999931558248625,1.0,0.9999932971568892;1.0,.	0.861	.
RNF103	5	90	0	2.138	13.3402	442	36	0.28108	2.39296	0.00835663	1.0,0.994361682221795,1.0,0.9999926858046044,1.0,0.9999923935627923,1.0,0.999949023980859,1.0,0.9999925533267813;.	0.861	.
RABL6	8	97	2	2.98	14.4688	176	44	-1.79292	2.39053	0.00841201	1.0,0.9997339190088139,1.0,0.999236936933966,1.0,0.9999919909740105,1.0,0.9999891986787613,1.0,0.9969083441378395,1.0,0.002610221863641387,1.0,0.8598886217801789,1.0,0.05257561874529409;1.0,.,1.0,.	0.861	.
PAM	8	111	0	3.06	12.2368	550	9	-0.105856	2.38974	0.00843015	1.0,0.9913083120580836,1.0,0.9987842175069411,1.0,0.9910875471098218,1.0,0.9989418002741585,1.0,0.984990089348637,1.0,0.9997412657295008,1.0,0.99997049124139,1.0,0.9969961290411561;.	0.861	.
WASHC5	13	170	2	3.62	13.1018	520	25	0.779032	2.38647	0.00850555	1.0,0.9861988659572637,1.0,0.991918904983588,1.0,0.9989477739262121,1.0,0.9611869014713779,1.0,0.998120865197692,1.0,0.9999281691429869,1.0,0.9112650660440249,1.0,0.9951621795506013,1.0,0.9983882014051768,1.0,0.029551067244578722,1.0,0.9999832975049038,1.0,0.9999923793907148,1.0,0.9999124048921416;1.0,.,1.0,.	0.861	.
IMP4	5	82	0	0.921	12.8199	593	29	0.637235	2.38303	0.00858529	1.0,0.9994325670442794,1.0,0.999018066911604,1.0,0.9997374135084607,1.0,0.9996139803081022,1.0,0.9995604018687401;.	0.861	.
LRP3	9	126	1	2.348	12.9142	270	-8	1.4196	2.38062	0.00864183	1.0,0.9609819643561848,1.0,0.9916100528707783,1.0,0.9980225660058235,1.0,0.9994759470341117,1.0,0.999992814168981,1.0,0.9996072389104731,1.0,0.9992081367266654,1.0,0.9999822529750151,1.0,0.045257375015237515;1.0,.	0.861	.
MAN2C1	10	123	2	3.304	13.6106	296	43	-1.14525	2.37313	0.00881908	1.0,0.999991409860052,1.0,0.9796662418979405,1.0,0.9993923541737326,1.0,0.9995453371331386,1.0,0.07443147021143545,1.0,0.9999883382165333,1.0,0.9995493568558327,1.0,0.0026846592278786676,1.0,0.7333892140561924,1.0,0.9980896482291695;1.0,.,1.0,.	0.861	.
GRK5	8	106	0	1.853	13.631	338	30	2.52518	2.36166	0.00909662	1.0,0.9984856608773923,1.0,0.7851546872714094,1.0,0.985385639456508,1.0,0.9999918641505323,1.0,0.9944797085798363,1.0,.,1.0,0.9999853760681499,1.0,0.9943725403808797;.	0.861	.
AGL	9	125	1	4.834	12.5766	595	9	-2.23366	2.36099	0.00911309	1.0,0.998871110848866,1.0,0.7157734591939936,1.0,0.9999932889782103,1.0,0.9998036311211033,1.0,0.999992217447741,1.0,0.9983817660635725,1.0,0.9974955802295533,1.0,0.9985028238050333,1.0,0.03384007006062645;1.0,.	0.861	.
CROT	9	101	2	2.044	12.3113	876	3	-1.88395	2.35551	0.00924874	1.0,0.8956613790293042,1.0,0.9958000399011862,1.0,0.9968397013194115,1.0,0.9991852834175086,1.0,0.9992342459768518,1.0,0.9997332550547198,1.0,0.9909118598893818,1.0,0.0034515175233880754,1.0,0.8262930003345702;1.0,.,1.0,.	0.861	.
PTPN3	8	128	1	2.867	12.7724	431	12	0.648761	2.35354	0.00929773	1.0,0.9972454316262822,1.0,0.9999918086833841,1.0,0.9999901654897156,1.0,0.996998797128787,1.0,0.9999924107571492,1.0,0.9988529474371008,1.0,0.999993109868851,1.0,0.9803750228907804;1.0,.	0.861	.
ANKMY2	6	68	0	1.376	12.5844	612	-13	-1.13415	2.35116	0.00935744	1.0,6.589214478442611E-6,1.0,0.9749018715147666,1.0,0.9999934985843061,1.0,0.9953962888275043,1.0,0.9948600927424744,1.0,0.9980708998015451;.	0.861	.
TTC13	9	139	1	2.698	12.9176	595	14	1.80534	2.34819	0.00943252	1.0,0.9995129794145764,1.0,0.99909618709413,1.0,0.999599408693605,1.0,0.9909607287901266,1.0,0.9999917502161941,1.0,0.9935495604984408,1.0,0.9994791635093918,1.0,0.9988968535517797,1.0,0.9990206632987311;1.0,.	0.861	.
CTTN	6	100	0	2.153	13.1444	530	43	1.04825	2.34746	0.00945089	1.0,0.9998605203922892,1.0,0.9999882881861631,1.0,0.9999835868040361,1.0,0.9999920274776168,1.0,0.957924507827789,1.0,0.9997323925344719;.	0.861	.
PUM2	11	155	1	3.301	13.1849	184	29	1.87983	2.34382	0.00954366	1.0,0.9997403084152825,1.0,0.9998026639872852,1.0,0.9999910417562679,1.0,0.9999911459089492,1.0,0.9990301368277004,1.0,0.9976909429176619,1.0,0.9530635428550454,1.0,0.9498013102941789,1.0,0.9973439306700094,1.0,0.9956397714670207,1.0,0.9898464008953609;1.0,.	0.861	.
AAGAB	4	64	0	0.998	12.6509	320	45	-1.92338	2.34359	0.00954957	1.0,0.9914981669779908,1.0,0.999993617408407,1.0,0.9983357693212549,1.0,0.9999864939069125;.	0.861	.
RETREG2	8	75	0	1.677	13.5583	177	36	-0.294688	2.34108	0.00961405	1.0,0.9557116184444989,1.0,0.9998887202735851,1.0,0.9996583703218547,1.0,0.9338573988091119,1.0,0.8663800965840152,1.0,0.034198660099611436,1.0,0.9711917136731345,1.0,0.8305006475224828;.	0.861	.
SLC44A5	14	119	1	2.387	12.0908	935	-21	0.577793	2.33398	0.00979838	1.0,0.9182816128647496,2.0,0.9999843453336635,1.0,0.024579860963568755,1.0,0.9988058772360793,1.0,0.9759993075293911,1.0,0.9317253921537446,1.0,0.9974047081992963,1.0,3.664724417966729E-4,1.0,8.267837817246944E-6,1.0,0.0032281176305217485,1.0,7.251814481447878E-6,1.0,0.9984685199143802,1.0,0.04974459941356006;1.0,.	0.861	.
CEP170	16	173	2	4.882	12.1023	718.5	3.33	-1.32501	2.33116	0.00987233	1.0,0.8576710354011214,1.0,.,1.0,0.999265901157708,1.0,0.9874310212528815,1.0,0.9204069518811218,1.0,.,1.0,0.9999140355109164,1.0,0.9940444788275842,1.0,0.9869469512592788,1.0,.,1.0,0.04504789794662811,1.0,0.9982690852847624,1.0,0.9815329414506335,1.0,0.9909912114435466,1.0,0.9984587266241087,1.0,0.9639139975087545;1.0,.,1.0,.	0.861	.
PSENEN	4	67	0	0.449	13.9563	321	30	1.05251	2.32304	0.0100886	1.0,0.9985786907239902,1.0,0.9988560659746184,1.0,0.999992727454882,1.0,0.9997279232427545;.	0.861	.
RABGGTA	7	73	0	1.784	13.7268	220	38	-0.356776	2.31796	0.0102259	1.0,0.9783092474700463,1.0,0.957350926449446,1.0,0.9996694364989493,1.0,0.999391460182556,1.0,0.888039902861845,1.0,0.02497703236025893,1.0,0.9936778305854685;.	0.861	.
GTPBP4	8	96	1	1.99	12.7311	407	30	-0.738404	2.31567	0.0102882	1.0,0.9947980298874655,1.0,0.9800669087222953,1.0,0.9983894023123251,1.0,0.811168299782467,1.0,0.9571895690846912,1.0,.,1.0,0.999853924749314,1.0,0.9997217819755292;1.0,.	0.861	.
PFAS	9	118	0	4.152	13.6773	218	18	0.801949	2.31472	0.0103142	1.0,0.9986827259166939,1.0,0.9999919774039829,1.0,0.9991091833803295,1.0,0.9972001037052511,1.0,0.9796250631895145,1.0,0.9999922707751119,1.0,0.015858172543823983,1.0,0.9960462924115812,1.0,0.9823775352579527;.	0.861	.
DCAF5	10	142	0	2.981	13.4303	289	33	3.39136	2.31297	0.0103622	1.0,0.9966418136846918,1.0,0.9817139799981327,1.0,0.9989399768189595,1.0,0.9977813380461591,1.0,0.9950171316065615,1.0,0.9992352241491342,1.0,0.9980451265263035,1.0,0.9994776647895256,1.0,0.9985203739047066,1.0,0.9994215068592762;.	0.861	.
CLPB	9	129	1	2.44	13.5355	258	56	1.73669	2.31128	0.0104086	1.0,0.999614532283981,1.0,0.9991006857611189,1.0,0.9992352788285116,1.0,0.999474233185647,1.0,0.9999862636094734,1.0,.,1.0,0.9997073870036699,1.0,0.9936149999335595,1.0,4.2512677694212246E-5;1.0,2.0572533978664094E-4	0.861	.
PLOD3	10	128	3	2.312	13.8379	258	39	-0.329975	2.30583	0.0105601	1.0,0.9977447281519741,1.0,0.983792670238663,1.0,0.9885827820997117,1.0,0.9998644098156271,1.0,0.9994223511455607,1.0,0.9993487137110636,1.0,0.03617663386713202,1.0,0.9894267823476113,1.0,0.9935602713041549,1.0,0.9996362264354153;1.0,.,1.0,.,1.0,.	0.861	.
OS9	6	85	0	2.082	14.035	344	46	0.928213	2.30525	0.0105763	1.0,0.9999928196560932,1.0,0.9986400352562854,1.0,0.9999922018271781,1.0,0.7539293785180132,1.0,0.9992174801915839,1.0,0.9782812443747058;.	0.861	.
DPP8	8	115	0	2.797	13.3384	187	39	1.73333	2.29216	0.0109481	1.0,0.9992822147227134,1.0,0.9999924396612748,1.0,0.9959625804627628,1.0,0.9997389180945486,1.0,0.9804759288263103,1.0,0.9982764924617189,1.0,0.9987572229801153,1.0,0.9824562048084249;.	0.861	.
PHACTR4	8	87	0	2.225	13.5654	182	29	0.563503	2.2896	0.0110223	1.0,0.9663494413613872,1.0,0.989688308154937,1.0,0.047872974999841444,1.0,0.005625775923663722,1.0,0.995483974793537,1.0,0.9985943452881557,1.0,0.9999927581960695,1.0,0.9983760301781844;.	0.861	.
KLF5	11	142	2	1.394	12.5223	328	28	1.73139	2.28841	0.0110568	1.0,0.9859688255776387,1.0,0.33923266299616633,1.0,0.9784492395240851,1.0,0.9914900192866034,1.0,0.9932475045256715,6.0,0.9991465525259511;1.0,.,1.0,.	0.861	.
PDP1	8	109	1	1.699	12.6744	423	5	1.07654	2.28536	0.0111459	1.0,0.9976118386318318,1.0,0.9979427125191385,1.0,0.9821269419745077,1.0,0.9993568650594333,1.0,0.9993198988560363,1.0,0.9997386902772889,1.0,0.9719783223158283,1.0,0.9937241661806571;1.0,.	0.861	.
RASSF9	12	111	1	1.318	10.0172	552	-27	-1.06503	2.28294	0.011217	1.0,6.420762601409165E-4,1.0,0.933184660074747,1.0,2.6133619070438526E-4,1.0,0.005673757235392213,1.0,0.9552615789752067,1.0,0.9875635810697515,1.0,0.9621289523792415,1.0,0.9990281986100021,1.0,0.9999873092134741,1.0,0.9991446504446295,1.0,0.9970843764119555,1.0,0.9579436662107812;1.0,.	0.861	.
NECTIN1	9	96	0	2.034	13.5209	555	30	1.8007	2.27754	0.011377	1.0,0.9654195416564977,1.0,0.9555535316266763,1.0,0.9379572963851167,1.0,0.9801116710894873,1.0,0.9712412471686978,1.0,0.9912574782611041,1.0,0.9966768893405197,1.0,0.9970290111336038,1.0,0.9999678585401858;.	0.861	.
PHC3	9	115	0	3.141	12.8904	426	32	1.02098	2.27511	0.0114498	1.0,0.8959447375077626,1.0,0.6989916420285323,1.0,0.994325080297642,1.0,0.9997367836280384,1.0,0.991834961286449,1.0,0.9989126027970565,1.0,0.9985734496268018,1.0,0.9962438927111931,1.0,0.9999928694893574;.	0.861	.
CCT6A	7	107	2	1.666	13.5121	642	4	0.826492	2.26236	0.0118375	1.0,0.9969637192837613,1.0,0.998414467223937,1.0,0.9958773158378942,1.0,0.9994818527518678,1.0,0.999062980707585,1.0,0.9992730358516951,1.0,0.9999835577909542;1.0,.,1.0,.	0.861	.
ALS2	12	180	1	5.315	12.9904	523	29	0.798602	2.26086	0.0118841	1.0,0.99852369302063,1.0,0.9999923998402598,1.0,0.9999938384689969,1.0,0.9993622628652171,1.0,0.9967051926391117,1.0,0.9999916498902668,1.0,1.592122628877225E-5,1.0,0.9933110155637286,1.0,0.9429099353018998,1.0,0.9999923643963404,1.0,0.9996896145488824,1.0,0.9999921131462075;1.0,.	0.861	.
KHDC4	7	92	1	1.965	14.5029	174	32	1.21018	2.26073	0.0118881	1.0,0.9899544288606555,1.0,0.9991241169723554,1.0,0.9997132574508255,1.0,0.999346000069455,1.0,0.9999782694153361,1.0,0.9252270145397371,1.0,0.7989735078952509;1.0,.	0.861	.
PPP1R21	7	80	1	2.453	12.0327	780	24	-3.19757	2.25678	0.0120109	1.0,0.99166840506908,1.0,0.7770061580778728,1.0,0.8727961874349519,1.0,0.9947471075526046,1.0,0.9990188921708482,1.0,0.9987298719302372,1.0,0.9987140763392229;1.0,.	0.861	.
RAB3IP	6	92	2	1.56	13.2385	488	-11	-0.484714	2.25521	0.0120602	1.0,0.9990606711289503,1.0,0.9901665045092002,1.0,0.9982066643396011,1.0,0.9998058401930017,1.0,0.9999933772787141,1.0,0.9974763849270958;1.0,.,1.0,.	0.861	.
POGLUT1	7	89	0	1.234	12.5448	599	33	1.08311	2.25517	0.0120613	1.0,0.9224716014661397,1.0,0.994648627127757,1.0,0.959438113702308,1.0,0.9999926417758978,1.0,0.9994606968417439,1.0,0.9999899145203958,1.0,0.9359886391793036;.	0.861	.
P3H2	7	95	0	2.202	12.016	399	3	0.0251781	2.25164	0.0121726	1.0,0.9717449695698286,1.0,0.9999929206343953,1.0,0.999992785770826,1.0,0.9986205715412353,1.0,0.9670796370662682,1.0,0.9958204690750181,1.0,0.9910801347513191;.	0.861	.
MAPKAP1	7	102	0	1.643	13.6539	475	38	2.94468	2.2512	0.0121865	1.0,0.9998944456665735,1.0,0.9999877246506694,1.0,0.999105352111691,1.0,0.9940833939728555,1.0,0.9947607785039981,1.0,0.9981724218742213,1.0,0.9913984030053369;.	0.861	.
ZDHHC17	6	103	0	2.021	12.1114	605	-12	1.34429	2.25066	0.0122037	1.0,0.9998670231478157,1.0,0.9999895270750396,1.0,0.9995934317656436,1.0,0.999210722657687,1.0,0.9992336345249885,1.0,0.9996143762928302;.	0.861	.
IPO11	9	158	2	3.198	12.0831	735	18	0.264955	2.24465	0.0123953	1.0,0.99949161767248,1.0,0.9999931699077406,1.0,0.99999315146024,1.0,0.9999928156412403,1.0,0.9999939104568175,1.0,0.9996080991189131,1.0,0.9999928137291887,1.0,0.9742635838501719,1.0,0.9988676674807905;1.0,.,1.0,.	0.861	.
TJP1	18	230	2	5.876	12.1757	515	-46	0.712942	2.24459	0.0123972	1.0,0.9998326746958521,1.0,0.9986011309207473,1.0,0.9953356276190238,1.0,0.987755801488265,1.0,.,1.0,0.9942090934389828,1.0,0.005254466582687332,1.0,0.9898127041917195,1.0,0.06087990100800276,1.0,0.9758780752890769,1.0,0.9997981903205209,1.0,.,1.0,0.9997987911428894,1.0,0.9999928179218401,1.0,0.9959275877894174,1.0,0.9525142011059579,1.0,0.9999918212019976,1.0,0.9989832821289684;1.0,.,1.0,.	0.861	.
IPP	4	72	0	1.898	13.7881	146	29	-0.13561	2.24185	0.0124856	1.0,0.9992105798614227,1.0,0.9996149027974374,1.0,0.9999921483402248,1.0,0.9999865026727077;.	0.861	.
CLSTN2	7	114	0	2.953	11.4503	998	9	0.152996	2.2393	0.0125683	1.0,0.999993742550362,1.0,0.987640914511571,1.0,0.9999936214204682,1.0,0.9993601125238967,1.0,0.9996052330170673,1.0,0.9999931397316544,1.0,0.990496818175171;.	0.861	.
MTMR6	8	96	1	1.983	12.7082	538	31	-0.371857	2.23853	0.0125932	1.0,0.9991228783334557,1.0,0.20592825139291573,1.0,.,1.0,0.9642491120551262,1.0,0.9964574641027932,1.0,0.9985521278156447,1.0,0.9999921134967074,1.0,0.9342129365504525;1.0,.	0.861	.
PFKL	11	146	2	2.698	13.9583	308	65	1.78349	2.2377	0.0126204	1.0,0.9990468642201689,1.0,0.9999922780655743,1.0,0.9995836942370733,1.0,0.9996050771584456,1.0,0.9973349674773251,1.0,0.0020669153472744773,1.0,0.9928299540320374,1.0,0.979368788188099,1.0,0.9999473103517325,1.0,0.9986038616524519,1.0,0.9498199910763387;1.0,.,1.0,.	0.861	.
TRIP4	5	68	0	1.811	13.5472	198	40	-0.889606	2.23664	0.0126551	1.0,0.9988460221756645,1.0,0.9896653692053416,1.0,0.9548385917417904,1.0,0.9997576247838139,1.0,0.9994450271661527;.	0.861	.
FBXO30	8	108	0	2.248	11.2552	855.35	-2.98	0.4724	2.23503	0.0127076	1.0,0.9523794729547315,1.0,0.999736709124997,1.0,0.9999925270194653,1.0,0.980931917984361,1.0,0.832578853232798,1.0,0.978132276334705,1.0,0.9999929440535141,1.0,0.9999919707478532;.	0.861	.
PMPCB	6	88	1	1.73	12.8363	620	8	-0.258515	2.23328	0.0127653	1.0,0.9675842491830429,1.0,0.9999930374083063,1.0,0.9996154627758946,1.0,0.9992201417500756,1.0,0.9973821081609571,1.0,0.998265106416778;1.0,.	0.861	.
SMPD4	13	122	0	2.788	12.7651	593	22	2.21582	2.22988	0.0128778	1.0,0.9987529597675233,1.0,0.9402984222766111,1.0,0.9965531556510075,1.0,0.9838860177685113,1.0,0.9924831687054252,1.0,0.2974102535311326,1.0,0.9686848026506426,1.0,0.9931436906782988,1.0,0.9842642496808351,1.0,0.954627351801756,1.0,0.26442965758666864,1.0,0.937265676405569,1.0,0.9899840301410892;.	0.861	.
ZNF207	5	92	0	1.616	13.4284	286	30	1.9624	2.22571	0.0130169	1.0,0.9999936680181356,1.0,0.9997987490688346,1.0,0.9999868539261262,1.0,0.9999764142455161,1.0,0.999229990360041;.	0.861	.
KLHL7	8	139	1	1.995	13.5834	218	25	3.73672	2.2229	0.0131114	1.0,0.9999923379161914,1.0,0.9999931760776124,1.0,0.9974255759287338,1.0,0.9994870639013194,1.0,0.997397770443041,1.0,0.999992471649954,1.0,0.9999922138463424,1.0,0.9992185670141527;1.0,.	0.861	.
TDP1	6	78	0	1.972	12.6008	607	12	-0.471184	2.2186	0.0132569	1.0,7.5637538720106665E-6,1.0,0.04519546359348698,1.0,0.9999937841314923,1.0,0.9999927693509392,1.0,0.9996118556534851,1.0,0.9994151328199699;.	0.861	.
PCCA	6	97	0	2.307	11.8464	733	33	-0.208515	2.21732	0.0133006	1.0,0.9980821204963244,1.0,0.998753415169522,1.0,0.9999920933641961,1.0,0.9890563846336353,1.0,0.9999919178802839,1.0,0.9999883726239512;.	0.861	.
AARS2	7	96	0	3.068	13.8521	312	54	0.719383	2.2157	0.013356	1.0,0.9950260865135505,1.0,0.9999929312634639,1.0,0.9999774213145176,1.0,0.7235296033247488,1.0,0.9909656942696469,1.0,0.9998656691320265,1.0,0.9900250107022401;.	0.861	.
SDHA	7	94	0	2.07	13.8549	530	24	2.32147	2.21567	0.0133571	1.0,0.9999931466999422,1.0,0.9576369410993419,1.0,0.9999927768613915,1.0,0.9999906366131429,1.0,0.7594431295649444,1.0,0.9999764212271665,1.0,0.004259814085054051;.	0.861	.
COG4	6	95	1	2.494	13.7386	131	47	-0.154084	2.21489	0.0133839	1.0,0.9999737724168252,1.0,0.9996727633724352,1.0,0.9997811957905652,1.0,0.9988916098299825,1.0,0.9995799214167644,1.0,0.9716353928905445;1.0,.	0.861	.
PSEN2	6	77	0	1.501	12.9673	373	1	0.526983	2.21249	0.0134663	1.0,0.9896772839736832,1.0,0.06255986562440737,1.0,0.999992725358456,1.0,0.9127929261904832,1.0,0.9996834882942336,1.0,0.9998582032160803;.	0.861	.
HK2	12	154	2	2.844	13.4689	470	21	2.18551	2.2112	0.0135109	1.0,0.9846682079776031,1.0,0.994287471676859,1.0,0.9966360559070341,1.0,0.9986533861425689,1.0,0.05046508115991395,1.0,0.9999900429148629,1.0,0.88908340243125,1.0,0.9999913974912897,1.0,0.9825930169695818,1.0,0.9999918229664339,1.0,0.8235016689743648,1.0,0.9999922774352231;1.0,.,1.0,.	0.861	.
ERBIN	7	124	1	4.508	12.9014	189	32	-1.33221	2.21097	0.0135189	1.0,0.9999375955876817,1.0,0.9998422237899425,1.0,0.9992536889133965,1.0,0.9999618663035067,1.0,0.9997789015733747,1.0,0.9999375753178328,1.0,0.9999695627075631;1.0,.	0.861	.
DYM	6	84	0	2.148	12.3944	414	57	-0.951593	2.20819	0.0136155	1.0,0.9944655741905077,1.0,0.999993706048774,1.0,0.904352470259017,1.0,0.9997691677969408,1.0,0.9999868005743839,1.0,0.9443631575594416;.	0.861	.
UBE3A	11	167	1	2.708	12.3956	1263	-34	4.20407	2.2077	0.0136325	1.0,0.9881311945658401,2.0,0.9999887690289098,1.0,0.9996106718561992,1.0,0.9911642924220446,1.0,0.9999930161344798,1.0,0.9967481683984216,1.0,0.9993971358751286,1.0,0.9998595177581384,1.0,0.9826699287685322,1.0,0.998256817796417;1.0,.	0.861	.
CREB3L4	4	50	0	1.251	14.523	222	34	-1.35498	2.20764	0.0136348	1.0,8.634214034312327E-6,1.0,0.9998638537015032,1.0,0.9982313144388685,1.0,0.9996110780488883;.	0.861	.
FBXO11	8	148	0	2.963	13.0953	587	27	4.02959	2.20559	0.0137062	1.0,0.9999724909660911,1.0,0.9994877149661117,1.0,0.9999933344632671,1.0,0.9999918419606345,1.0,0.9999919035725762,1.0,0.9999938039052582,1.0,0.9999829144856749,1.0,0.9993574261414704;.	0.861	.
GOLT1B	4	64	0	0.456	13.1593	836	-23	1.12146	2.20556	0.0137074	1.0,0.950831461817707,1.0,.,1.0,0.999992547513593,1.0,0.9999932598172369;.	0.861	.
ZFR	11	167	0	3.325	12.8648	357	27	4.18418	2.19999	0.0139037	1.0,0.9996463973823166,1.0,0.9955498733461828,1.0,0.9942955177077306,1.0,0.9978358094352598,1.0,0.9988533860414395,1.0,0.9998671550998425,1.0,0.9941957916965198,1.0,0.998423370058242,1.0,0.9999917426479107,1.0,0.9992416660350607,1.0,0.9998651695757015;.	0.861	.
MACC1	5	66	0	2.579	12.3025	676	13	-2.91067	2.19864	0.0139517	1.0,0.999992912649359,1.0,0.9488463230496468,1.0,0.9821815480653432,1.0,0.9995472958857469,1.0,0.9906132912937977;.	0.861	.
CAND1	11	198	1	3.768	12.377	810	-13	3.76534	2.19799	0.013975	1.0,0.9996560084046546,1.0,0.999859346571041,1.0,0.994702161559703,1.0,0.99969451819674,1.0,0.9999931648365281,1.0,0.9999921446591186,1.0,0.9999869054770154,1.0,0.9999919354202392,1.0,0.9998364221618184,1.0,0.9999926846305134,1.0,0.9997782096146;1.0,.	0.861	.
KLHL9	7	98	0	1.859	12.3552	466	-14	1.62491	2.19787	0.0139794	1.0,0.9936889447919096,1.0,0.9997629190322749,1.0,0.9968129616523387,1.0,0.9999861837045642,1.0,0.9893065253140971,1.0,0.9989329228115377,1.0,0.9908487858038303;.	0.861	.
FBXW5	4	54	1	1.741	14.4984	188	34	-2.72255	2.19765	0.0139871	1.0,0.9980772406250114,1.0,0.9949844962283676,1.0,0.9982673360388801,1.0,0.9982753772026777;1.0,.	0.861	.
TBK1	8	105	1	2.29	13.0376	411	-22	1.17224	2.19638	0.0140322	1.0,0.9941080057567369,1.0,0.9999869554981247,1.0,0.9975124307625947,1.0,0.9983864316408846,1.0,0.9932624886389623,1.0,0.9989492404588267,1.0,0.9084822509030805,1.0,0.9960946903842769;1.0,.	0.861	.
DPYD	9	101	0	3.341	11.0775	807	-6	-1.51138	2.19275	0.0141625	1.0,0.951855744998154,1.0,0.9935194420950137,1.0,0.9910001718404204,1.0,0.933722581054499,1.0,0.9989168688015824,1.0,0.97346573057209,1.0,0.99828899983983,1.0,0.9979295675640796,1.0,0.9935006651221827;.	0.861	.
GPRC5C	9	90	1	1.49	13.1044	504	7	0.700195	2.19259	0.0141684	1.0,0.16810479768971814,1.0,0.9881659206988773,1.0,0.9983593356333693,1.0,0.9998106692266794,1.0,0.9995664371625993,1.0,.,1.0,5.627619481412443E-4,1.0,.,1.0,0.05539088836531324;1.0,.	0.861	.
FAM53C	6	65	0	1.199	14.0874	273	36	0.478454	2.18965	0.0142748	1.0,0.9999933507497814,1.0,0.9919581611323025,1.0,0.9974676713216087,1.0,0.06960886253524143,1.0,0.9907632472479544,1.0,0.8470718685116817;.	0.861	.
ROR2	6	99	0	3.087	13.0325	572	30	0.500189	2.18767	0.0143469	1.0,0.9998638077769808,1.0,0.9995304126849379,1.0,0.9999937297984365,1.0,0.9998029937566018,1.0,0.8734081193559662,1.0,0.9999930703248889;.	0.861	.
PRR11	7	60	0	1.128	13.6342	507	4	-0.121721	2.18559	0.014423	1.0,0.9315391271742324,1.0,0.8910772611754384,1.0,0.9040249260094474,1.0,4.135953404494399E-4,1.0,0.8698750627271714,1.0,0.9992850952085759,1.0,0.9985302404959029;.	0.861	.
TASP1	8	115	1	1.441	11.7044	796	-26	1.68863	2.18187	0.0145594	1.0,0.998605885405513,1.0,0.9904768511563572,1.0,0.998128242253763,1.0,0.9998654218041938,1.0,.,1.0,0.9992015757661199,1.0,0.9965945834633887,1.0,0.9983228114633014;1.0,.	0.861	.
LMBRD1	7	93	0	1.703	10.6519	983	-2	-0.513774	2.17943	0.01465	1.0,0.8265729000145021,2.0,0.9998651905678184,1.0,0.9996133265158562,1.0,0.9889601092389282,1.0,0.9221668636629075,1.0,0.9997336552861619;.	0.861	.
GLRX3	5	71	0	1.063	11.3423	854	-23	-0.892767	2.17914	0.0146607	1.0,0.9994224600867649,1.0,0.9980978913094314,1.0,0.9961051417019443,1.0,.,1.0,0.9982410655050747;.	0.861	.
DDX23	14	205	2	2.543	14.3197	214	57	5.52669	2.17868	0.0146777	1.0,0.9995471912475775,1.0,0.9998652600286154,1.0,0.9993390191046001,1.0,0.9986469176405195,1.0,0.9960506332104802,1.0,0.9994798773256554,1.0,0.9972331557522252,1.0,0.999486541851206,1.0,0.9969771991511958,1.0,0.995630354858901,1.0,0.9960398056990625,1.0,0.9992244886161104,1.0,0.9978317790000154,1.0,0.9909914186091264;1.0,.,1.0,.	0.861	.
MTR	13	195	2	4.371	12.9172	773	-13	2.23691	2.17093	0.0149681	1.0,0.9272997211285481,1.0,0.9764604702989618,1.0,0.9996049946377932,1.0,0.9999776464534766,1.0,0.9984523282829754,1.0,0.999987477054771,1.0,0.9991231191916656,1.0,0.999975353256635,1.0,0.9997351577774392,1.0,0.9999932292851252,1.0,0.8994512220892334,1.0,0.9973235044917865,1.0,0.9996088086939281;1.0,.,1.0,.	0.862	.
WASHC4	9	136	1	3.69	12.3759	387	34	0.111838	2.16527	0.0151836	1.0,0.9994226115434975,1.0,0.993769780854982,1.0,0.9994225140710468,1.0,0.9913631018380975,1.0,0.9986881707700654,1.0,0.9999841181883552,1.0,0.9999932356473799,1.0,0.9171173801980194,1.0,0.9999923388808216;1.0,.	0.862	.
AP3M1	5	77	0	1.297	13.5631	227	49	1.07427	2.15991	0.0153897	1.0,0.999480179156534,1.0,0.9952113149061693,1.0,0.9991092977336052,1.0,0.998322055578146,1.0,0.9997396102461809;.	0.862	.
EPS15	7	83	0	2.99	13.2515	251	11	-0.367512	2.1593	0.0154134	1.0,0.9332426957844999,1.0,0.9989631861466005,1.0,0.9997286770538296,1.0,0.9992523435163795,1.0,0.9172385791959758,1.0,0.9968127408354633,1.0,0.9627373013745313;.	0.862	.
KCTD3	8	129	0	2.538	11.3167	597	-30	2.19029	2.15869	0.0154371	1.0,0.9999915163795363,1.0,0.9999836648606106,1.0,0.9994806964588099,1.0,0.9994223452080025,1.0,0.9957890462968213,1.0,0.9999743486041192,1.0,0.9993636101463494,1.0,0.9923204415692793;.	0.862	.
SLC39A3	7	65	0	1.099	14.1188	291	25	0.941105	2.1567	0.0155145	1.0,0.9966594672298863,1.0,0.9931988839203691,1.0,0.9897885712204271,1.0,0.0016423805066050692,1.0,0.9888521768462789,1.0,0.9804682184032822,1.0,0.9772011423275143;.	0.862	.
ARPC3	4	57	0	0.572	13.7794	206	50	-0.258781	2.15588	0.0155467	1.0,0.9986344863156755,1.0,0.9988893490011305,1.0,0.9990882747876643,1.0,0.9922848154058488;.	0.862	.
MTMR12	10	129	1	2.324	12.8603	160	27	2.04707	2.15581	0.0155494	1.0,0.9770166300493037,1.0,0.9773089846776682,1.0,0.9999907193122454,1.0,0.9999904448160086,1.0,0.9971802384241633,1.0,0.9999906861455268,1.0,0.9999876837824787,1.0,0.258938557214417,1.0,0.9898055209286581,1.0,0.791194346080624;1.0,.	0.862	.
DLG1	7	116	1	3.225	13.5298	417	36	0.84742	2.15524	0.0155716	1.0,0.9157262790512519,1.0,0.9999928226951017,1.0,0.9998656898589706,1.0,0.9997355822748321,1.0,0.9999935173664967,1.0,0.999991632232718,1.0,0.998589668638596;1.0,.	0.862	.
RBM27	9	121	0	3.559	12.8865	229	31	1.35009	2.15161	0.0157141	1.0,0.9748633210207639,1.0,0.9849607677984059,1.0,0.9999906165528044,1.0,0.9979632339010962,1.0,0.973393398730741,1.0,0.977528199165511,1.0,0.9995529650638575,1.0,0.998337014469753,1.0,0.9999931997481578;.	0.862	.
CHEK1	7	85	0	1.768	13.077	595	18	1.32013	2.14886	0.0158227	1.0,0.9826048051696374,1.0,0.9726561236865832,1.0,0.9999896353392871,1.0,0.9999932197162659,1.0,0.9899297578970423,1.0,0.9721686732173619,1.0,0.9385772313421421;.	0.862	.
MED17	6	104	1	2.037	12.6361	532	10	0.799488	2.1468	0.0159045	1.0,0.9999861711650796,1.0,0.9996224583405141,1.0,0.993155400777687,1.0,0.9999931237852772,1.0,0.9996137783632653,1.0,0.9999923103766155;1.0,.	0.862	.
TTC4	6	58	0	1.214	13.3303	343	19	-0.982177	2.14529	0.015965	1.0,0.9723897005367304,1.0,0.9979598355657711,1.0,0.0013941641591681659,1.0,0.9998419180837308,1.0,0.9502793774129272,1.0,0.9183862372413316;.	0.862	.
GNL2	6	77	0	2.276	13.0069	274	30	-0.539614	2.14498	0.015977	1.0,0.996253983894286,1.0,0.005322001996879074,1.0,0.9983447137959881,1.0,0.999462136544583,1.0,0.9999930411209609,1.0,0.9930412073208569;.	0.862	.
NDUFAF5	7	86	1	1.113	11.7388	703	-6	-0.392103	2.14422	0.0160075	1.0,2.913237240755674E-4,1.0,0.8938304378730243,1.0,0.980960743446957,1.0,0.999992692343754,1.0,0.999610887283391,1.0,0.9981988237755441,1.0,0.9997067788364633;1.0,.	0.862	.
GOLIM4	10	79	0	2.171	11.9021	681	-8	-0.851418	2.14233	0.0160833	1.0,0.9920631072165877,1.0,0.9912886665255275,1.0,0.9427773522228332,1.0,0.026906701286390666,1.0,0.9898064172448671,1.0,0.8002312830400569,1.0,.,1.0,0.016376196175742545,1.0,4.4422650893344767E-4,1.0,0.9989640639992872;.	0.862	.
KLHL20	8	133	1	1.892	12.9948	417	5	3.4957	2.14017	0.0161706	1.0,0.9993476260929208,1.0,0.9989718642680098,1.0,0.9999909926590125,1.0,0.9973821919206436,1.0,0.999992123400212,1.0,0.9999908024776509,1.0,0.9994872827755841,1.0,0.9981617330933301;1.0,.	0.862	.
PARD3	11	160	1	4.245	11.8488	629.01	4.76	0.689569	2.13992	0.0161804	1.0,0.9999931833376927,1.0,0.9999938911849526,1.0,0.9991576484680922,1.0,0.9905589653575113,1.0,0.9999928744953686,1.0,0.9985044033526981,1.0,0.9968061286488309,1.0,0.9444743664882487,1.0,0.9993489284084518,1.0,0.9982035482784474,1.0,0.925205685040527;1.0,.	0.862	.
ATP6V1A	13	185	3	1.924	12.9999	364	33	3.02569	2.13863	0.016233	1.0,0.9998676109379718,1.0,0.9979344564707358,1.0,0.9993616197259342,1.0,0.9994876344564333,1.0,0.9988871697923141,1.0,0.999578304835214,1.0,0.9953756777084896,1.0,0.9905570266626272,1.0,0.999993339671408,1.0,0.9983990845635979,1.0,0.9940585630595282,1.0,.,1.0,0.73734618264915;1.0,.,1.0,.,1.0,.	0.862	.
CDH1	8	87	0	2.729	13.7366	240	30	0.809569	2.13706	0.0162964	1.0,.,1.0,0.0010473727427919442,1.0,0.9970809767267134,1.0,0.05050254316728466,1.0,0.9999930092327278,1.0,0.9958649026146723,1.0,0.13780804231400062,1.0,0.9999930104531527;.	0.862	.
ARHGAP35	18	234	2	4.53	13.9994	207	29	4.19967	2.13479	0.0163893	1.0,0.9999893709324597,1.0,0.9995906285357341,1.0,0.9999742918152272,1.0,0.16836274219194297,1.0,0.9999373770558033,1.0,0.05215043869176998,1.0,0.9997910833377804,1.0,0.9989390561219279,1.0,0.9997480975463738,1.0,0.999740609597663,1.0,0.9243844818229638,1.0,0.8271434211008972,1.0,0.9153070806878227,1.0,0.9990425008364483,1.0,0.932846114259581,1.0,0.9882121124412921,1.0,0.9996137375851158,1.0,0.99…	0.862	.
LMBR1	6	75	0	1.696	12.7336	615	6	0.203755	2.12746	0.0166909	1.0,0.9986623588385728,1.0,0.9977801569516418,1.0,0.9997390544671634,1.0,0.2494809200103828,1.0,0.017858539484184605,1.0,0.9999924670908724;.	0.872	.
PARP8	9	134	0	3.011	11.2409	1215	14	1.69947	2.12546	0.016774	1.0,0.9633028355130808,1.0,0.9975164023194361,1.0,0.9999265317504384,1.0,0.9991720394042545,1.0,0.9992845885376054,1.0,0.9999928129735934,1.0,0.9998468113536867,1.0,0.9960728454142955,1.0,0.9920232116582209;.	0.872	.
ATP6V1H	5	79	0	1.517	12.4823	437	9	0.446741	2.12446	0.016816	1.0,0.9999632903802691,1.0,0.9997354215598597,1.0,0.9999109083517739,1.0,0.9999652058855639,1.0,0.9670839711611061;.	0.872	.
SETD5	8	105	0	4.535	13.5686	404	34	-0.03659	2.11601	0.0171721	1.0,0.9994832142619169,1.0,0.9999934707876266,1.0,0.9999941226140017,1.0,0.9920917697886995,1.0,0.625970921611858,1.0,0.9721514689192458,1.0,0.9974475710547708,1.0,0.988480223105651;.	0.879	.
LENG8	10	120	2	2.492	13.6011	535	-7	1.54869	2.11562	0.0171887	1.0,0.9992988224624011,1.0,0.9922762191300759,1.0,0.8126956361317439,1.0,0.9987201605011886,1.0,0.9977515089974506,1.0,0.9964793795611656,1.0,0.12441669471478649,1.0,0.9996995063705899,1.0,0.9973538703778657,1.0,0.9917705490457686;1.0,.,1.0,.	0.879	.
C2CD5	12	157	1	3.525	12.2725	811	-9	2.37682	2.11026	0.0174179	1.0,0.9482915515635086,1.0,0.5097921808002569,1.0,0.9959772948997976,1.0,0.9994864623040962,1.0,.,1.0,0.9977127547077984,1.0,0.9994706616813157,1.0,0.9999941399424417,1.0,0.9993794706810442,1.0,0.9990943648942157,1.0,0.9980166555004768,1.0,0.3401376061414427;1.0,.	0.879	.
USP33	11	143	2	2.961	12.9782	192	2	1.37674	2.10763	0.0175314	1.0,0.9776274094263646,1.0,0.999865688276271,1.0,0.999866335648341,1.0,0.999991660490111,1.0,0.9995196304059704,1.0,0.9940290979234229,1.0,0.8871318508247212,1.0,0.9503850088512308,1.0,0.9981915981921393,1.0,0.9999892254311218,1.0,5.19007619532343E-4;1.0,.,1.0,.	0.879	.
ENOSF1	7	66	1	1.567	12.9444	425	32	-2.14068	2.10231	0.0177629	1.0,0.9892428806275522,1.0,0.9999889382123817,1.0,0.9052723550901197,1.0,0.09580572430898338,1.0,0.0885138021443056,1.0,0.8943134412249559,1.0,0.9987375729600705;1.0,.	0.879	.
ANKRD13D	7	94	1	1.916	14.1298	177	44	1.54537	2.10143	0.0178017	1.0,0.921986576183204,1.0,0.9948886775844017,1.0,.,1.0,0.999645439210186,1.0,0.9999754160370988,1.0,.,1.0,0.996280752148144;1.0,.	0.879	.
CHKA	5	78	0	1.434	13.9715	251	63	1.60389	2.10136	0.0178048	1.0,0.9999926304046978,1.0,0.999993495073339,1.0,0.9999930329419638,1.0,0.9960125891767112,1.0,0.7656832223523795;.	0.879	.
AMPD3	7	100	1	2.427	13.5637	378	27	1.0245	2.10057	0.0178393	1.0,0.9999932514803209,1.0,0.999435542159907,1.0,0.9944744066873974,1.0,0.9991991449644477,1.0,0.999737291338606,1.0,0.9985593731900504,1.0,0.08492335016895591;1.0,.	0.879	.
NUCB1	6	76	1	1.446	14.4716	211	43	0.841432	2.09884	0.0179155	1.0,0.0051466041923074815,1.0,0.9912736591334764,1.0,0.9987386079377454,1.0,0.9999917666478677,1.0,0.999994384176065,1.0,0.9631416379306207;1.0,.	0.879	.
PCCB	5	78	0	2.036	12.3417	484	25	-0.557127	2.09714	0.0179908	1.0,0.9983932043938907,1.0,0.9999916892159793,1.0,0.9996305581974323,1.0,0.9956670646217265,1.0,0.9992311167493806;.	0.879	.
STIP1	8	115	2	1.896	14.287	278	57	1.95471	2.09643	0.018022	1.0,0.984153211783396,1.0,0.933170579837852,1.0,0.9994881736530015,1.0,0.9999686241246812,1.0,0.9990866309436773,1.0,0.9996528928784211,1.0,0.9998660839583333,1.0,0.9949445058487103;1.0,.,1.0,.	0.879	.
POLG	9	110	1	3.83	13.3631	420	24	-0.159583	2.0958	0.0180498	1.0,0.9999912556380958,1.0,0.9995912288109285,1.0,0.997337801907381,1.0,0.9961847114450086,1.0,0.007050707433815084,1.0,0.9725724419463199,1.0,0.9985410478643825,1.0,0.9986151381443378,1.0,0.8713344214432734;1.0,.	0.879	.
CDK8	9	141	0	1.46	11.4774	578	22	4.12223	2.09533	0.0180708	1.0,0.9716450008200694,1.0,0.9997296590393929,1.0,0.999615083665573,1.0,.,1.0,0.9998039839806366,1.0,0.9927248889294986,1.0,0.9999931502480742,1.0,.,1.0,0.9996738552754206;.	0.879	.
GPI	8	139	3	1.889	13.4177	292	-2	1.83354	2.09459	0.0181039	1.0,0.9999917374910259,1.0,0.999986416408142,1.0,0.9999922676162054,1.0,0.9996765930992488,1.0,0.9995296308461531,1.0,0.9967217804262793,1.0,.,1.0,0.9996857550300453;1.0,.,1.0,.,1.0,.	0.879	.
TMCC1	11	134	1	2.026	13.3284	357	40	3.552	2.08815	0.0183923	1.0,0.9999849854918649,1.0,0.9999814955840794,1.0,0.9779045170974046,1.0,0.9854411866806131,1.0,.,1.0,0.9365342458320993,1.0,0.9872765265635368,1.0,0.9999710665346708,1.0,0.9884247160926177,1.0,0.9837796683866868,1.0,0.9838685447047382;1.0,.	0.889	.
CMTR2	9	63	0	2.318	12.9497	736	3	-1.48757	2.08142	0.0186976	1.0,0.9757328960634557,1.0,0.001214418674344435,1.0,0.8391145867617552,1.0,0.831873315666921,1.0,0.9949343783374578,1.0,8.719333494588476E-6,1.0,0.6433133013146182,1.0,0.9978023185110543,1.0,0.9568561031342561;.	0.889	.
PTPRK	13	198	0	4.967	11.5812	714	4	2.88022	2.0811	0.0187124	1.0,0.9997827226510687,1.0,0.9999230234691733,1.0,0.9997593987668572,1.0,0.9998938084460334,1.0,0.9993789250153053,1.0,0.9960784056101563,1.0,0.07495809850467738,1.0,0.9962241248848502,1.0,0.9998426787071091,1.0,0.9998621179388013,1.0,0.9997420847459019,1.0,0.9990634287959845,1.0,0.9825657954860708;.	0.889	.
LSM14A	5	77	0	1.471	13.3931	284	-13	1.8151	2.07933	0.0187935	1.0,0.9999881018778827,1.0,0.8923450046330967,1.0,0.9994085728586617,1.0,0.9999931081929505,1.0,.;.	0.889	.
CPS1	10	139	0	4.716	11.9757	465	-1	0.73055	2.07868	0.0188232	1.0,0.9597016548888619,1.0,0.9920961886378217,1.0,0.9959626451330843,1.0,0.9999919092614402,1.0,0.9538421007426371,1.0,0.999838271368755,1.0,0.9882295206161394,1.0,0.9999913797292018,1.0,.,1.0,0.9999736599971746;.	0.889	.
ATL2	5	67	0	2.019	13.6028	366	25	-0.225879	2.07693	0.0189042	1.0,0.9992366244724155,1.0,0.99982512715392,1.0,0.9917522393870468,1.0,0.9999933060302215,1.0,0.0013521899225797873;.	0.889	.
TRPM7	13	186	1	5.793	12.6938	250	23	0.836947	2.07492	0.0189968	1.0,0.997385080011754,1.0,0.999614595464906,1.0,0.9999927047833106,1.0,0.9078102791510608,1.0,0.9941352531963146,1.0,0.9414046763569842,1.0,0.9995945888377391,1.0,0.999989570198084,1.0,0.9999931188029104,1.0,0.9959863409530503,1.0,0.9999937284033409,1.0,0.819510430422227,1.0,0.9977986381168056;1.0,.	0.889	.
PHKB	11	144	3	3.593	12.6784	885	-3	-0.551278	2.06789	0.019325	1.0,0.8573081067618928,1.0,0.9993846351926978,1.0,0.9981229736318512,1.0,0.9999905309518125,1.0,0.998476368165133,1.0,0.9999908631302435,1.0,0.99997916175811,1.0,0.846104166503117,1.0,0.914749514239628,1.0,0.018444760660239378,1.0,0.9999905458893313;1.0,.,1.0,.,1.0,.	0.889	.
KIFAP3	14	199	4	2.569	12.1069	743	2	1.20932	2.06603	0.019413	1.0,0.8876492400915346,1.0,0.012561971404727382,1.0,0.9943913152606366,1.0,0.9980980576682335,1.0,0.999866026259643,1.0,0.9992684981339592,1.0,0.9999931386087064,1.0,0.9984500037623147,1.0,0.9998672895114381,1.0,0.9927098919206998,1.0,0.998703100068641,1.0,0.9916671922800585,1.0,0.9999894416166468,1.0,0.999993455753758;1.0,.,1.0,.,1.0,.,1.0,.	0.889	.
WWOX	5	54	0	1.813	10.8513	1260	-34	-3.91252	2.06584	0.0194216	1.0,0.7980596082407834,1.0,0.9999861188861556,1.0,0.9998081089410633,1.0,0.7501372895724048,1.0,0.8850639418184654;.	0.889	.
LAMC1	15	216	3	5.557	14.4563	203	36	1.60761	2.06565	0.0194308	1.0,0.8447145468271807,1.0,0.9999917567232073,1.0,0.9999911365375829,1.0,0.9934866017775394,1.0,0.9999902168145192,1.0,0.9972871449952707,1.0,0.999287086397509,1.0,0.007342732511636228,1.0,0.9999870546371101,1.0,0.9993598737714448,1.0,0.9999920147515517,1.0,0.9236072965054872,1.0,0.9998082427913757,1.0,0.999703259990121,1.0,0.9981533319603284;1.0,.,1.0,.,1.0,.	0.889	.
IFT80	9	126	3	2.431	12.9653	617	9	-0.0769222	2.06543	0.0194411	1.0,0.9579470608135747,1.0,0.9961058078168517,1.0,0.9970326952031028,1.0,0.9922060814742578,1.0,0.9982202494906218,1.0,0.9934120756759445,1.0,0.9999930198083592,1.0,0.999989764893216,1.0,0.9994833629258949;1.0,.,1.0,.,1.0,.	0.889	.
MED23	13	208	0	4.387	11.9037	864	7	4.53556	2.06497	0.0194627	1.0,2.9500840554358537E-5,1.0,0.9993591036789623,1.0,0.9999927794153902,1.0,0.9999546953410186,1.0,0.9999921121154411,1.0,0.9921594882470997,1.0,0.9999923238437667,1.0,0.9991703279187518,1.0,0.9997402696942154,1.0,0.9995978143664329,1.0,0.9997675163595896,1.0,0.9971069405303193,1.0,0.9999929394196623;.	0.889	.
DYRK1B	8	99	1	2.183	14.0696	526	23	2.16253	2.06453	0.0194839	1.0,0.09007466331455805,1.0,0.9962238810633651,1.0,0.989617235928342,1.0,0.9990894606823539,1.0,0.9997937671215233,1.0,0.9998929851509717,1.0,0.9953524531341288,1.0,0.9086381734970692;1.0,.	0.889	.
PTPRE	8	109	1	2.238	12.9583	683	-15	2.0894	2.06307	0.0195532	1.0,1.0929623829454134E-5,1.0,0.9808543562611105,1.0,0.9991044011684131,1.0,0.9965236694201679,1.0,0.9992477537125919,1.0,0.9998012436083649,1.0,0.999539763916588,1.0,0.9999919540218445;1.0,.	0.889	.
TRIP13	6	94	1	1.368	13.6078	491	34	2.10469	2.05439	0.019969	1.0,.,1.0,0.9990181480872932,1.0,0.9999902748775011,1.0,0.9999919390758818,1.0,0.9936796129297293,1.0,0.9974078853861881;1.0,.	0.896	.
DNAJC10	8	84	1	2.509	12.7148	421	7	-1.08808	2.05399	0.0199881	1.0,0.02193039843221978,1.0,0.9963635879139808,1.0,0.9921000112821399,1.0,0.9074766369320626,1.0,0.9958936683139399,1.0,0.9995717338558129,1.0,0.9984663727171795,1.0,0.13053975317931235;1.0,.	0.896	.
STARD4	4	68	0	0.726	12.1068	636	26	-0.0454156	2.05375	0.0200001	1.0,0.999993648900541,1.0,0.9999783916687079,1.0,0.999359674476768,1.0,0.9961042869383467;.	0.896	.
RALB	5	90	0	0.79	12.3071	444	37	2.22654	2.05253	0.020059	1.0,0.9999725485867141,1.0,0.9999930943639381,1.0,0.9998242423789435,1.0,0.9999904702368417,1.0,0.9989145404664841;.	0.896	.
CIP2A	9	86	0	2.823	12.275	867	2	-0.131892	2.04713	0.0203225	1.0,0.023733986011042003,1.0,0.9951578111417899,1.0,0.9869288428063239,1.0,0.014963569143376185,1.0,0.9999939503708074,1.0,0.7642089570772336,1.0,7.738133566262408E-4,1.0,0.9993549040748179,1.0,0.9984109417769758;.	0.901	.
TMEM168	8	104	2	2.114	11.9853	814	-16	-0.571223	2.04677	0.0203402	1.0,0.9953929857890574,1.0,0.968324309703343,1.0,0.9999298896541982,1.0,0.9774988232842432,1.0,0.9980715561341542,1.0,0.9991513857122879,1.0,0.9952402270649651,1.0,0.9983531185387639;1.0,.,1.0,.	0.901	.
TNRC6A	14	199	2	6.014	12.5843	342	19	-0.172728	2.0418	0.0205856	1.0,0.9793161598727831,1.0,0.9963934143161126,1.0,.,1.0,0.7409327682838861,1.0,0.9962658878515555,1.0,0.9994243556510783,1.0,0.9998615193482412,1.0,0.9950111823101343,1.0,0.9888702499499682,1.0,0.9994108772640056,1.0,0.9992528529179374,1.0,0.9999853049832405,1.0,0.9999688960859526,1.0,0.999993931655765;1.0,.,1.0,.	0.902	.
JUP	7	98	1	3.205	14.3811	175	35	0.928764	2.03986	0.020682	1.0,0.9844135705282755,1.0,0.9996061859595109,1.0,0.983672337222518,1.0,0.9999916223710751,1.0,0.9985463166593918,1.0,0.9999910257079746,1.0,0.9557504031530382;1.0,.	0.902	.
TTC27	6	92	2	2.632	12.7884	636	17	-1.73782	2.03857	0.0207464	1.0,0.9984350953183926,1.0,0.9999934418744963,1.0,0.9907195854239201,1.0,0.9998598727536977,1.0,.,1.0,0.9973710333503295;1.0,.,1.0,.	0.902	.
PDIA4	5	76	1	1.988	13.3021	279	31	-0.820389	2.03559	0.0208959	1.0,0.9983251760753842,1.0,0.9991843046810139,1.0,0.9999873321665633,1.0,0.9944172329032126,1.0,0.9986023814832854;1.0,.	0.902	.
CHORDC1	7	66	0	1.081	11.7938	1152	-21	-0.201292	2.03528	0.0209112	1.0,0.8541652013029977,1.0,0.9862451369523687,1.0,0.9318914482767333,1.0,.,1.0,0.9977717341794036,1.0,0.9948411720997481,1.0,0.9459580624457828;.	0.902	.
SEZ6L2	10	136	2	2.862	13.4746	390.01	30.17	1.77479	2.03319	0.0210168	1.0,0.9999932480879906,1.0,0.9976461476535847,1.0,0.9996137756318046,1.0,0.9941109250918604,1.0,0.9972705026427334,1.0,0.9921696207254741,1.0,0.9999919313340128,1.0,0.8647877951640075,1.0,0.99447372715794,1.0,0.9952853297267308;1.0,.,1.0,.	0.902	.
HMGXB4	5	71	0	1.856	12.7929	425	-49	0.640227	2.03306	0.0210233	1.0,0.9842819560917463,1.0,0.9983308572480692,1.0,0.9994786926909311,1.0,0.9906705394808241,1.0,0.9999874286419275;.	0.902	.
RBBP6	15	184	1	5.523	12.5542	204	25	1.06637	2.0323	0.0210616	1.0,0.9994283605014966,1.0,0.9969600388359281,1.0,0.9994262080878034,1.0,0.9986053795348679,1.0,0.9985895145892759,1.0,0.9997611285584214,1.0,0.9994815307203737,1.0,0.9979544287922568,1.0,0.9990283007811551,1.0,0.8885023514086885,1.0,0.9942212220083941,1.0,0.7974846250394522,1.0,0.004485184292004807,1.0,0.0034741888054001355,1.0,0.9975083848312409;1.0,.	0.902	.
FNBP4	11	105	1	3.139	13.7944	158	19	1.10066	2.03059	0.0211481	1.0,0.9936249369937457,1.0,0.9996975160366952,1.0,0.9031843301162206,1.0,0.9929653009514413,1.0,0.016993729418567118,1.0,0.9989614126160383,1.0,0.9954729976340158,1.0,0.014470701070219222,1.0,0.9991423968535025,1.0,4.357834290427772E-5,1.0,0.9623907411313603;1.0,.	0.902	.
BMPR2	10	151	2	3.182	12.8199	417	30	1.45238	2.02941	0.0212084	1.0,0.9999624916873291,1.0,0.9871452558881586,1.0,0.999389690330329,1.0,0.9973355032544359,1.0,0.9999932512004787,1.0,0.9998246003759796,1.0,0.9995346418688664,1.0,0.9860348642271488,1.0,0.998193849508402,1.0,0.998819749732748;1.0,.,1.0,.	0.902	.
TRPS1	15	202	2	3.983	10.9259	711	-10	1.14348	2.02774	0.0212934	1.0,0.9984097429536715,1.0,0.9994884796400255,1.0,0.8627009113386033,1.0,0.9952443306661656,1.0,0.9876457475433795,1.0,0.9990182701778687,1.0,0.9954420911835281,1.0,0.9927143198520783,1.0,0.9994497404241637,1.0,0.9969587329811016,1.0,0.9996491627742149,1.0,0.9980790850993322,1.0,0.9999895977707228,2.0,0.9970402965148955;1.0,.,1.0,.	0.902	.
SPTLC2	6	90	0	1.749	13.1241	320	40	2.01846	2.02518	0.0214244	1.0,0.9949231888450076,1.0,0.99982353605604,1.0,0.9994766394806913,1.0,0.9998450614634988,1.0,0.9454521932763325,1.0,0.9995461774334004;.	0.904	.
CDC73	7	114	0	1.681	12.5637	442	-12	4.11526	2.0205	0.0216659	1.0,0.9746957127006117,1.0,.,1.0,0.9999922874616668,1.0,0.9994885540715894,1.0,0.9999918546713875,1.0,0.9992131647951183,1.0,0.9994800726831626;.	0.906	.
TBCK	6	80	0	2.807	12.0794	606	7	-1.01619	2.01847	0.0217713	1.0,0.9879234120496431,1.0,0.9995628797245629,1.0,0.9998651658306172,1.0,0.9999913190103791,1.0,0.9474698526501504,1.0,0.9580301786402976;.	0.906	.
HSPA2	6	75	0	1.925	13.4038	188	36	0.65218	2.01429	0.0219896	1.0,0.9980225515038177,1.0,0.9985731147829814,1.0,0.9939317210763498,1.0,0.9898654673622909,1.0,0.996293536089272,1.0,0.9831574392784329;.	0.906	.
NGLY1	4	64	0	2.132	12.2875	701	-1	-1.57449	2.0113	0.0221468	1.0,0.999992800423066,1.0,0.9999909055397183,1.0,0.8910356362482383,1.0,0.9998662312650992;.	0.906	.
PPFIA1	9	140	2	3.747	13.1511	530	44	0.492622	2.00624	0.0224154	1.0,0.99965629072738,1.0,0.9983729555429021,1.0,0.9837041263624822,1.0,0.999992991254428,1.0,0.9998213068838573,1.0,0.998603118852506,1.0,0.999359549235364,1.0,0.9856035017681646,1.0,0.9999922603970117;1.0,.,1.0,.	0.906	.
BRD7	6	73	0	2.044	12.6246	520	14	-0.201205	2.00589	0.0224341	1.0,0.8770976667816252,1.0,0.9982141981029984,1.0,0.9995306740021921,1.0,0.9512210788448608,1.0,0.9990838611948496,1.0,0.9938177718113907;.	0.906	.
KTN1	7	89	1	4.375	13.4414	308	23	-2.14755	2.0034	0.0225674	1.0,0.9999927793835341,1.0,0.9959569289776944,1.0,0.9292193092931519,1.0,0.9101905457661488,1.0,0.9968377557049466,1.0,0.9995366542331177,1.0,0.9951563532745051;1.0,.	0.906	.
FEM1C	8	94	0	1.864	12.7735	498	23	2.20655	2.00274	0.0226027	1.0,.,1.0,0.809313944617281,1.0,0.9937558221132932,1.0,0.9985906083298126,1.0,0.996805449036982,1.0,0.9993555675281114,1.0,0.9993609983129564,1.0,0.03401001135954911;.	0.906	.
OXR1	8	89	0	3.121	11.7324	888	-2	-0.631601	2.0022	0.0226314	1.0,0.998104109317572,1.0,0.996497641038673,1.0,7.5745254962849455E-6,1.0,0.015390259157826991,1.0,0.0034287846196751582,1.0,0.9992660476846776,1.0,0.9999917349489866,1.0,0.9999929131287273;.	0.906	.
SLC25A38	6	88	1	0.95	11.9875	595	32	0.421449	2.00194	0.0226454	1.0,7.663184318930022E-6,1.0,0.9953240506054444,1.0,0.9995734516773851,1.0,0.9999928098267485,1.0,0.9999921589051723,1.0,0.9997560533440774;1.0,.	0.906	.
FOCAD	7	86	1	5.621	11.7386	525	20	-5.97445	2.00172	0.0226574	1.0,0.9989130832808777,1.0,0.9554034653528694,1.0,0.9911440096681292,1.0,0.9999573950139209,1.0,0.9859008194019823,1.0,0.9979292824815251,1.0,0.9843862475485692;1.0,.	0.906	.
OTUD7B	9	137	4	2.587	13.925	451	51	-0.121926	2.00097	0.022698	1.0,0.8408340836239077,1.0,0.9944568477437002,1.0,0.9998825736748531,1.0,0.997799587693921,1.0,0.999854380534601,1.0,0.9999883863142468,1.0,0.9999889895909214,1.0,0.9980067542199957,1.0,0.9997375962958378;1.0,.,1.0,.,1.0,.,1.0,.	0.906	.
CYC1	5	72	2	1.013	14.8164	211	27	0.638296	1.99926	0.0227903	1.0,0.9995695362262187,1.0,0.9987177963943155,1.0,0.9973924486204013,1.0,0.9974903085831934,1.0,0.9967053826011135;1.0,.,1.0,.	0.906	.
IPO5	8	138	1	3.483	13.116	532	2	2.64209	1.99505	0.0230189	1.0,0.9987385431197022,1.0,0.9985973309897814,1.0,0.9990024558522828,1.0,0.9999929074186604,1.0,0.999741176114028,1.0,0.999550809109865,1.0,0.9999928453819111,1.0,0.9997912659221245;1.0,.	0.906	.
HOOK2	9	79	1	2.275	14.4882	226	29	0.774128	1.99485	0.0230297	1.0,0.9691950322152634,1.0,0.9505501534638594,1.0,0.9889760105248864,1.0,1.9977585816980965E-4,1.0,0.9948288035918482,1.0,0.6562416081922762,1.0,0.9830999610657313,1.0,0.9986121084059549,1.0,0.9632464868342457;1.0,.	0.906	.
MYO1E	6	102	1	3.467	13.5581	386	43	0.127264	1.99337	0.0231107	1.0,0.9976850958381137,1.0,0.9999920292786582,1.0,0.9999916584841602,1.0,0.9994781357344986,1.0,0.9982014562049133,1.0,0.9999880993516908;1.0,.	0.906	.
PNISR	11	133	2	2.468	12.4663	638	13	1.38879	1.99169	0.0232027	1.0,0.998377775250733,1.0,0.9933418523193129,1.0,0.9918099697714664,1.0,0.9725202293083388,1.0,0.9988033560942798,1.0,0.9905782316148712,1.0,0.9997367551353235,1.0,0.9953558503478273,1.0,0.9914747862735321,1.0,0.9984040397565221,1.0,0.9483667448156672;1.0,.,1.0,.	0.906	.
CEP104	10	110	1	3.057	12.4281	412	32	0.0588127	1.99023	0.023283	1.0,0.9748681097692843,1.0,0.9579728038280262,1.0,.,1.0,0.0036527740440720166,1.0,.,1.0,0.9989842722756239,1.0,0.9992721055787037,1.0,0.9751510727529672,1.0,0.9989551958822307,1.0,0.9973639987565597;1.0,.	0.906	.
SPG7	9	123	3	2.624	13.9175	203	39	0.428794	1.98349	0.0236565	1.0,0.007694051076885435,1.0,0.0230176650325321,1.0,0.9999931599795336,1.0,0.9998451968580353,1.0,0.9984724255662331,1.0,0.9990140094029123,1.0,0.9999917085239278,1.0,0.9990320435318185,1.0,0.9983564905437315;1.0,.,1.0,.,1.0,.	0.906	.
ARHGAP17	11	136	2	2.746	12.5166	185	22	0.975372	1.98313	0.0236767	1.0,0.9208608251859025,1.0,0.011503510617236399,1.0,0.9933910080621291,1.0,0.9996127926132683,1.0,0.995670663726751,1.0,0.9996568940650051,1.0,0.9997391206973938,1.0,0.926825255289488,1.0,0.9821471833292119,1.0,0.9999844151261371,1.0,0.9987848101563984;1.0,.,1.0,.	0.906	.
RINT1	8	112	2	2.454	13.0268	172	36	0.214946	1.9784	0.0239421	1.0,0.002446113379558301,1.0,0.9999929459083572,1.0,0.9982855817247649,2.0,0.9985676317337533,1.0,0.9986415774717551,1.0,0.9995092997471015,1.0,0.9979600766894967;1.0,.,1.0,.	0.906	.
PREPL	6	45	0	2.254	12.979	522	29	-4.17089	1.97823	0.0239516	1.0,0.9695079666338673,1.0,0.8730110161301539,1.0,0.8022082974270619,1.0,0.9970575310927186,1.0,0.9605129477393197,1.0,0.011949747962605018;.	0.906	.
EDC3	7	82	0	1.557	13.3614	206	51	1.80598	1.97744	0.0239959	1.0,0.9985021664079348,1.0,0.99925323123702,1.0,0.6532322700830774,1.0,0.9465529603740455,1.0,0.9332396280468878,1.0,0.9973218567933072,1.0,0.9998071839374746;.	0.906	.
EDEM3	8	95	1	2.952	12.8229	493	4	-0.0754422	1.97611	0.0240711	1.0,0.9486497243493817,1.0,4.095119212224206E-4,1.0,0.9999924307946486,1.0,0.9688116360046028,1.0,0.9998027944313794,1.0,0.9028468763603741,1.0,0.9995850185715722,1.0,0.998094798894094;1.0,.	0.906	.
REST	11	79	0	3.309	13.2885	569	37	-0.482088	1.97513	0.0241266	1.0,0.9819877674385964,1.0,0.9999926046098009,1.0,0.9999922862311281,1.0,9.237914850456846E-6,1.0,2.0431028246802444E-5,1.0,0.9839241773447847,1.0,0.0019320093172837997,1.0,1.2049291837901336E-5,1.0,0.0013401241658550936,1.0,0.942555433154136,1.0,0.07267760340226392;.	0.906	.
DDX1	7	119	2	2.353	12.1362	1386	10	0.7083	1.97347	0.0242208	1.0,0.9992131801517965,1.0,0.9983794778149988,1.0,0.9999926450249264,1.0,0.9999933150680487,1.0,0.9945918150370866,1.0,0.9999926231481344,1.0,0.999730907735229;1.0,.,1.0,.	0.906	.
FYTTD1	6	63	0	1.032	13.1558	210	47	0.101093	1.97325	0.0242335	1.0,0.9980944594009593,1.0,0.935174474762104,1.0,0.9888158123480814,1.0,0.9979990343223886,1.0,0.9915965930530076,1.0,0.9024202593565186;.	0.906	.
PKM	8	124	2	2.057	13.9386	192	36	2.72074	1.97291	0.024253	1.0,0.9982889175889201,1.0,0.999739890978742,1.0,0.999591553038256,1.0,0.9991443027968175,1.0,0.9991077846771683,1.0,0.9981295764928443,1.0,0.9969805564343254,1.0,0.9993317132553747;1.0,.,1.0,.	0.906	.
TRIM32	8	109	1	1.967	11.1307	682	-15	0.610937	1.97104	0.0243594	1.0,0.9963152282285415,1.0,0.8554076721228084,1.0,0.9999892690294522,1.0,0.9876804852237832,1.0,0.910348318621187,1.0,0.9999912880546269,1.0,0.9998655358514439,1.0,0.9994833698945397;1.0,.	0.906	.
GCC1	9	112	2	2.338	12.9269	619	-7	1.04446	1.97046	0.0243929	1.0,0.9884895409862378,1.0,0.9999935023128144,1.0,0.9994037334010044,1.0,0.9782287273991872,1.0,0.9738455349407265,1.0,0.9458901572803338,1.0,0.9988345827074449,1.0,0.996452904720235,1.0,0.9949294707691528;1.0,.,1.0,.	0.906	.
DLD	7	92	2	1.6	13.0612	486	12	0.237486	1.96791	0.0245393	1.0,0.966841414481949,1.0,0.9861160222298957,1.0,0.9983947674798648,1.0,0.9983732129073443,1.0,0.9999611755955193,1.0,0.9407393309569488,1.0,0.9999925602254295;1.0,.,1.0,.	0.906	.
PRCP	5	55	0	1.604	12.6337	371	-6	-1.63736	1.96672	0.0246079	1.0,0.003504348127483279,1.0,0.9992371373509179,1.0,0.06115004517871185,1.0,0.9943872183676643,1.0,0.9999921368118792;.	0.906	.
PRMT3	5	82	1	1.676	11.9961	694	-1	-0.453123	1.96483	0.0247169	1.0,0.999119878139656,1.0,0.9999936819779572,1.0,0.9936050696368082,1.0,0.99999202256303,1.0,0.9989134673953868;1.0,.	0.906	.
XRN2	11	168	3	3.003	12.574	638	-12	1.81654	1.96167	0.0249002	1.0,0.9978747771138038,1.0,0.9494377092902427,1.0,0.9999929752716081,1.0,0.9999940962345775,1.0,0.9341708309681671,1.0,0.9975122151773858,1.0,0.9992778522937485,1.0,0.999993921808825,1.0,0.9999930887616406,1.0,0.9986776496673646,1.0,0.997789826057671;1.0,.,1.0,.,1.0,.	0.906	.
ZZZ3	11	115	2	2.795	13.1043	434.99	23.47	0.457987	1.96102	0.0249382	1.0,0.9996997068138408,1.0,0.9977421200463374,1.0,0.9978639997538525,1.0,0.9348326488494392,1.0,0.014080442277104668,1.0,0.9965021644568677,2.0,0.9895931767129416,1.0,0.0594120437943179,1.0,0.01150684329364841,1.0,0.9998343959015604;1.0,.,1.0,.	0.906	.
PARPBP	8	81	2	2.041	12.3446	552	12	-2.19675	1.95958	0.0250225	1.0,0.999975807629164,1.0,0.9925298567563667,1.0,0.995364227051347,1.0,0.9723428366725753,1.0,0.9652877598057323,1.0,.,1.0,0.029466906436123135,1.0,0.9569654101932705;1.0,.,1.0,.	0.906	.
LRRC28	4	60	0	1.149	12.5168	380	-1	-0.47563	1.95686	0.0251819	1.0,0.9999918660030804,1.0,0.9954670670781667,1.0,0.9999738574881964,1.0,0.9886549828201306;.	0.906	.
DCAF13	9	108	3	1.924	12.9733	673	28	-0.403206	1.95597	0.0252345	1.0,0.9981859152374599,1.0,0.7908915760200029,1.0,0.9987862642909922,1.0,0.999401671500119,1.0,0.9991069619064913,1.0,0.9986670321513499,2.0,0.9815534170533856,1.0,0.9633681133009013;1.0,.,1.0,.,1.0,.	0.906	.
GLS	7	132	1	2.252	13.1945	292	36	3.58669	1.95593	0.0252365	1.0,.,1.0,.,1.0,0.9999892755717745,1.0,0.9999930957728943,1.0,0.9999927902842234,1.0,0.9985827035809574,1.0,0.999992461311249;1.0,.	0.906	.
TTC37	10	117	1	4.895	12.6593	431	26	-1.27135	1.95544	0.0252656	1.0,0.9882298801274821,1.0,0.9983101978964141,1.0,0.9914020343519092,1.0,0.9939274266366716,1.0,0.9999866690590946,1.0,0.9939692711143459,1.0,0.9997357845526142,1.0,0.644207846537647,1.0,0.9836638088355484,1.0,0.895188294073802;1.0,.	0.906	.
MIA2	8	66	1	2.655	12.6597	300	16	-3.07313	1.95443	0.025325	1.0,6.600261923516087E-4,1.0,0.9791338486715742,1.0,0.9974039211525795,1.0,0.8308531069927692,1.0,0.9507079817650788,1.0,0.9889424282480013,1.0,0.9640090362845127,1.0,0.9831994074807691;1.0,.	0.906	.
MAPK6	5	74	0	2.191	13.277	153	23	0.469169	1.95346	0.0253827	1.0,0.998536009312623,1.0,0.999592713289177,1.0,0.9995941552178536,1.0,0.9996248178916718,1.0,0.9545088259746708;.	0.906	.
NARS2	6	68	1	1.504	12.6214	569	17	-1.25609	1.95224	0.0254551	1.0,0.9972176987633802,1.0,0.9786976881002686,1.0,0.9998656659308552,1.0,0.8807388161611415,1.0,0.9997387884284397,1.0,0.019074162691845926;1.0,.	0.906	.
SMAD4	8	134	0	1.804	11.9581	422	41	4.18242	1.95093	0.0255326	1.0,0.9984957159699557,1.0,0.9997888344962753,1.0,0.9999849527088842,1.0,0.9997212639613677,1.0,0.9999915565415575,1.0,0.9999915914530191,1.0,0.9996715231032742,1.0,0.9840519747776608;.	0.906	.
INTS6	9	141	0	2.763	12.2981	371	38	3.80128	1.94977	0.0256016	1.0,0.9534934326039266,1.0,0.9999926836463642,1.0,0.9999925666058463,1.0,0.9993989253557911,1.0,0.9995814143382764,1.0,0.9999741624528079,1.0,0.9997975088369968,1.0,0.9994032318986987,1.0,0.9045362599520914;.	0.906	.
PIK3R2	11	130	2	2.262	14.0384	226	42	3.02724	1.94718	0.0257565	1.0,0.9714311841425239,1.0,0.9760879690979425,1.0,0.9959524492781257,1.0,0.9879874375148302,1.0,0.9982226513849097,1.0,0.983973961840737,1.0,0.9999551395902702,1.0,0.9998086166553304,1.0,0.03758088358520676,1.0,0.9820789717308795,1.0,0.9987915963457797;1.0,.,1.0,.	0.906	.
THOC5	6	83	0	2.147	13.4786	190	39	1.58296	1.94523	0.0258734	1.0,0.9959136789043581,1.0,0.9951625339795573,1.0,.,1.0,0.9996093548730809,1.0,0.9934565086750001,1.0,0.9996855369958375;.	0.906	.
PPP2R5A	6	100	1	1.541	13.0938	298	16	2.40757	1.94197	0.0260705	1.0,0.9989686970406003,1.0,0.9969820293436965,1.0,0.9999762174720761,1.0,0.999725680249781,1.0,0.9999786292980286,1.0,.;1.0,.	0.906	.
IQGAP3	17	147	3	5.086	14.5552	166	39	-0.312536	1.94005	0.026187	1.0,0.7972275380532128,1.0,0.9909824130874204,1.0,0.9767806968234243,1.0,0.980208327138292,1.0,0.9985556751070108,1.0,0.9852512721712722,1.0,0.9912434198114648,1.0,0.9998022471056978,1.0,0.9724608276261965,1.0,0.0038870067095789817,1.0,0.004943405789678384,1.0,0.7439267979445451,1.0,0.9881477020285312,1.0,0.974058246076192,1.0,0.003503322355591148,1.0,9.992025638269522E-4,1.0,0.9979864218649714;1…	0.906	.
KBTBD4	6	81	1	1.812	13.8111	214	31	0.977136	1.93828	0.0262946	1.0,0.9989073205073287,1.0,0.9831760324888468,1.0,0.9993203232180439,1.0,0.9964921295131965,1.0,0.9956327335119071,1.0,0.9985076452744535;1.0,.	0.906	.
OAZ1	5	43	0	0.974	14.2877	240	27	-1.22415	1.93747	0.0263438	1.0,0.9378447045793397,1.0,0.9664817116949529,1.0,0.9866009328810902,1.0,.,1.0,0.979771012086508;.	0.906	.
ACADS	3	55	0	1.434	14.3702	349	42	0.240705	1.93583	0.0264441	1.0,0.9999880585552487,1.0,0.9994850041768194,1.0,0.9999882232629611;.	0.906	.
NADSYN1	8	85	1	2.249	13.212	626	50	0.0597965	1.93492	0.0265002	1.0,0.9354023933658983,1.0,0.9068573113012461,1.0,0.9999910619833121,1.0,0.016768855264222015,1.0,0.9996755882279881,1.0,0.9998646976871705,1.0,0.9850315388662787,1.0,0.03299449873995619;1.0,.	0.906	.
MANEA	13	122	3	1.462	10.2954	1315	-6	-1.24288	1.93476	0.0265096	1.0,0.009699915247675292,1.0,0.0011554792886899422,1.0,0.9135908070111585,1.0,0.9738290489713625,1.0,0.9992857414039241,1.0,0.9998626692604884,1.0,0.9960727270256851,1.0,0.998970544149699,1.0,0.0022173976214688784,1.0,0.8582639989053219,1.0,0.9936293067450895,1.0,0.03759888785995195,1.0,0.9990324723741066;1.0,.,1.0,.,1.0,.	0.906	.
DEF6	7	104	0	1.998	13.434	264	39	3.67711	1.93424	0.0265416	1.0,0.9999925385796191,1.0,0.9999928420929965,1.0,0.9988967023370199,1.0,0.958868004205271,1.0,0.9894920352164693,1.0,0.9912719412083097,1.0,0.9999908712270744;.	0.906	.
VPS35	9	142	2	2.476	12.9784	253	-24	3.09024	1.93289	0.0266251	1.0,0.9999875677218419,1.0,0.9999928507350331,1.0,0.9918737976681891,1.0,0.9996139891016688,1.0,0.9942406128382798,1.0,0.9999885676732387,1.0,0.9995498843120206,1.0,0.9277486306471523,1.0,0.9999924208018256;1.0,.,1.0,.	0.906	.
TNKS	11	181	1	4.283	11.5783	854	20	2.1781	1.93053	0.0267707	1.0,0.06915237438853364,1.0,0.9999933322941654,1.0,0.9987045329849795,1.0,0.9999924366364269,1.0,0.9999930598551922,1.0,0.9998660585641792,1.0,0.9999919818376023,1.0,0.9999889591088436,1.0,0.9874314381721232,1.0,0.9999915169468891,1.0,0.9994780077876215;1.0,.	0.906	.
NNT	10	133	2	3.366	12.9928	389.17	23.47	0.903358	1.93004	0.0268007	1.0,0.9999921857612353,1.0,0.9988427539358388,1.0,0.2479492796532025,1.0,0.9999843939213987,1.0,0.9174734825079373,1.0,0.9989685341276766,1.0,0.8853539210690969,1.0,0.9984093234234814,1.0,0.9994831233165601,1.0,0.9987224090259939;1.0,.,1.0,.	0.906	.
ACAD9	6	64	0	1.956	13.9269	382	54	0.192506	1.92913	0.0268573	1.0,0.11352055742005383,1.0,0.1601060362540259,1.0,0.9999915645836537,1.0,0.997491048307679,1.0,0.9996737336000217,1.0,0.5994830306365279;.	0.906	.
TRA2A	5	79	0	0.889	12.9767	231	23	2.49014	1.92568	0.0270724	1.0,0.9989546583805875,1.0,0.9997531452129975,1.0,0.99848310075612,1.0,0.9985080843724496,1.0,0.9991948579176002;.	0.906	.
SLC27A4	6	80	1	2.079	14.4725	188	64	0.979201	1.92375	0.0271933	1.0,0.9893466441345375,1.0,0.8257930825492537,1.0,0.05723915408144176,1.0,0.9999914677126167,1.0,0.9999931894889756,1.0,0.9999921260535917;1.0,.	0.906	.
CEP162	14	102	1	4.342	10.8555	807	-15	-3.05485	1.92366	0.0271985	1.0,0.9509354344734746,1.0,0.61734646137122,1.0,0.9381872384801432,1.0,0.9924126879062158,1.0,0.9803064038656202,1.0,0.6752569597897624,1.0,0.03642336958217368,1.0,0.9967185766578894,1.0,0.9585666878938043,1.0,0.4714507570499106,1.0,0.9749661503730205,1.0,.,1.0,0.6447771530831525,1.0,0.847794891704601;1.0,.	0.906	.
MARK2	9	143	1	2.462	14.094	201	51	4.99339	1.92337	0.0272169	1.0,0.9999926995290755,1.0,0.9999932250437816,1.0,0.9981893845158823,1.0,0.9998623468344985,1.0,0.9996116863867943,1.0,0.9996051744907715,1.0,0.9800020777280205,1.0,0.999511872528424,1.0,0.9921402215347481;1.0,.	0.906	.
GPATCH8	13	142	2	4.584	13.9298	166	30	0.882033	1.91864	0.027515	1.0,0.9997059293692931,1.0,0.9898342430488803,1.0,0.6260962486885671,1.0,0.027075907872075325,1.0,0.9977345696669635,1.0,0.6966564597978863,1.0,0.9926135650951119,1.0,0.8903718815845211,1.0,0.9999621620867893,1.0,1.2766338583843304E-5,1.0,0.9963597240952944,1.0,0.9999788848998137,1.0,0.9995876662842683;1.0,.,1.0,.	0.906	.
GPAA1	8	85	2	1.926	14.8164	211	27	1.2201	1.91798	0.0275568	1.0,0.14626832335149,1.0,0.3441687528934247,1.0,0.9997808016815022,1.0,0.9999172497060412,1.0,0.9998759965500591,1.0,2.983930467152966E-4,1.0,0.9977093729454594,1.0,0.7133370631175379;1.0,.,1.0,.	0.906	.
P4HA1	5	82	0	1.755	13.1992	354	44	1.79124	1.91756	0.0275836	1.0,0.9999916831541631,1.0,0.999958958503136,1.0,0.8027991758619692,1.0,0.9999892103646539,1.0,0.9999920987499301;.	0.906	.
EPB41L5	6	89	1	2.508	12.2945	406	27	-0.753128	1.91671	0.0276374	1.0,0.9999924799496808,1.0,0.9999930260022123,1.0,0.9993225130153088,1.0,0.9999917120530193,1.0,0.996866501088278,1.0,6.786113273480039E-6;1.0,.	0.906	.
ANKLE2	13	109	3	2.943	13.5659	601	32	-0.81034	1.9151	0.0277399	1.0,2.606277537777627E-4,1.0,7.808643075821542E-4,1.0,1.0789961965351422E-5,1.0,0.9915193204842812,1.0,0.998260508486074,1.0,0.9619795687579713,1.0,0.9984169513878469,1.0,0.12206041917356972,1.0,0.9916292622434665,1.0,0.9836085930668923,1.0,0.9949015477165184,1.0,0.9999535057829452,1.0,0.0012881133656527934;1.0,.,1.0,.,1.0,.	0.906	.
ATG13	5	70	0	1.738	13.7266	176	39	1.12941	1.91504	0.0277435	1.0,0.9980255379474718,1.0,0.9994879272105893,1.0,0.9864983099039213,1.0,0.9972356664888563,1.0,0.9994557255238771;.	0.906	.
UBA2	8	120	2	2.008	13.4696	355	5	2.6767	1.91498	0.0277473	1.0,0.9997405185345911,1.0,0.999170098106563,1.0,0.9985134815089405,1.0,0.9995916892860554,1.0,0.9997410722678421,1.0,0.9783697154754057,1.0,0.9999925325113952,1.0,0.9181999809211877;1.0,.,1.0,.	0.906	.
MYO6	11	179	3	4.063	12.8006	482	17	1.02061	1.91447	0.0277798	1.0,0.9999864031071202,1.0,0.9991884232609722,1.0,0.9908569011125522,1.0,0.9998660737806937,1.0,0.9999920651956656,1.0,0.9999883690511493,1.0,0.9980991182984644,1.0,0.9997349960126297,1.0,0.9980956122857184,1.0,0.9992429448194406,1.0,0.9989400742879615;1.0,.,1.0,.,1.0,.	0.906	.
ATF7IP	17	163	3	3.953	12.7345	882	12	0.589775	1.9114	0.0279769	1.0,0.999993474808445,1.0,0.8630596197563167,1.0,8.240997071963155E-6,1.0,0.0011528487941822722,1.0,0.999348704293052,1.0,0.8396372138550022,1.0,0.9994710644251406,1.0,0.9985952254354282,1.0,0.8747284650263062,1.0,0.7458031010259454,1.0,0.9514358797915365,1.0,0.9981457973194097,1.0,.,1.0,0.8728666999062172,1.0,0.9493547764394258,1.0,0.8594833441606294,1.0,0.9998658424986157;1.0,.,1.0,.,1.0,.	0.906	.
OSGIN2	5	82	0	1.684	12.4351	419	35	1.11973	1.91133	0.0279812	1.0,0.9998037886754273,1.0,0.9965825613283872,1.0,0.9988235084211466,1.0,0.9999929490952731,1.0,0.9994166502702324;.	0.906	.
WDR26	7	109	0	2.121	13.1603	256	18	3.94368	1.91012	0.028059	1.0,0.9991913444594815,1.0,0.9996833856256999,1.0,0.9766493090437965,1.0,0.9975993835259835,1.0,0.9999917153102815,1.0,0.9996151292984744,1.0,0.9995163815310946;.	0.906	.
SMG5	9	93	1	3.383	14.6336	211	33	1.21378	1.91009	0.0280607	1.0,0.9915474541659719,1.0,0.9691545519185242,1.0,0.8537692797328315,1.0,0.9904684869411347,1.0,0.9994827945175626,1.0,0.9857019931089014,1.0,0.9909147118777231,1.0,0.9892977603518153,1.0,0.9677733781036832;1.0,.	0.906	.
DENND2C	5	62	0	2.881	13.348	394	8	-1.2941	1.90912	0.0281234	1.0,0.9956289860924503,1.0,0.9999921331277579,1.0,0.9135459874149052,1.0,0.9489593459233902,1.0,0.9984769549115107;.	0.906	.
TJAP1	5	65	0	1.714	14.061	230	56	0.795186	1.90834	0.0281739	1.0,0.9953010012923877,1.0,0.9986571561459098,1.0,0.9955755580321862,1.0,0.9999727625674695,1.0,0.9653223397992988;.	0.906	.
ADSL	4	74	0	1.612	13.0059	427	47	0.932017	1.90695	0.0282637	1.0,0.9998611819825007,1.0,0.9999920501936479,1.0,0.9999873539447988,1.0,0.9997374234050378;.	0.906	.
KIAA0232	10	142	2	4.228	13.1236	179	50	0.161055	1.90635	0.0283025	1.0,0.9993604027601795,1.0,0.9931354851054595,1.0,0.9999761203326414,1.0,0.022872711436964857,1.0,0.9831697426112652,1.0,0.9997410106106006,1.0,0.998088109023888,1.0,0.9996941282356968,1.0,0.998981223168914,1.0,0.9999597843176854;1.0,.,1.0,.	0.906	.
PLOD1	7	108	2	2.425	13.1589	207	41	0.409273	1.9043	0.0284354	1.0,0.9987470253154139,1.0,0.9999904190493181,1.0,0.9807960509617855,1.0,0.9997378378843886,1.0,0.9986855877979912,1.0,0.9984065433929875,1.0,0.9999895833216337;1.0,.,1.0,.	0.906	.
GORASP2	5	76	0	1.513	12.936	406	36	1.34335	1.9029	0.0285266	1.0,0.9999937218421491,1.0,0.9999898886943379,1.0,.,1.0,0.9999922622457706,1.0,2.6260340459137584E-4;.	0.906	.
CYB5R4	8	103	2	1.671	11.3836	870	-12	-0.16765	1.89945	0.0287527	1.0,7.67042118393686E-4,1.0,0.9666555880062877,1.0,0.999842696953285,1.0,0.960352697777614,2.0,0.9999849664569829,1.0,0.9728786976401355,1.0,0.9999921004705896;1.0,.,1.0,.	0.906	.
MAN1A2	6	92	0	1.991	12.7885	526	6	2.58925	1.89922	0.0287678	1.0,0.023552950184477284,1.0,0.9999924049224506,1.0,0.9988962939693653,1.0,0.9994855370871967,1.0,0.999989686960613,1.0,0.9997112628926711;.	0.906	.
CHL1	8	82	0	3.805	10.1371	796	9	-3.8574	1.8985	0.0288154	1.0,0.9991032836432475,1.0,0.04267104572003825,2.0,0.9974209956141804,1.0,0.8721414177876631,1.0,0.8521383126901223,1.0,0.9999929311550437,1.0,0.02664345817834965;.	0.906	.
SMOX	6	101	1	2.164	13.573	231	26	2.32823	1.89613	0.0289717	1.0,0.9993290985048624,1.0,0.9994285968970185,2.0,0.999987897222904,1.0,0.9999932499086247,1.0,0.9905775436210214;1.0,.	0.906	.
SRSF11	7	116	1	1.791	12.6004	445	-11	3.33709	1.8951	0.0290397	1.0,0.9998671508804706,1.0,0.9999935889120386,1.0,0.9999940292759203,1.0,0.9850777155920859,1.0,0.9997113888827234,1.0,0.9986784222774432,1.0,0.9990977184624643;1.0,.	0.906	.
DUS2	6	63	0	1.557	13.6638	138	55	0.277447	1.89509	0.0290404	1.0,0.999739049959161,1.0,0.9990772672155768,1.0,0.9909438941934852,1.0,0.0635623767902837,1.0,2.619868445440876E-4,1.0,0.9958164359013364;.	0.906	.
CACYBP	5	67	0	0.717	12.0829	828	4	0.954526	1.88818	0.0295012	1.0,0.9979131403438771,2.0,0.9984557798176942,1.0,0.9975405061791379,1.0,0.970394799144353;.	0.906	.
STK16	5	75	1	1.088	13.4509	193	44	0.886685	1.88807	0.0295083	1.0,0.9890829653081763,1.0,0.9999930836855689,1.0,0.9993551782640905,1.0,0.9999931124572947,1.0,0.9776905571960852;1.0,.	0.906	.
CRYZ	7	73	1	1.03	11.5441	1070	-17	-0.395179	1.8878	0.0295262	1.0,0.004316700218396986,1.0,0.9794227401994999,1.0,0.9997949561898114,1.0,0.8072670089790286,1.0,0.9987144831973824,1.0,.,1.0,0.9959044668841116;1.0,.	0.906	.
LMAN1	5	70	0	1.598	12.5865	549	35	0.274397	1.8878	0.0295267	1.0,0.9997379469941859,1.0,2.6809502925926075E-4,1.0,0.9972133284027747,1.0,0.9999628627986532,1.0,0.9999925792989449;.	0.906	.
ATP2A2	10	169	1	3.248	13.7845	178	26	5.44922	1.88605	0.029644	1.0,0.9996446213558512,1.0,0.9978139793465168,1.0,0.9999918007553881,1.0,0.9994838453940538,1.0,0.999486883383475,1.0,0.9971048434901832,1.0,0.9994869255266008,1.0,0.999991757174008,1.0,0.9998662387712243,1.0,0.9999497132714956;1.0,.	0.906	.
PTPN4	7	104	0	2.911	12.7546	446	25	2.15827	1.88598	0.0296489	1.0,0.9999914200705371,1.0,0.9976361030602727,1.0,0.9972970430354661,1.0,0.9987196870904389,1.0,0.999829021059709,1.0,0.9999930981045643,1.0,0.7266286718719427;.	0.906	.
TCN2	7	51	1	1.329	13.4912	330	56	-2.66778	1.88379	0.029797	1.0,0.0027936834361349263,1.0,.,1.0,0.9858540185144316,1.0,0.9968458868469084,1.0,0.001121333208504562,1.0,0.997408984818986,1.0,0.0037747205371467685;1.0,.	0.906	.
DET1	5	74	0	1.711	12.2657	630	4	0.650846	1.88346	0.0298191	1.0,0.9970557739649742,1.0,0.9997604730690293,1.0,0.998133531963871,1.0,0.9989504985851554,1.0,0.9978271956182694;.	0.906	.
ITFG2	6	81	1	1.479	13.1134	443	28	0.964092	1.88199	0.0299188	1.0,0.9999925785649441,1.0,0.06484251230115184,1.0,0.981281643421873,1.0,0.9999931791138404,1.0,0.9999929577365857,1.0,0.9647732650125127;1.0,.	0.906	.
PRPF4	6	87	0	1.639	12.963	312	26	2.51867	1.88116	0.0299753	1.0,0.9916802407449379,1.0,0.9683588113531642,1.0,0.9937415985871623,1.0,0.9999561594759743,1.0,0.9999929374178762,1.0,0.9996090920300105;.	0.906	.
FBXL18	9	85	0	2.593	14.4609	195	34	2.77745	1.88095	0.0299896	1.0,0.7315376120372661,1.0,0.9979296734060241,1.0,0.9817909660744437,1.0,0.8331508487944612,1.0,0.0022761614175038523,1.0,0.9997027878122591,1.0,0.9978338379424909,1.0,0.9802748303193776,1.0,0.9490470922170902;.	0.906	.
ZDHHC2	3	53	0	1.164	12.3164	568	3	-1.38078	1.88052	0.0300187	1.0,0.999349907985271,1.0,0.9999938790473273,1.0,0.9996777216288414;.	0.906	.
RBSN	6	86	0	2.41	13.2429	395	44	1.59146	1.88021	0.0300394	1.0,0.6661508070665552,1.0,0.9979205104251292,1.0,0.997778763893271,1.0,0.9998316234759514,1.0,0.9999793342751804,1.0,0.9994259873136192;.	0.906	.
CRLF3	6	77	1	1.369	13.3333	264	30	0.849072	1.88012	0.030046	1.0,0.9985952423342088,1.0,.,1.0,0.9997308836296113,1.0,.,1.0,0.9997383297757344,1.0,1.0031849023265388E-5;1.0,.	0.906	.
UBXN4	9	115	3	1.592	13.1455	403	25	1.02251	1.87704	0.0302566	1.0,0.9614033886038046,1.0,0.9990996297200712,1.0,0.9999889977479701,1.0,0.9510226589288779,1.0,0.9855949193030242,1.0,0.9949445353970992,1.0,0.9886863066247598,1.0,0.995323778545719,1.0,0.999993282242581;1.0,.,1.0,.,1.0,.	0.91	.
FAM117B	5	88	1	1.81	13.2175	515	26	1.44245	1.87604	0.030325	1.0,0.9998635560083203,1.0,0.9990961124615451,1.0,0.9995517294991219,1.0,0.9998120319231887,1.0,0.9999734750717901;1.0,.	0.91	.
RAB4A	5	68	0	0.692	12.5627	361	9	1.47841	1.87232	0.0305809	1.0,0.9979266897537684,1.0,0.999976846540044,1.0,0.9999563541495804,1.0,0.9860685192013459,1.0,0.9067018633068796;.	0.91	.
DCTN1	7	132	2	4.009	13.8987	343	42	1.14648	1.86977	0.0307577	1.0,0.9999924488613683,1.0,0.9999923711302469,1.0,0.9999926653285202,1.0,0.9999925972215187,1.0,0.9983785586699727,1.0,0.9999927659510807,1.0,0.99977363749308;1.0,.,1.0,.	0.91	.
NGDN	3	46	0	1.011	14.0147	499	27	-0.556251	1.8646	0.0311189	1.0,0.9686073410983074,1.0,0.9994881504575451,1.0,0.9999939194595747;.	0.91	.
KHK	4	53	0	1.077	14.0095	238	50	0.129625	1.86413	0.031152	1.0,0.9684852842037298,1.0,0.9999910543434886,1.0,0.986981627598553,1.0,0.9985911403258001;.	0.91	.
ACVR1B	8	105	0	1.933	13.1088	371	27	3.97297	1.86381	0.0311745	1.0,0.007235351201964342,1.0,0.9715642318457235,1.0,0.9999921015478201,1.0,0.9885335291687027,1.0,0.8885535973757366,1.0,0.9999922360849774,1.0,0.9997286372819543,1.0,0.9999914844667523;.	0.91	.
OSGEP	5	76	1	1.063	13.0487	395	17	1.09667	1.86275	0.0312491	1.0,0.019858864676171605,1.0,0.9999891120851658,1.0,0.9975649921209847,1.0,0.9999943774986959,1.0,0.9999913124322554;1.0,.	0.91	.
PEX2	7	75	1	0.923	11.0998	757	2	-0.850583	1.86159	0.0313301	1.0,0.9973217541212998,1.0,0.998042309536399,1.0,0.9517782193208607,1.0,0.9770060752057181,1.0,0.004781637833618487,1.0,0.9888009907638857,1.0,0.9997903948913126;1.0,.	0.91	.
RAB3GAP1	6	87	0	3.173	12.7896	577	26	0.553704	1.86156	0.0313324	1.0,0.9992734560747962,1.0,0.9971713005899246,1.0,0.9881912137541238,1.0,0.9998038617857028,1.0,0.9866104226665714,1.0,0.9999936294040674;.	0.91	.
CLIP1	9	126	1	4.45	13.6935	222	41	1.32554	1.86091	0.0313783	1.0,0.7983885333597035,1.0,0.999096887227432,1.0,0.992648990298578,1.0,0.9973137973578363,1.0,0.9575359271125601,1.0,0.9995396131574918,1.0,0.999482899335727,1.0,0.9999876972599805,1.0,0.9999917399204076;1.0,.	0.91	.
ICE2	8	78	1	3.051	12.3463	266	23	-2.2406	1.86058	0.031402	1.0,0.7727009229962816,1.0,0.9968608082254209,1.0,0.9988179195140732,1.0,0.9876299358826721,1.0,0.962678386717016,1.0,0.9832202499406606,1.0,0.9982696179053816,1.0,0.011098240705966236;1.0,.	0.91	.
IQCJ-SCHIP1	7	92	1	1.879	12.4265	484.2	15.08	0.946393	1.86048	0.0314092	1.0,0.9283112704401865,1.0,0.9685642241190395,1.0,0.9997077937619081,1.0,0.999982995881484,1.0,0.010256874710257246,1.0,0.9998665049904785,1.0,0.9999872679994918;1.0,.	0.91	.
TMOD2	3	51	0	1.101	13.0028	165	27	-1.1852	1.8596	0.0314713	1.0,0.9997403257890174,1.0,0.9990261505251511,1.0,0.9998663908665448;.	0.91	.
GTF2IRD1	10	103	0	3.223	13.7064	194	52	2.50708	1.8584	0.0315565	1.0,0.9959207368069684,1.0,0.9965208106344579,1.0,0.004851474528613595,1.0,0.7642914249651928,1.0,0.9990453929042482,1.0,0.9989191624315834,1.0,.,1.0,0.03680796864487244,1.0,0.9982898950291899,1.0,0.991787129417507;.	0.91	.
GPT2	7	117	2	1.627	13.0864	362	12	2.66626	1.85839	0.0315567	1.0,0.9999930973640816,1.0,0.9999903316337959,1.0,0.9999900644465807,1.0,0.9972362933109558,1.0,0.9992290981713223,1.0,0.9820673323336723,1.0,0.9999926901199817;1.0,.,1.0,.	0.91	.
QDPR	4	69	1	0.77	12.5129	901	31	0.122497	1.85515	0.0317873	1.0,0.9989239320009278,1.0,0.9999895916817261,1.0,0.9999907367277183,1.0,0.9994123228258592;1.0,.	0.91	.
EYA2	7	97	1	1.692	12.6316	522	36	1.65684	1.85504	0.0317952	1.0,1.045287264433338E-5,1.0,0.9932270668468914,1.0,0.999991803979069,1.0,0.9992336529717503,1.0,0.9989466950506889,1.0,0.9989155744400892,1.0,0.9999926145772471;1.0,.	0.91	.
BBX	12	111	2	2.971	12.322	699	2	-0.127356	1.85499	0.0317985	1.0,0.9994868899338949,1.0,0.9739458246122571,1.0,0.9464418613056282,1.0,0.7820387736050213,1.0,0.9979551461051748,1.0,0.9972187026133306,1.0,0.045620940788987846,1.0,0.9967094736350653,1.0,0.02126072316378625,1.0,0.7577117882879583,1.0,0.9457544032168603,1.0,0.9840676467592666;1.0,.,1.0,.	0.91	.
ROBO1	10	148	1	5.18	11.1948	790	-19	-0.271798	1.85105	0.0320815	1.0,0.9988413431492027,1.0,0.9982482791577838,1.0,0.04975878398566297,1.0,0.9999935369758648,1.0,0.9998685700336222,1.0,0.9999919742365733,1.0,0.9941531563447186,1.0,0.9999934498104956,1.0,0.9994886252204627,1.0,0.9796309770967073;1.0,.	0.914	.
ZNF800	7	82	1	2.02	12.6562	807	-5	0.557253	1.84993	0.0321617	1.0,0.9961849249221228,1.0,0.9984250226267312,1.0,0.993675368260529,1.0,0.9254118242414846,1.0,0.9976217951897315,1.0,0.904403919958223,1.0,0.998109539385506;1.0,.	0.914	.
BROX	4	57	0	1.296	12.3102	236	-1	-0.915171	1.84984	0.0321682	1.0,0.9942818017982717,1.0,0.999989034838472,1.0,0.9976983782381024,1.0,0.9941620475578459;.	0.914	.
NELL2	13	169	4	2.81	11.2858	930	-19	-0.0958488	1.8473	0.032352	1.0,0.9909673385088719,1.0,0.9262619281264597,1.0,0.9999913082161118,1.0,0.999993129227012,1.0,0.9725262921695664,1.0,0.999993224479431,1.0,0.9999923903367891,1.0,0.8341407891595145,1.0,0.9852968325427707,1.0,0.9995817221033084,1.0,0.8818120168364258,1.0,0.9959896593929524,1.0,0.9903314781988017;1.0,.,1.0,.,1.0,.,1.0,.	0.916	.
CLUH	6	107	0	4.055	13.2379	218	18	1.68021	1.84484	0.0325307	1.0,0.9998599522878451,1.0,0.9999899302051134,1.0,0.9999895012347035,1.0,0.9999751400666129,1.0,0.9999908314552114,1.0,0.9961439515141073;.	0.918	.
PARP6	7	87	0	2.003	13.9375	260	47	3.12845	1.84423	0.0325749	1.0,0.9903580051156635,1.0,0.996599420377552,1.0,0.9923826352173685,1.0,0.9776320680279788,1.0,0.9999924936853,1.0,0.8823863971105356,1.0,0.9997158142046856;.	0.918	.
TEAD2	5	66	1	1.425	14.5965	309	30	1.2786	1.83521	0.0332376	1.0,0.9976033001206057,1.0,0.998765464032012,1.0,0.9826161454946254,1.0,0.987173258102249,1.0,0.9997307598775163;1.0,.	0.934	.
FTO	9	92	2	1.673	12.2826	604	-13	0.192575	1.83265	0.0334272	1.0,0.9847130660936951,1.0,0.9995951610702468,1.0,0.9948628792437226,1.0,0.9999920595558051,1.0,0.05766411567307182,1.0,0.999800243782577,1.0,9.007006489582533E-6,1.0,0.9342445416831643,1.0,0.013528546404865819;1.0,.,1.0,.	0.937	.
CA11	7	63	0	1.032	14.2837	242	31	2.37164	1.83161	0.033505	1.0,0.9852232264864512,1.0,0.9948743410215358,1.0,0.9638911985082873,1.0,0.21370670488199173,1.0,0.9712550097509782,1.0,0.9164534354618102,1.0,0.9949834037824467;.	0.937	.
GGH	7	58	0	1.002	11.8331	789	-12	-0.455012	1.82756	0.033808	1.0,0.054305952928625466,1.0,2.60741292864879E-4,1.0,0.9884443686111448,1.0,0.9414857111817749,1.0,0.9692807883705721,1.0,.,1.0,0.999675586295153;.	0.943	.
BCL9L	13	127	2	4.54	14.2131	175	54	0.503022	1.82536	0.0339734	1.0,0.9029470973012332,1.0,0.9651656863703493,1.0,0.9962418586222359,1.0,0.9312337860314671,1.0,0.9992762932790379,1.0,0.9996134733097279,1.0,0.9799663572050079,1.0,0.9812656200243994,1.0,0.9903441629579428,1.0,0.6313971567016629,1.0,0.7743564661199629,1.0,0.9798384091071364,1.0,0.9926438039868712;1.0,.,1.0,.	0.945	.
RPAP1	13	112	1	4.302	13.5204	166	44	0.446876	1.82267	0.034177	1.0,0.9872742936651006,1.0,0.9999930698008938,1.0,0.9837637299639408,1.0,0.979890431555692,1.0,1.1545003183044596E-5,1.0,0.858984195236978,1.0,0.9987176996086713,1.0,0.8546688801197282,1.0,0.01932077518721082,1.0,0.9994254434969871,1.0,0.9235436282045624,1.0,0.8017512753665651,1.0,9.358681887304119E-4;1.0,.	0.946	.
SEC23IP	7	88	1	3.093	13.0178	404	39	-0.422791	1.82248	0.0341912	1.0,0.17411592485067545,1.0,0.055454448243679594,1.0,0.9999935482971107,1.0,0.832638805383145,1.0,0.9999922480322025,1.0,0.9999926969087625,1.0,0.9961027693585638;1.0,.	0.946	.
YIPF4	4	61	1	0.765	12.8893	325	23	-0.448792	1.81839	0.0345025	1.0,0.9994308740753675,1.0,0.999472928477285,1.0,0.9997254906429666,1.0,0.9927384373763894;1.0,.	0.946	.
SS18	5	82	1	1.312	12.0276	632	37	0.240561	1.81589	0.0346937	1.0,0.9940764251973745,1.0,0.9992299398673572,1.0,0.9995074813409703,1.0,0.9999896063042212,1.0,0.999824090560919;1.0,.	0.946	.
RNF6	10	92	0	2.073	11.4798	562	25	1.04679	1.81574	0.0347049	1.0,0.9969163418796108,1.0,0.9994880561483996,1.0,7.332902583245698E-4,1.0,0.9847879376162287,1.0,0.9998011562822471,1.0,0.9980282087796696,1.0,0.14415188050209646,1.0,1.3753966780466692E-5,1.0,9.466539457017404E-6,1.0,0.9921069257196924;.	0.946	.
UBA3	5	78	1	1.482	12.484	443	20	0.294734	1.81439	0.0348088	1.0,0.998350300433072,1.0,0.9993094366311697,1.0,0.9999928211285739,1.0,0.9972650947383915,1.0,0.9987919804911571;1.0,.	0.946	.
STK38	4	68	0	1.463	13.756	148	37	1.77053	1.81338	0.0348868	1.0,0.9998248553204216,1.0,0.9998547998818101,1.0,0.9999902413920884,1.0,0.9974744722161752;.	0.946	.
RNLS	5	60	0	1.141	12.1707	396	33	-0.629646	1.8128	0.0349316	1.0,0.9989161781948754,1.0,0.9999930091687925,1.0,0.9864246138202193,1.0,0.9263702137474661,1.0,0.9452251838266823;.	0.946	.
PDE8A	7	74	0	2.6	12.8839	366	27	0.193043	1.80944	0.035191	1.0,0.0020890109032735806,1.0,0.8839925606584623,1.0,0.9999898529275211,1.0,.,1.0,0.9999923397102252,1.0,0.877627786039084,1.0,0.9884312722808068;.	0.946	.
ACTR6	5	75	0	1.246	12.1263	650	9	1.48908	1.80917	0.035212	1.0,0.9999916205756336,1.0,0.9896380808425804,1.0,0.9978276366142793,1.0,0.994058802599278,1.0,0.9999900028334484;.	0.946	.
KLHL25	4	59	0	1.775	11.9798	592	-11	-1.14632	1.80841	0.0352714	1.0,0.9996544285793696,1.0,0.9895644267891011,1.0,0.9965871409846916,1.0,0.9998234247551412;.	0.946	.
GALNT18	8	78	1	1.879	13.4804	720	16	1.2303	1.80705	0.0353769	1.0,0.8785429511605946,1.0,0.999360919572242,1.0,0.999992425097082,1.0,0.9795006979076847,1.0,0.1779758649587043,1.0,0.9842607430854962,1.0,.,1.0,0.001566189741227414;1.0,.	0.946	.
IVNS1ABP	6	112	2	2.058	12.6922	535	-10	1.87309	1.80699	0.0353823	1.0,0.9999556080511414,1.0,0.9999918035828406,1.0,0.9999856472003694,1.0,0.9999240188575345,1.0,0.9998620391709196,1.0,0.9999923941599416;1.0,.,1.0,.	0.946	.
BECN1	5	60	0	1.408	14.306	190	33	1.57394	1.80688	0.0353906	1.0,0.8510535962634822,1.0,0.9997399016261557,1.0,0.999418633128142,1.0,0.9937684917361562,1.0,0.9600793518147084;.	0.946	.
CCNF	3	58	0	2.446	14.5864	309	44	0.221271	1.80609	0.035452	1.0,0.999977480460662,1.0,0.9999931518635081,1.0,0.9999842209986428;.	0.946	.
NCOA6	16	179	3	6.257	13.8219	170	47	-0.566889	1.80252	0.0357319	1.0,0.6934068282354029,1.0,0.9958569467559897,1.0,0.08800312348430736,1.0,0.9942995917094152,1.0,0.9945848659757839,1.0,0.9963927334715494,1.0,0.8827114567094828,1.0,0.9997797017269862,1.0,0.9986454645268054,1.0,0.9997372338542657,1.0,0.9931169994916713,1.0,0.9995711988510546,1.0,0.8352141439130611,1.0,0.9856789001378579,1.0,0.9937280594013462,1.0,0.9700086020091333;1.0,.,1.0,.,1.0,.	0.946	.
GALNT3	6	81	1	2.009	11.5548	888	-1	-0.666314	1.80219	0.0357579	1.0,0.9607493187223517,1.0,0.009604855832726016,1.0,0.9999921406485508,1.0,0.9999906798556786,1.0,0.9999914126335703,1.0,0.9955439192165009;1.0,.	0.946	.
SCHIP1	7	92	1	1.622	11.4601	870	-8	0.855447	1.80112	0.0358418	1.0,0.9283112704401865,1.0,0.9685642241190395,1.0,0.9997077937619081,1.0,0.999982995881484,1.0,0.010256874710257246,1.0,0.9998665049904785,1.0,0.9999872679994918;1.0,.	0.946	.
DEGS1	4	54	0	0.987	13.3676	174	13	0.35453	1.80091	0.0358587	1.0,0.9999903616634114,1.0,0.8790918119766143,1.0,0.9979284273412896,1.0,0.9984737228454218;.	0.946	.
MATN2	8	104	2	2.966	13.3319	272	28	0.295527	1.80077	0.0358693	1.0,0.9994885359231203,1.0,0.9999931295098105,1.0,0.9999932938649571,1.0,0.9984708991147027,1.0,0.9968492008273537,1.0,0.045075056877608426,1.0,0.0013449282804002991,1.0,0.9966144300919539;1.0,.,1.0,.	0.946	.
CCDC88A	8	120	0	5.776	13.34	341	27	0.698466	1.79873	0.0360308	1.0,0.6465810821167206,1.0,0.9958785835209083,1.0,0.9999930796355925,1.0,0.995478947968353,1.0,0.9997301696275046,1.0,0.9999864105380702,1.0,0.9994690835848323,1.0,0.9999901709286583;.	0.946	.
CDC123	4	68	0	1.076	12.7017	227	34	1.12477	1.79816	0.0360755	1.0,0.9997127059607323,1.0,0.9994593823541009,1.0,0.9999706062633624,1.0,0.9997183014164868;.	0.946	.
GOT2	5	64	0	1.343	13.2583	188	2	1.34477	1.79794	0.0360932	1.0,0.9999916755085584,1.0,0.999141669241771,1.0,0.9827122787552761,1.0,0.0030426873061999734,1.0,0.9994123542920847;.	0.946	.
ITGA2	10	109	1	3.696	12.1722	354	4	0.0865453	1.79332	0.0364609	1.0,0.9968457166315838,1.0,0.999842288925591,1.0,0.9786496059585762,1.0,0.9732194941893262,1.0,0.8106206285597812,1.0,0.9949540612724842,1.0,0.9996414839130147,1.0,0.8346271739139814,1.0,0.8927295662127989,1.0,0.9945958719736332;1.0,.	0.946	.
GTF2H4	6	64	0	2.914	14.6148	223	25	0.736985	1.79298	0.0364884	1.0,0.02203891465914618,1.0,0.9949652612965161,1.0,.,1.0,0.9998568308075066,1.0,0.9955016118393282,1.0,0.9297621862711923;.	0.946	.
LEPROT	4	54	0	0.491	12.3866	511	-3	0.197895	1.79295	0.0364906	1.0,0.9996516595642101,1.0,0.9992036434151157,1.0,0.9637484316352598,1.0,0.9971617256163868;.	0.946	.
ATG4D	8	54	0	1.521	14.5269	226	23	1.03061	1.79243	0.0365324	1.0,0.09305902778259341,1.0,0.10685052544223314,1.0,0.9975316978874689,1.0,0.15633779305148915,1.0,0.004082760849356371,1.0,0.9975977413131012,1.0,0.6753880242861612,1.0,0.5159518323317391;.	0.946	.
SLC25A16	4	72	2	1.044	13.5696	294	35	-0.0183485	1.79192	0.0365727	1.0,.,1.0,0.9997732416270907,1.0,0.9997857662774019,1.0,0.9998275475506035;1.0,.,1.0,.	0.946	.
SUGP1	7	70	0	2.144	13.7437	232	10	1.61334	1.79034	0.0366996	1.0,0.9930111984876746,1.0,0.9999834913554154,1.0,0.9925355437883558,1.0,0.9888003360887226,1.0,0.9904101877631831,1.0,5.16529032618581E-4,1.0,0.776646946190851;.	0.946	.
KLF10	7	63	0	1.471	13.1787	178	42	0.48265	1.78906	0.036803	1.0,0.944305119115232,1.0,0.9899346149188333,1.0,0.9982519636504563,1.0,0.7608024668603964,1.0,0.9999942314868473,1.0,1.2680681340860076E-5,1.0,0.09534566201637815;.	0.946	.
KLC4	7	91	2	2.063	14.0298	301	42	1.11338	1.78739	0.0369369	1.0,0.010929199645108996,1.0,0.9891207562905584,1.0,0.9999920734465929,1.0,0.9994253790025978,1.0,0.9998409400837123,1.0,0.9779956012086433,1.0,0.9990396563694626;1.0,.,1.0,.	0.946	.
COG3	5	74	0	2.602	13.5463	379	50	0.826999	1.78695	0.0369727	1.0,0.9948094890133925,1.0,0.9999879490499674,1.0,0.9999933454814437,1.0,0.9997942083499074,1.0,0.2755698336714067;.	0.946	.
AATF	4	54	0	1.743	13.4127	384	16	-0.428894	1.78682	0.0369835	1.0,0.9920418376998813,1.0,0.9994267972604498,1.0,0.9840611421383446,1.0,0.9996956808872388;.	0.946	.
SLC30A6	3	51	0	1.581	12.8672	276	25	-1.5343	1.78605	0.0370453	1.0,0.9989849207693118,1.0,0.9999934271556504,1.0,0.9991164479717964;.	0.946	.
ALDH9A1	5	59	0	1.612	12.6818	408	0	-0.189975	1.78453	0.0371687	1.0,0.8419728291007333,1.0,0.9960543865550352,1.0,0.9999696568386082,1.0,0.9999635883000298,1.0,0.019191593359288096;.	0.946	.
GOLGA3	15	93	1	4.78	13.667	601	21	-0.831811	1.78379	0.037229	1.0,0.00843324891180803,1.0,0.9996564334785734,1.0,0.7141251647192572,1.0,0.8973901810850815,1.0,1.353343117112937E-4,1.0,0.8546417911806768,1.0,0.8878215174459472,1.0,0.9263182787958474,1.0,0.9717451258602746,1.0,0.9872667821371433,1.0,7.483743467007479E-6,1.0,.,1.0,0.8762904040709508,1.0,.,1.0,2.641469399087493E-4;1.0,.	0.946	.
SEC23A	6	84	0	2.563	12.6577	376	-7	1.57988	1.78227	0.0373526	1.0,0.872902369735989,1.0,0.9521047429540342,1.0,0.9995037875756105,1.0,0.999609569602886,1.0,0.9997074556933543,1.0,0.999990894408497;.	0.946	.
IKBIP	9	71	1	1.91	13.0981	461	18	-0.0934917	1.78167	0.0374014	1.0,0.9701064114585273,1.0,0.8970928445294941,1.0,0.9502625829674809,1.0,3.012441661513249E-5,1.0,0.9919240720869349,1.0,0.7909255114125467,1.0,0.9892025005645588,1.0,0.893437675591773,1.0,0.9935742552030373;1.0,.	0.946	.
CYLD	8	135	1	3.036	12.5412	792	2	3.45367	1.78079	0.0374736	1.0,0.9983799635126658,1.0,0.9999901035419475,1.0,0.9928828206558653,1.0,0.9995946541168267,1.0,0.9997388401801607,1.0,0.999396333063381,1.0,0.9999920967725755,1.0,0.9999924119478728;1.0,.	0.946	.
SYNRG	7	89	0	4.129	13.2349	201	27	0.250387	1.77864	0.0376497	1.0,0.982856772602825,1.0,0.9999332465625952,1.0,0.9988999486854343,1.0,0.9994356743926178,1.0,0.9924650813956021,1.0,0.9974303046470989,1.0,0.8791417218503285;.	0.948	.
NMD3	5	66	1	1.69	12.4003	581	-16	-0.752334	1.77482	0.0379642	1.0,0.9878974188521238,1.0,0.9999920290597922,1.0,0.9919359923130083,1.0,0.998949732467261,1.0,0.9907649524771256;1.0,.	0.949	.
GALNT2	5	85	0	1.813	12.6303	439	16	2.38798	1.77456	0.037985	1.0,0.9981157807895511,1.0,0.9998651234911367,1.0,0.9999926179899946,1.0,0.9995293845450787,1.0,0.9994687619448331;.	0.949	.
PEX1	10	111	2	3.972	13.5291	369	28	-0.0477669	1.77447	0.0379923	1.0,0.997352783418681,1.0,0.9999855934828752,1.0,0.9861766239267351,1.0,0.9950892588821345,1.0,0.962476471632575,1.0,0.8681394152018148,1.0,0.8178981763688974,1.0,0.999991605311742,1.0,0.997325629074164,1.0,0.34866004352295665;1.0,.,1.0,.	0.949	.
BAIAP2	5	80	1	2.016	14.3624	243	16	2.27302	1.77281	0.0381301	1.0,0.9999061708563262,1.0,0.9986143446281887,1.0,0.9999849445018933,1.0,0.9949389577574042,1.0,.;1.0,.	0.949	.
RALGAPB	10	154	1	4.633	13.1827	440	45	2.58773	1.77197	0.0381994	1.0,0.9945473852820492,1.0,0.9984074015662333,1.0,0.9983648985697678,1.0,0.9999778261472572,1.0,0.9999685796618681,1.0,0.9982298388317625,1.0,0.9999926452620987,1.0,0.9132705618236486,1.0,0.999993344069781,1.0,0.9994693113301832;1.0,.	0.949	.
GTF2B	4	76	0	0.986	12.5573	537	1	2.71061	1.76693	0.0386201	1.0,0.9999933008883534,1.0,0.9999918430627961,1.0,0.9999929832768941,1.0,0.9995865963476468;.	0.949	.
USP42	10	80	1	4.031	14.3242	229	43	-0.685321	1.76601	0.0386967	1.0,0.9608624007687584,1.0,0.9996000792091984,1.0,0.9990497831035328,1.0,0.9905700606402149,1.0,0.9423428170199066,1.0,7.273094923575591E-6,1.0,0.9941459216029847,1.0,7.225622178880507E-6,1.0,0.017092721297625083,1.0,0.006148337066452443;1.0,.	0.949	.
TNFAIP3	8	101	1	2.413	12.6633	256	51	1.20663	1.76472	0.0388058	1.0,0.9967711013400169,1.0,0.9997388817936897,1.0,0.5762245036415473,1.0,0.9982783659999139,1.0,0.9376564117783707,1.0,0.9968111139039297,1.0,0.9973310857798996,1.0,0.9997404949625947;1.0,.	0.949	.
NPLOC4	5	69	0	2.097	15.1252	205	21	3.22274	1.7644	0.0388324	1.0,0.999411318175893,1.0,0.999667140270142,1.0,0.9990746213883671,1.0,0.0037786091894810984,1.0,0.9995308288421723;.	0.949	.
DTNA	9	127	2	2.692	11.6619	552	-20	1.17289	1.76235	0.0390055	1.0,0.9895437350245048,1.0,0.9976084168806423,1.0,0.9964625198257091,1.0,0.9897139225941015,1.0,0.9999921850774256,1.0,0.999991850777505,1.0,0.9554196572064686,1.0,0.9915802248046435,1.0,0.9999932159982504;1.0,.,1.0,.	0.949	.
TRPV4	7	98	0	2.901	13.6242	423	41	3.11999	1.76197	0.0390376	1.0,0.9999928347294462,1.0,0.9992317530743327,1.0,0.9981951350887744,1.0,0.9999866212003994,1.0,0.9318415548565033,1.0,0.9927202857757027,1.0,0.9929629351452081;.	0.949	.
FTSJ3	6	64	1	2.644	14.1179	346	20	-0.637841	1.76166	0.0390633	1.0,0.04783008205946089,1.0,0.9520134909073169,1.0,0.9423707979645227,1.0,0.9999936527658435,1.0,0.9980552219803578,1.0,0.9889859132971744;1.0,.	0.949	.
MCM5	8	96	1	2.285	12.8121	224	3	1.74118	1.76153	0.0390741	1.0,0.9807845263354145,1.0,0.9962794408478305,1.0,0.9996133413415804,1.0,0.9924679646532566,1.0,0.9902018926249972,1.0,0.9758058295827313,1.0,0.9966719957376264,1.0,0.9972128252296263;1.0,.	0.949	.
NRDC	9	98	0	3.866	13.4696	382	16	1.99906	1.75856	0.0393263	1.0,0.967622400775056,1.0,0.9988655744716866,1.0,0.9861577561109651,1.0,0.9980449331163008,1.0,0.9837907948571545,1.0,0.9726046062906915,1.0,0.9990786105055283,1.0,0.17877535235788658,1.0,.;.	0.949	.
WDR33	15	241	3	4.526	13.3138	187	43	3.73919	1.75836	0.0393428	1.0,0.9999926359955458,1.0,0.983076769741322,1.0,0.9979102041279219,1.0,0.9984014421898777,1.0,0.9996056511631743,1.0,0.998966134300747,1.0,0.969025325366945,1.0,0.9997363771924552,1.0,0.9994524173481157,1.0,0.9991020455899584,1.0,0.998034435703933,1.0,0.999992995099517,1.0,0.9999927625775558,1.0,0.9999932155608628,1.0,0.9999910120829955;1.0,.,1.0,.,1.0,.	0.949	.
ASNS	5	68	0	1.741	13.0282	636	0	1.49968	1.75729	0.0394339	1.0,0.9991157213935354,1.0,0.9902496871771811,1.0,0.9988794405036353,1.0,0.9942906070181791,1.0,0.9976644662795018;.	0.949	.
NFX1	7	77	0	3.602	13.7205	141	38	0.264795	1.75602	0.0395427	1.0,0.8861292881506178,1.0,0.9932151499637275,1.0,0.7606434581582194,1.0,0.9993618775817417,1.0,0.0043638350199003695,1.0,0.9999925166241287,1.0,0.9986230212092356;.	0.949	.
ACOT8	4	50	0	0.99	13.5181	180	48	-0.332537	1.75601	0.0395436	1.0,0.9998203179347335,1.0,0.0013793873477480122,1.0,0.9957032400853805,1.0,0.9999361220545671;.	0.949	.
CPSF6	6	92	0	1.829	13.5395	353	3	4.3509	1.75562	0.0395766	1.0,0.9998301811539632,1.0,0.9955464403386682,1.0,0.9999756380738909,1.0,0.9930694262200781,1.0,0.9990851933834384,1.0,0.9993994041747899;.	0.949	.
INPP5F	6	75	0	3.625	13.3952	199	43	-0.41468	1.75551	0.0395858	1.0,0.9611073328391813,1.0,0.9983771508777419,1.0,0.9999865944737014,2.0,0.8991539984662043,1.0,0.99999256098887;.	0.949	.
LUC7L3	5	68	0	1.647	14.1955	148	16	2.61789	1.75535	0.0395998	1.0,0.9593582965604046,1.0,0.9997345710550507,1.0,0.9988987969089143,1.0,0.9975727451747873,1.0,0.9980103038701261;.	0.949	.
NT5C3A	3	57	0	1.124	12.839	359	13	0.305361	1.75339	0.0397677	1.0,0.999855285319513,1.0,0.9999858385661272,1.0,0.9999924489041384;.	0.949	.
CLN3	6	57	0	1.451	12.7997	511.13	18.51	-0.156758	1.75314	0.0397886	1.0,.,1.0,0.03651186303618953,1.0,0.25222178894118685,2.0,0.999894207673135,1.0,0.09562374557670847;.	0.949	.
TAF5L	8	122	2	1.909	12.609	340	15	2.52144	1.75069	0.0399994	1.0,0.9988755098795008,1.0,0.07846747083163601,1.0,0.9991496855685175,1.0,0.999988695563185,1.0,0.9992334424329776,1.0,0.9998670174789711,1.0,0.9996096512847854,1.0,0.9996141517170951;1.0,.,1.0,.	0.949	.
MFSD1	6	89	2	1.625	12.1095	972	2	0.158278	1.74938	0.0401129	1.0,0.6165275128174077,1.0,0.999991550555158,1.0,0.9999930135563654,1.0,0.9999865815329205,1.0,0.9999930998183417,1.0,0.8785453162631682;1.0,.,1.0,.	0.949	.
ATG7	9	113	2	2.202	12.1261	425	30	0.789499	1.74724	0.0402979	1.0,0.9999423098673494,1.0,0.9928504252829928,1.0,0.9904626384897839,1.0,0.997692454284525,1.0,0.9670574491291644,1.0,0.9996757279756814,2.0,0.9978862233411446,1.0,0.8586904477249135;1.0,.,1.0,.	0.949	.
HSPB8	7	69	1	0.606	11.843	779	3	0.32228	1.74716	0.0403046	1.0,0.9716732236631564,1.0,0.2051895781068326,1.0,0.9143769898973063,2.0,0.957579250261928,1.0,0.9980544599153158,1.0,0.9998234290039937;1.0,.	0.949	.
PITPNC1	4	63	0	1.181	13.382	365	3	1.89872	1.7464	0.040371	1.0,0.9996140331992861,1.0,0.9990075192770801,1.0,0.9990002337738807,1.0,0.9992926436879943;.	0.949	.
PTDSS1	7	119	2	1.665	12.2979	671	13	2.46659	1.74496	0.0404959	1.0,0.9999939317834621,1.0,0.999990166530672,1.0,0.9996122076617413,1.0,0.99907885606099,1.0,0.9998660230557824,1.0,0.9999924171174811,1.0,0.9739963778024324;1.0,.,1.0,.	0.949	.
CTTNBP2NL	7	86	2	1.94	13.2346	335	23	0.289784	1.74469	0.0405196	1.0,0.9977889859062179,1.0,0.9995525724177255,1.0,.,1.0,0.9987865641998523,1.0,0.9947833373579272,1.0,0.9964128554678001,1.0,0.004590538291767242;1.0,.,1.0,.	0.949	.
OSBPL8	7	116	2	2.785	13.2827	492	3	2.06149	1.74467	0.0405215	1.0,0.9975020427863618,1.0,0.9713286138428647,2.0,0.9996083097786169,1.0,0.999992951822859,1.0,0.9999915173105663,1.0,0.9999931029810901;1.0,.,1.0,.	0.949	.
EP300	18	261	3	7.4	13.9701	154	42	1.55555	1.74452	0.040534	1.0,0.17399174437920706,1.0,0.9973501205787729,1.0,0.9985269008308282,1.0,0.9695630316721919,1.0,0.9996366334733715,1.0,0.9999891999930639,3.0,0.9996122187933306,1.0,0.9999884016908652,1.0,0.9999897962706086,1.0,0.9996351903347167,1.0,0.999660112033844,1.0,0.9999902180055338,1.0,0.9999889885122499,1.0,0.9845874462354491,1.0,0.9036159457699262,1.0,0.7258057611274253;1.0,.,1.0,.,1.0,.	0.949	.
TTK	13	144	4	2.679	11.9226	841	-2	-0.217516	1.74118	0.0408257	1.0,0.8869553952723076,1.0,0.992709596513316,1.0,7.750065770246597E-4,1.0,0.9552351907239299,1.0,0.9991221824393842,1.0,0.999802891853059,1.0,0.9974261517548685,1.0,0.9987224197387178,1.0,0.9947866888141347,1.0,0.9990677640617938,1.0,0.06556850423412487,1.0,0.7335174798022711,1.0,0.9996637701882953;1.0,.,1.0,.,1.0,.,1.0,.	0.949	.
ATG3	5	71	0	1.078	12.6205	636	41	1.78057	1.73943	0.0409795	1.0,0.9994290246656878,1.0,0.992996934845032,1.0,0.9992861200651348,2.0,0.997654029248855;.	0.949	.
CADPS2	6	103	0	4.145	11.0223	1046	-3	-0.289886	1.73908	0.0410102	1.0,0.9979196374681536,1.0,0.9999928808649028,1.0,0.9999871523001675,1.0,.,1.0,0.9999866270263605,1.0,0.9981973181706106;.	0.949	.
MORC2	8	110	0	3.229	13.546	303	37	3.65692	1.7386	0.0410526	1.0,0.9817907561640123,1.0,0.9104836190257437,1.0,0.8214414358608677,1.0,0.999412326780286,1.0,0.9998650087087281,1.0,0.999993076231729,1.0,0.9999919533538812,1.0,0.9981152365591472;.	0.949	.
C1GALT1C1	7	55	0	0.962	12.869	471.68	7	0.458208	1.73815	0.0410922	1.0,.,1.0,0.9982861126501307,1.0,0.9901975264391729,1.0,0.05586993377626122,1.0,.,1.0,0.046372745363941315,1.0,0.8485426632546165;.	0.949	.
PPIE	4	58	0	1.128	13.791	388	39	1.37945	1.73718	0.0411774	1.0,0.9998631160092708,1.0,0.9995303007804343,1.0,0.9989819437123767,1.0,0.9587275145348024;.	0.949	.
TMEM87B	5	56	0	1.763	13.2434	466	36	-0.326992	1.73702	0.0411921	1.0,0.9686983011973498,1.0,0.9993822237164166,1.0,0.9188666023211471,1.0,0.9958370343002791,1.0,0.9941686417650274;.	0.949	.
CCT5	4	74	1	1.728	13.3434	325	5	1.10128	1.73642	0.0412452	1.0,0.9999926295813808,1.0,0.9993165969280022,1.0,0.9998647054867851,1.0,0.999992555757756;1.0,.	0.949	.
APMAP	4	60	1	1.296	13.2092	676	-29	0.358822	1.73479	0.041389	1.0,0.9998572021609171,1.0,0.9675030631145056,1.0,0.998665873233618,1.0,0.9999869741878639;1.0,.	0.951	.
FAM98A	6	87	2	1.648	11.6689	865	5	-0.61627	1.73374	0.0414822	1.0,0.9574541478569588,1.0,0.9935938048013719,1.0,0.9993349361685484,1.0,0.999539632302706,1.0,0.999661669384074,1.0,0.9995859894321362;1.0,.,1.0,.	0.951	.
ABCB10	9	115	2	2.282	12.4523	277	20	1.36085	1.73123	0.0417057	1.0,0.0020656147910008923,1.0,0.9942495571453716,1.0,0.9972560293352795,1.0,0.9850411795829511,1.0,0.9993979710673038,1.0,0.9962816934823534,1.0,0.9999878493974752,1.0,0.998849739594472,1.0,0.9986586226860464;1.0,.,1.0,.	0.951	.
COPA	12	192	3	3.867	13.7535	358	27	3.68914	1.73055	0.0417657	1.0,0.9997409571401592,1.0,0.9999932140876561,1.0,0.9977208871470877,1.0,0.9744062048832798,1.0,0.9960638603964266,1.0,0.9997407638172722,1.0,0.9945871367867678,1.0,0.996939270211525,1.0,0.9999919294016886,1.0,.,1.0,0.999993312060342,1.0,0.9999930291403493;1.0,.,1.0,.,1.0,.	0.951	.
CDC7	8	72	1	1.78	12.5061	454	-6	0.0129079	1.73005	0.0418108	1.0,1.3893571143961186E-4,1.0,0.8876722551950653,1.0,0.8660405481612442,1.0,0.837126199459365,1.0,0.9999930538755974,1.0,0.9998615678848392,1.0,.,1.0,0.7334160621559329;1.0,.	0.951	.
GGNBP2	7	103	1	2.273	13.0563	548	23	2.7063	1.72816	0.0419797	1.0,0.9979287070964115,1.0,.,1.0,0.9982681859186726,1.0,0.9995027710362268,1.0,0.9957410887490495,1.0,0.9996530414275318,1.0,0.9975467959825864;1.0,.	0.951	.
GTF2H1	4	63	0	1.822	13.3077	252	37	0.591409	1.72672	0.0421091	1.0,0.9999860283326996,1.0,0.9999925765456575,1.0,0.9998570919017026,1.0,0.8720963340261723;.	0.951	.
GUSB	7	91	1	2.016	12.9825	365	31	1.74127	1.72616	0.0421593	1.0,.,1.0,0.003412359578070381,1.0,0.9995294274881137,1.0,0.999991697216565,1.0,0.9999577507774386,1.0,.,1.0,0.9574665671010422;1.0,.	0.951	.
ATP5F1B	6	70	0	1.64	14.8299	164	43	3.45846	1.72551	0.0422181	1.0,0.9986014968319522,1.0,0.9997374809082646,1.0,0.999485668640131,1.0,0.9271430466402006,1.0,0.8924051096911241,1.0,0.9029082181802571;.	0.951	.
WBP11	8	103	1	1.981	12.7388	578	-4	3.07431	1.72291	0.0424527	1.0,0.9982273120339529,1.0,0.9948414586010023,1.0,0.9917360196172673,1.0,0.9233603997118545,1.0,0.9999772737310212,1.0,0.9999700696670623,1.0,0.9690515894413263,1.0,0.996995729981855;1.0,.	0.951	.
NIPSNAP2	4	53	0	0.911	13.5418	642	11	1.15753	1.72106	0.0426197	1.0,0.9770826948204497,1.0,0.9999682296340355,1.0,0.9963785271708627,1.0,0.9972204850362552;.	0.951	.
MPHOSPH10	9	64	0	2.25	12.7801	470	40	-0.352541	1.71585	0.0430948	1.0,0.04391745533109022,1.0,0.0021347992372421623,1.0,0.9860125769231436,1.0,0.9981272428338285,1.0,0.9969288377224335,1.0,0.9069915096614329,1.0,7.184311577866937E-6,1.0,0.003261300034262021,1.0,0.9880271039569831;.	0.951	.
NUP62	6	51	0	1.574	14.3338	205	45	0.334726	1.71507	0.0431658	1.0,0.9999895020422888,1.0,0.9996936448014266,1.0,0.01295871791634031,1.0,0.004610640452858564,1.0,0.004178960887042956,1.0,0.8727312552581998;.	0.951	.
SMC4	9	136	3	3.982	12.9835	513	16	0.0672086	1.7135	0.0433102	1.0,0.9951721961756328,1.0,0.9577119776525028,1.0,0.9990256268818906,1.0,0.9999926506698048,1.0,0.9962808785855884,1.0,0.999867295265292,1.0,0.9903839311097782,1.0,0.9999937934297161,1.0,0.9999883627632873;1.0,.,1.0,.,1.0,.	0.951	.
PIP4K2C	4	57	0	1.316	14.114	303	44	1.40305	1.71263	0.0433902	1.0,0.9977713461109605,1.0,0.9991057778133231,1.0,0.9992354271546188,1.0,0.9898743244806187;.	0.951	.
ATF7	4	62	0	1.597	14.2492	154	52	1.73577	1.71229	0.0434215	1.0,0.9999931187699558,1.0,0.9919902294303692,1.0,0.9970965645148311,1.0,0.9997395930941;.	0.951	.
ELL2	6	83	0	1.983	12.6642	247	51	1.78002	1.71136	0.043507	1.0,0.9991022923948641,1.0,0.9888508391449805,1.0,0.9949046197829587,1.0,0.9998669798018252,1.0,0.9048011590649313,1.0,0.999992217097882;.	0.951	.
CNOT4	8	129	2	2.365	13.2707	407	19	3.37862	1.71096	0.0435447	1.0,0.9999041953304582,1.0,0.9997659872750897,1.0,.,1.0,0.9964175422649797,1.0,0.9805618720754135,1.0,0.9999921529173638,1.0,0.9999925598317421,1.0,0.9990224915439087;1.0,.,1.0,.	0.951	.
ITGB4	18	161	2	5.828	14.4496	198	27	1.97907	1.71075	0.043564	1.0,0.9755099372047185,1.0,0.0160363621452294,1.0,0.9991103143244026,1.0,0.11108628991092867,1.0,0.9966328222877812,1.0,0.9999802768668615,1.0,0.955052517816525,1.0,0.9035225753967582,1.0,0.0011539059323373419,1.0,0.9894638030253964,1.0,0.8862355022722506,1.0,0.9978373078381252,1.0,0.9903736676996917,1.0,0.014241468580149765,1.0,0.9950215270423106,1.0,0.7136105304688428,1.0,0.9982859036995342,1.0…	0.951	.
TAF1A	8	74	1	1.45	12.3373	467	-2	0.512616	1.70983	0.0436485	1.0,0.793587391960273,1.0,0.9815519561416117,1.0,.,1.0,0.9961259050030579,1.0,0.9540524600878402,1.0,0.9082945760581108,1.0,0.9926278236444336,1.0,0.990971660113469;1.0,.	0.951	.
TM7SF3	5	59	0	1.773	12.9196	320	26	-0.113311	1.70971	0.04366	1.0,0.9986979505082269,1.0,0.988747150472836,1.0,0.9913777098219347,1.0,0.993269346902266,1.0,0.9944336766283253;.	0.951	.
RBM6	8	82	0	3.5	13.8923	152	39	1.35337	1.70814	0.0438049	1.0,0.9993580367660356,1.0,0.9971977651014191,1.0,0.9954158244561583,1.0,6.826965735685641E-4,1.0,0.9725820567390835,1.0,0.9738817059441407,1.0,0.9965395356119566,1.0,0.943849234258729;.	0.951	.
GABPB1	4	47	0	1.387	14.2946	165	40	-0.0791867	1.70759	0.0438565	1.0,0.9789043862925919,1.0,0.9996992838700526,1.0,0.9880531142816955,1.0,0.9933686454249545;.	0.951	.
TYK2	11	98	1	3.979	14.4044	191	21	1.7021	1.70716	0.0438961	1.0,0.012170461604098817,1.0,0.940539819288867,1.0,0.8729451008671675,1.0,0.06022502303668356,1.0,0.9880841213013309,1.0,0.9012649732564773,1.0,0.059329529666276026,1.0,0.9730615305180446,1.0,0.9945896784769536,1.0,0.9993884538049089,1.0,0.9999801027102353;1.0,.	0.951	.
IQGAP1	9	143	2	5.164	13.9489	150	37	1.11684	1.70661	0.0439477	1.0,0.9981017313439315,1.0,0.9995297202658844,1.0,0.9999912733521369,1.0,0.9997067256950012,1.0,0.99999235591936,1.0,0.9999911975443285,1.0,0.999739452347485,1.0,0.9949211091706336,1.0,0.8885009872506469;1.0,.,1.0,.	0.951	.
DDR1	11	124	0	5.848	14.6148	223	25	2.84902	1.70621	0.0439841	1.0,0.998911835507037,1.0,0.999690823407041,1.0,0.06255571673252942,1.0,0.9997012065736463,1.0,0.9036604859951965,1.0,0.9999267823328654,1.0,0.975409159256131,1.0,0.9871677187224464,1.0,.,1.0,0.05100728968385676,1.0,0.9952987574939064;.	0.951	.
KRIT1	7	109	3	2.291	13.4694	454	27	0.890291	1.7059	0.0440131	1.0,0.9979812386693969,1.0,0.9988024396820521,1.0,0.9999924138584346,1.0,0.9999929918216695,1.0,0.999991724767926,1.0,0.7500844713384986,1.0,0.9992196197838344;1.0,.,1.0,.,1.0,.	0.951	.
SEC24C	8	110	2	3.469	13.8248	191	42	0.955649	1.70514	0.0440843	1.0,.,1.0,0.9357626793378582,1.0,0.9360402523111446,1.0,0.997068910514552,1.0,0.99999124271068,1.0,.,1.0,0.9993459758652226,1.0,0.9999933860851887;1.0,.,1.0,.	0.951	.
RABEP2	6	64	1	1.775	13.9887	257	55	0.115612	1.70431	0.0441613	1.0,0.9986299372343053,1.0,7.493386762339758E-6,1.0,0.9999931475603117,1.0,0.9338969611827532,1.0,0.9968957355858541,1.0,0.9636896794971748;1.0,.	0.951	.
FYN	9	130	1	1.83	12.4116	317	21	4.42911	1.70379	0.0442098	1.0,0.9996292305571344,1.0,0.9692117184712502,1.0,0.998267064452087,1.0,0.9989216690122734,1.0,0.9901447501455127,1.0,0.99872600523569,1.0,0.9990516235094431,1.0,0.9978471379919631,1.0,0.9999914218935999;1.0,.	0.951	.
RBM5	7	102	0	2.591	13.7806	196	35	4.2879	1.70306	0.0442782	1.0,0.9999920548942994,1.0,0.9987250871311624,1.0,0.9999918117713007,1.0,0.9929748173631048,1.0,0.9999921260868578,1.0,0.977601979885599,1.0,0.9537693164739571;.	0.951	.
MTDH	6	66	0	1.809	13.3133	163	38	1.0711	1.70108	0.0444642	1.0,0.9002030794491546,1.0,0.9999916719791,1.0,0.9992158486766314,1.0,0.8725165305653759,1.0,0.9960649928568294,1.0,0.2196640245475957;.	0.951	.
TOP3A	8	82	1	3.101	13.7548	223	13	0.713518	1.70011	0.0445555	1.0,0.9991835936796618,1.0,2.1044225025645746E-4,1.0,0.8529970075449397,1.0,0.9985086769671488,1.0,0.9994251305170114,1.0,0.9773096862088664,1.0,0.9682630248117923,1.0,0.9683138394800441;1.0,.	0.951	.
KPNA1	5	86	0	1.682	12.9314	404	34	3.15638	1.69625	0.044919	1.0,0.9996131660848845,1.0,0.9999923511009889,1.0,0.99985340139217,1.0,0.9999927600625138,1.0,0.9926440705365176;.	0.951	.
EHBP1	8	90	0	3.816	11.983	618	8	0.0554132	1.69602	0.0449413	1.0,0.998385850047921,1.0,0.9998572212257848,1.0,0.9971379109548477,1.0,0.916813770479112,1.0,0.9742853080886564,1.0,0.0082019877065641,1.0,0.9886735528272235,1.0,0.9991935471209176;.	0.951	.
SIRT6	4	49	0	1.108	14.6295	244	42	1.1183	1.69506	0.0450317	1.0,0.9620455135700605,1.0,0.9998666243757688,1.0,0.9595874704983942,1.0,0.9985306482796917;.	0.951	.
POLR2B	11	174	0	3.65	13.2547	443	33	6.85934	1.69352	0.0451784	1.0,0.9999901163575755,1.0,0.9994557455769054,1.0,0.9999856558102249,1.0,0.9999923997085934,1.0,0.9387605270574636,1.0,0.9967993829501323,1.0,0.999723334049014,1.0,0.9999920916092849,1.0,0.9999929604809153,1.0,0.9999790147475647,1.0,0.08938057801597195;.	0.951	.
VWA8	6	97	0	5.947	12.4663	557	50	-2.0142	1.69085	0.0454323	1.0,0.998551566488977,1.0,0.9996152726078655,1.0,0.999985194648745,1.0,0.9977417357261994,1.0,0.9979206270478886,1.0,0.9997404387513755;.	0.951	.
SPAG1	4	65	0	3.026	13.6006	270	36	-0.141358	1.69068	0.0454488	1.0,0.9975523932630915,1.0,0.9992172930376786,1.0,0.9999902264799593,1.0,0.9993377851196179;.	0.951	.
HGS	6	69	1	2.444	15.136	205	30	1.65381	1.689	0.0456094	1.0,0.9994379604032853,1.0,0.9967419699986196,1.0,0.9995980803533014,1.0,0.9707940663503072,1.0,0.021986000959796675,1.0,0.9832098918996216;1.0,.	0.951	.
HACD1	4	62	1	1.127	13.0999	383	4	0.3799	1.68846	0.0456613	1.0,0.9999931740846153,1.0,0.9967070823752792,1.0,0.9979537555341348,1.0,0.9984798031821395;1.0,.	0.951	.
ALDH18A1	6	98	1	2.473	12.8186	454	26	1.86061	1.68702	0.0457998	1.0,0.9999927587810955,1.0,0.9999910845482521,1.0,0.999725733105457,1.0,0.9978386080482521,1.0,0.9999917297596439,1.0,0.9773586425014792;1.0,.	0.951	.
RB1	7	93	0	2.922	12.7655	450	41	1.98336	1.68663	0.0458373	1.0,0.18388887886759478,1.0,0.9995382536922146,1.0,0.99576691551632,1.0,0.9943675028784316,1.0,0.9994939823721649,1.0,0.9992732083487338,1.0,0.9983008604771367;.	0.951	.
TBC1D20	3	57	0	1.252	13.4955	229	41	0.858963	1.6859	0.045908	1.0,0.9999933409908233,1.0,0.9999920375313882,1.0,0.9996001768288528;.	0.951	.
ARHGEF26	6	73	1	2.763	12.6492	518.13	13.08	-0.940087	1.68245	0.0462405	1.0,1.776884995923618E-4,1.0,0.9999933986262453,1.0,0.8966154241842442,1.0,.,1.0,0.9991008694481853,1.0,0.999225688018266;1.0,.	0.951	.
TRAF6	6	91	0	1.599	11.5004	412	-8	2.57606	1.6824	0.0462461	1.0,0.999866937935381,1.0,0.9705990103602414,1.0,0.9997903679941109,2.0,0.9998156697400349,1.0,0.9876250152339592;.	0.951	.
COPS4	5	82	0	1.525	13.2295	169	47	3.11773	1.68217	0.0462683	1.0,0.999450675948995,1.0,0.9997806936126892,1.0,0.9996112597091376,1.0,0.999979128727323,1.0,0.9943180512931985;.	0.951	.
PRPF40A	9	100	0	2.923	12.5628	716	16	2.80472	1.68172	0.0463115	1.0,0.9929659819197585,1.0,0.9984568964668049,1.0,0.9989085378336153,1.0,0.9987943310054376,1.0,0.9898740111821023,1.0,0.841382251892607,1.0,0.8402858016537734,1.0,0.9989397362501783,1.0,0.8548792527491382;.	0.951	.
SNAP47	8	52	1	1.518	13.2974	459	1	-1.24083	1.68128	0.046354	1.0,1.096563585562999E-5,1.0,0.907739540943076,1.0,0.8477042236539143,1.0,0.9999899240403283,1.0,0.01063348161528366,1.0,0.9067390065437824,1.0,0.5716668857937869,1.0,0.04045426257036701;1.0,.	0.951	.
QRICH1	7	95	1	2.376	14.4301	185	39	3.4372	1.68127	0.0463556	1.0,0.9990493090193278,1.0,0.9972260813125856,1.0,0.9994231170666468,1.0,0.9990984835255927,1.0,0.9966586103021655,1.0,0.9923487864132358,1.0,0.9836000071376804;1.0,.	0.951	.
KLF11	4	48	1	1.559	13.7348	234	42	-2.0542	1.68023	0.0464561	1.0,0.9925685320974945,1.0,0.9999922900292088,1.0,0.8008075672291128,1.0,0.9917048303803511;1.0,.	0.951	.
LDLR	7	61	0	2.937	14.4082	233	33	0.509947	1.67951	0.0465265	1.0,0.9964753090969395,1.0,0.9975160221463102,1.0,0.9951756215243278,1.0,0.9980313626588513,1.0,0.047738113063998354,1.0,0.004892852193912934,1.0,8.221819215291398E-6;.	0.951	.
GFM1	6	83	1	2.42	12.1924	890	-9	0.487702	1.67874	0.046601	1.0,0.9998676462302796,1.0,0.7926772024046308,1.0,0.9999926644611554,1.0,0.9953407858352996,1.0,0.9997340565993615,1.0,0.9866775030210595;1.0,.	0.951	.
CSTF2T	10	69	1	1.856	13.4894	321.87	30.22	0.501037	1.67761	0.0467113	1.0,0.013216479958536807,1.0,0.9883100846572628,1.0,0.09211997707604958,1.0,0.09211997707604958,1.0,0.9764892648089252,1.0,0.9806697863349478,1.0,0.9806697863349478,1.0,0.9779965341665549,1.0,.,1.0,0.19481089469578425;1.0,.	0.951	.
DDX19A	5	72	0	1.525	13.935	134	44	2.95007	1.6773	0.0467421	1.0,0.9966808851850748,1.0,0.9985388635109212,1.0,0.9975155076386042,1.0,.,1.0,0.9991759859004945;.	0.951	.
NUP133	11	116	2	3.633	12.4277	277	25	-0.138138	1.67668	0.0468025	1.0,0.9881861175632438,1.0,0.995332725568812,1.0,0.9993483316220393,1.0,0.0636914682385789,1.0,0.9999908929544427,1.0,0.6836661830651437,1.0,0.05144244736038894,1.0,0.9999938533838524,1.0,0.004599049386734297,1.0,0.028528003892762173,1.0,0.9999887210069054;2.0,.	0.951	.
KANSL3	5	75	0	2.882	13.6983	234	44	1.30515	1.67626	0.0468435	1.0,0.021112609487729073,1.0,0.999971817065906,1.0,0.9998938338014328,1.0,0.9999735034355349,1.0,0.9991872571002682;.	0.951	.
FAM13A	7	84	0	3.305	11.989	576	8	0.231022	1.67524	0.0469437	1.0,0.9987627432044598,1.0,0.9979122638579039,1.0,0.9994232183931252,1.0,0.999047098026183,1.0,0.8856954444601729,1.0,0.9493614718121164,1.0,0.9782782888387025;.	0.951	.
VPS39	7	95	1	2.791	13.3463	394	35	1.75805	1.67482	0.0469847	1.0,0.9992825215665716,1.0,0.9972786808573455,1.0,0.9999936241358718,1.0,0.9965155697588588,1.0,0.9988905035712289,1.0,0.9855525577904429,1.0,0.9590220514998851;1.0,.	0.951	.
TIMELESS	9	98	3	3.767	14.8429	184	61	-0.610443	1.67384	0.0470809	1.0,0.8146860454761281,1.0,0.7538166606925291,1.0,0.9871466511952494,1.0,0.9677214792368175,1.0,0.7663065211800276,1.0,0.9997127125299001,1.0,0.999992667321696,1.0,0.9997350509995631,1.0,0.989000244881213;1.0,.,1.0,.,1.0,.	0.951	.
TMEM106B	4	60	0	0.86	11.6507	532	-9	0.375516	1.67274	0.0471891	1.0,0.9958707848671985,1.0,0.9997804440275624,1.0,0.9998025769828314,1.0,0.9958802602530235;.	0.951	.
DDX18	9	74	1	2.083	12.1806	760	-7	-0.099336	1.6717	0.0472914	1.0,8.051898998927884E-6,1.0,2.62934308054257E-4,1.0,0.9116465807350089,1.0,0.9848621658203228,1.0,0.9934465081017515,1.0,0.9284184438073108,1.0,0.9995679367418382,1.0,0.995547174455865,1.0,0.9334326944874566;1.0,.	0.951	.
LARP4B	9	107	2	2.302	12.8435	515	9	1.76781	1.67162	0.0473001	1.0,0.9919868287385172,1.0,0.9987470381561621,1.0,0.9999817003023702,1.0,0.9618227830295161,1.0,0.9999928105637703,1.0,0.9961101879455494,1.0,0.9788731963923004,1.0,0.7259069499071746,1.0,0.9228856236943392;1.0,.,1.0,.	0.951	.
NSD1	22	276	2	8.29	13.7629	227	42	2.384	1.67154	0.0473074	1.0,0.9997477504474911,1.0,0.19324965652215617,1.0,0.9736618608996235,1.0,0.9990629124985547,1.0,0.7618899428032389,1.0,0.9765305664379433,1.0,0.0045280657537368554,1.0,0.9949611351837351,1.0,0.9999925254057106,1.0,0.9999922664508337,1.0,0.9999919396204783,1.0,0.9999899469610047,1.0,0.9941804894577817,1.0,0.9950697654188058,1.0,0.9999921266545448,1.0,0.9999920766655817,1.0,0.9999902288231506,1.0,…	0.951	.
PKD2	4	68	0	2.982	12.9841	367	21	-0.126147	1.66996	0.0474638	1.0,0.9959550215729485,1.0,0.9984471243145823,1.0,0.9999941459401008,1.0,0.9999933763215447;.	0.951	.
VMP1	4	61	0	1.276	13.8342	361	22	2.19791	1.66937	0.0475223	1.0,0.9833939064871211,1.0,0.9988581346958263,1.0,0.9999920725095002,1.0,0.9993595062984246;.	0.951	.
WWP2	6	71	0	2.732	14.1594	218.52	42	1.66334	1.66891	0.0475678	1.0,0.995691969381084,1.0,0.9977954815491472,1.0,2.635179399257091E-4,1.0,0.9992346902801033,1.0,0.9928189581339216,1.0,0.9994202976818038;.	0.951	.
WWP1	9	93	0	2.884	12.171	1112	-6	2.31391	1.66874	0.0475843	1.0,0.008741724227520982,1.0,0.0017920857796502611,1.0,0.023567917003875817,1.0,9.235960647593419E-6,1.0,0.9999919163896418,1.0,0.9999923959294661,1.0,0.9999918491068177,1.0,0.999036788718545,1.0,0.9874726646318066;.	0.951	.
PYGO2	6	55	1	1.236	14.2935	224	35	0.338053	1.66724	0.0477331	1.0,0.998418296047765,1.0,0.8526122694338788,1.0,0.7949421742532408,1.0,0.8540644912828045,1.0,0.9980725945180555,1.0,0.9797867041727881;1.0,.	0.951	.
MAP4K3	6	87	1	2.889	12.8023	435	10	0.613235	1.66677	0.0477796	1.0,0.9092254091422,1.0,0.9998632473245788,1.0,0.999799449329542,1.0,0.9993389640119487,1.0,0.9894085900318039,1.0,0.999677640807948;1.0,.	0.951	.
WDR70	8	85	0	2.132	12.6192	592	15	2.57924	1.66583	0.0478736	1.0,9.708741688072517E-6,1.0,0.001224633691865472,1.0,0.039307013536518276,1.0,0.999609814471947,1.0,0.9995242555808161,1.0,0.9999935975172514,1.0,0.9925039606680444,1.0,0.9973894265527166;.	0.951	.
AGA	5	75	1	1.086	10.714	837	-8	-0.424351	1.6658	0.0478764	1.0,0.9958653947134193,1.0,0.9997234184135084,2.0,0.9983164367662241,1.0,0.9998655661882969;1.0,.	0.951	.
RTCB	4	62	0	1.594	12.8801	401	-6	1.146	1.66542	0.0479148	1.0,0.9999864354046717,1.0,0.9948381155720105,1.0,0.9997116200066158,1.0,0.9982653353274571;.	0.951	.
MSANTD4	7	65	0	1.048	11.3452	890	-19	0.773346	1.66401	0.0480557	1.0,0.9999086567552115,1.0,0.0050996996206924645,1.0,0.983127255274402,1.0,0.9573919360301353,1.0,0.9772264860919654,1.0,0.9776373647309287,1.0,0.947545328197094;.	0.951	.
PDLIM5	7	76	0	2.91	11.8289	349	18	-0.467145	1.6634	0.0481164	1.0,0.9907926542662582,1.0,0.9988036585704382,1.0,0.9308110684902468,1.0,0.9990512151341141,1.0,6.975924195762293E-6,1.0,0.9948778470914758,1.0,0.9975507784231077;.	0.951	.
UBQLN1	5	81	1	1.825	13.0839	422	-3	1.91435	1.66312	0.0481443	1.0,0.9957286434408958,1.0,0.9998668338298675,1.0,0.9999925050227122,1.0,0.9962675998067776,1.0,0.9998657286269677;1.0,.	0.951	.
TEX2	10	122	3	3.46	14.1323	292	15	1.40674	1.66254	0.0482027	1.0,0.99997409496446,1.0,0.9715399797680915,1.0,0.9998660603439375,1.0,0.0024079347800042244,1.0,0.9999828448060291,1.0,.,1.0,0.999857107185893,1.0,0.9882842454816156,1.0,0.012676529441808474,1.0,0.9957427092881976;1.0,.,1.0,.,1.0,.	0.951	.
EEF2K	7	91	2	2.263	13.1661	235	44	0.346574	1.66131	0.0483261	1.0,0.9854514107527202,1.0,0.9610465831014326,1.0,0.9918405013227819,1.0,0.9969462629623735,1.0,0.9997548633090372,1.0,0.9992607485882198,1.0,0.9986092069935331;1.0,.,1.0,.	0.951	.
SLC5A6	8	86	2	1.983	14.0297	230	39	1.36263	1.66106	0.0483503	1.0,0.9984407490858862,1.0,0.9894876438994569,1.0,0.9769976140581101,1.0,0.9995379576166208,1.0,0.929093830668212,1.0,0.9996122792122573,1.0,3.1155141394188747E-4,1.0,0.9437345765377386;1.0,.,1.0,.	0.951	.
MYO1D	7	105	2	3.178	13.128	818	5	1.0904	1.66022	0.0484352	1.0,0.998212972758519,1.0,0.9982056330060392,1.0,0.9999226130921435,1.0,0.9998644024307661,1.0,0.9999912501186432,1.0,0.9968310048535055,1.0,0.9760685809531007;1.0,.,1.0,.	0.951	.
FAM234B	5	52	0	1.934	13.4547	196	7	-0.292155	1.65917	0.0485412	1.0,0.9459516742666,1.0,0.9989352377506411,1.0,0.8196407575612206,1.0,0.9995422231868966,1.0,0.8812176517523185;.	0.951	.
ERCC2	5	68	1	2.456	14.0627	215	23	0.443836	1.65832	0.0486268	1.0,0.9992882293616544,1.0,0.9999833365031388,1.0,0.9990591072838262,1.0,0.05651088312460239,1.0,0.997409590161617;1.0,.	0.951	.
GLRB	4	70	0	1.539	10.6949	733	-34	0.110202	1.65589	0.0488723	1.0,0.9994876168321656,1.0,0.9999927079267669,1.0,0.9992305528149754,1.0,0.99973817888889;.	0.954	.
BBS4	4	45	1	1.738	13.9199	380	40	-2.37237	1.65414	0.0490491	1.0,0.6757123529418229,1.0,0.992322566602022,1.0,0.9969873036830421,1.0,0.9990532956502329;1.0,.	0.955	.
CENPJ	16	87	1	4.097	13.0854	639	18	-0.527815	1.6531	0.0491548	1.0,0.9961311554805647,1.0,0.9794197852865336,1.0,0.9950219777169124,1.0,0.9970068285179623,1.0,0.7557966583352553,1.0,0.8510048285163848,1.0,0.019449725996757622,1.0,8.384220763997318E-6,1.0,0.0021752226749655063,1.0,8.148595223858055E-6,1.0,1.0550393644002102E-5,1.0,9.132598658150794E-6,1.0,0.0015511905893219459,1.0,0.8692842304933012,1.0,8.924585580097866E-6,1.0,0.9850430883245541;1.0,.	0.955	.
ANKRD6	5	55	0	2.391	12.909	609	43	-1.29991	1.65301	0.049164	1.0,0.8979404695814158,1.0,0.9999940592893694,1.0,0.9996094100272437,1.0,0.9772318062469971,1.0,9.901768884407794E-4;.	0.955	.
GAP43	5	59	0	0.875	10.6755	622	-2	-0.923064	1.65218	0.0492492	1.0,0.9947565889704519,1.0,0.9999932373753564,1.0,.,1.0,0.8787297385940894,1.0,0.9811974350718278;.	0.955	.
MAN2A1	7	111	3	3.545	12.1086	913	10	-1.53149	1.65015	0.0494559	1.0,0.9994862351119168,1.0,0.9997402867233836,1.0,0.9995476075350899,1.0,0.9998540936237947,1.0,0.917744330234749,1.0,0.9999852789907704,1.0,0.9986824697109659;1.0,.,1.0,.,1.0,.	0.957	.
TP63	8	138	2	2.28	11.8531	403	15	2.64975	1.64907	0.0495671	1.0,0.9999863083048606,1.0,0.9976636208127982,1.0,0.9999907981869658,1.0,0.998520473528453,1.0,0.9999922754914196,1.0,0.9952664844885625,1.0,0.9999921476375951,1.0,0.999983238921588;1.0,.,1.0,.	0.957	.
SLC20A1	5	75	0	2.09	13.3262	214	57	1.83565	1.64751	0.0497263	1.0,0.9985084507391697,1.0,0.9990699986549333,1.0,0.999108166776271,1.0,0.9984117087014672,1.0,0.9982871333088084;.	0.959	.
IGSF11	7	88	2	1.385	12.1922	714	3	0.83857	1.64573	0.0499097	1.0,0.9991050238784647,1.0,0.9973338134209593,1.0,0.7671829007950243,1.0,0.9988909444265026,1.0,0.9995159744562461,1.0,0.9919954776669504,1.0,0.9934951012594022;2.0,.	0.96	.
CCT4	5	69	1	1.69	13.4426	226	34	0.723273	1.6449	0.0499953	1.0,0.9999919113973925,1.0,.,1.0,0.9999918940629742,1.0,.,1.0,0.007148563986622634;1.0,.	0.96	.
CMSS1	5	44	0	0.905	12.4982	573	10	-1.31689	1.64348	0.0501419	1.0,0.04971166024183447,1.0,0.9946907631410029,1.0,0.9972923895118436,1.0,.,1.0,0.8291380200880178;.	0.961	.
ATIC	6	91	4	1.875	13.1812	531	12	-1.26923	1.64291	0.0502005	1.0,0.9997916945842454,1.0,0.9417752022841535,1.0,0.9866804143470284,1.0,0.9991863689605645,1.0,0.9999903034050625,1.0,0.9999928157744982;1.0,.,1.0,.,1.0,.,1.0,.	0.961	.
HNRNPC	6	74	0	1.025	13.5017	357	37	3.66536	1.64155	0.0503414	1.0,0.9966335045728731,1.0,0.9962653338962647,1.0,0.9937953819238236,1.0,0.9968988466106055,1.0,0.9936661712699035,1.0,0.9925288546548785;.	0.962	.
DPCD	3	58	1	1.402	13.6451	421	19	0.207718	1.64005	0.0504977	2.0,0.9999930553899563,1.0,0.9997405668451651;1.0,.	0.963	.
WIPF2	4	62	2	1.358	14.2152	165	30	-0.127038	1.63855	0.0506536	1.0,0.9989089951351016,1.0,0.9979611818508154,1.0,0.9999769987670666,1.0,0.9977297014414691;1.0,.,1.0,.	0.963	.
ATP2B1	11	186	1	3.938	12.3698	418	9	5.11926	1.63797	0.0507144	1.0,0.9985571814969181,1.0,0.9997335569507003,1.0,0.9997395926945084,1.0,0.9999918488716057,1.0,0.9999924391811991,1.0,0.9999854944529077,1.0,0.9999859354403505,1.0,0.9997809756523336,1.0,0.9999917707332779,1.0,0.8749427255093944,1.0,0.9992915760560684;1.0,.	0.963	.
EPS8	8	75	1	2.569	12.4678	496	11	-0.450893	1.63727	0.0507866	1.0,0.14318951514804967,1.0,0.9722297786636913,1.0,0.9979688170696585,1.0,0.8670990531020943,1.0,7.755697471772802E-6,1.0,0.9964167446167537,1.0,0.9832269049631787,1.0,0.9997327080977699;1.0,.	0.963	.
ACLY	6	109	1	3.613	14.4349	191	33	3.28477	1.63562	0.0509593	1.0,0.9986075966655412,1.0,0.9999914038889698,1.0,0.9999902800858976,1.0,0.9999908243872535,1.0,0.9996887133313139,1.0,0.9999922915685534;1.0,.	0.965	.
EIF4B	5	71	0	1.926	14.3614	177	38	3.15207	1.63399	0.0511305	1.0,0.9980968092540871,1.0,0.9983601475734204,1.0,0.9999929349409526,1.0,0.9911803888741918,1.0,0.9947808392262723;.	0.966	.
PARP2	5	51	0	1.836	12.9381	401	-7	-0.550547	1.63253	0.0512844	1.0,0.9579031790877552,1.0,5.903220185533714E-4,1.0,0.9235472763593271,1.0,0.9997411239992333,1.0,0.9994363039437981;.	0.966	.
MMADHC	3	52	0	1.033	11.5364	521	1	-1.10748	1.63088	0.0514576	2.0,0.999984072480325,1.0,0.9983716082504768;.	0.966	.
CHD1L	6	77	2	2.809	12.3991	595.78	2.56	-1.82296	1.63017	0.0515328	1.0,0.9961908635642521,1.0,0.9906492120571289,1.0,0.9999866930424623,1.0,0.060257623187740805,1.0,0.9912714316668189,1.0,0.9999869528044115;1.0,.,1.0,.	0.966	.
ZSWIM3	8	66	0	2.243	13.5065	136	53	0.897438	1.62991	0.05156	1.0,0.8955108575558832,1.0,0.9939417594186901,1.0,0.9464721078278053,1.0,0.9851900565115871,1.0,1.90564425634768E-5,1.0,0.9966196753984028,1.0,0.9208134582405822,1.0,0.9515850786452866;.	0.966	.
PLEKHA5	13	120	2	4.126	11.9159	577	-29	-0.0582079	1.6291	0.0516462	1.0,0.9997397975213932,1.0,0.9993607801158486,1.0,0.9643774751719925,1.0,0.9897553968431583,1.0,0.9431981788027596,1.0,0.9917985447254622,1.0,0.9997340166945534,1.0,0.20469758513654568,1.0,0.9982257610783657,1.0,0.903349910789216,1.0,0.00191878849161654,1.0,2.0238743694620136E-4,1.0,8.446543542590489E-6;1.0,.,1.0,.	0.966	.
ARMC8	6	91	0	2.206	12.2017	358	18	2.56231	1.62882	0.0516758	1.0,0.9978492979259643,1.0,0.9986725149154497,1.0,0.9999798094661847,1.0,.,1.0,0.9999934282334063,1.0,0.9648728414990427;.	0.966	.
RABL3	3	49	0	0.751	12.6376	475	10	-0.00651119	1.62678	0.051892	1.0,0.999993751220595,1.0,0.9999924970401403,1.0,0.9746295060282613;.	0.969	.
WNT3A	4	69	0	1.187	13.4418	321.85	31.32	2.93661	1.62546	0.052032	1.0,0.9999910001942742,1.0,0.9997325412902229,1.0,0.9974181833444887,1.0,0.9999922224787123;.	0.97	.
HIPK3	5	74	0	3.728	13.2097	393	18	0.171762	1.62365	0.0522248	1.0,0.9584631725521178,1.0,0.9982932423455535,1.0,0.9999790978414558,1.0,0.9997290760015043,1.0,0.9991296584036492;.	0.97	.
GRHPR	4	59	0	1.249	13.1892	337	36	1.20193	1.62348	0.0522437	1.0,0.19599714911184932,1.0,.,1.0,0.9999928182889889,1.0,0.999989601931556;.	0.97	.
YBX3	4	53	0	1.164	12.924	455	-4	0.662034	1.62197	0.0524053	1.0,0.9958068125952215,1.0,0.9876011115700821,1.0,0.9980487314067026,1.0,0.9996052982162884;.	0.97	.
SESN2	6	73	1	1.493	13.55	170	29	1.73787	1.61952	0.0526673	1.0,0.6702996295152936,1.0,0.9971177103536708,1.0,0.9989246931405833,1.0,0.9711139967490261,1.0,0.9999222151355234,1.0,0.9971776742363004;1.0,.	0.97	.
MED8	3	47	0	0.95	13.9001	252	27	0.653648	1.61834	0.0527948	1.0,0.9999057922206593,1.0,0.9999699840940071,1.0,0.9898212196513847;.	0.97	.
SQOR	5	60	1	1.398	12.2128	490	1	-0.890537	1.61795	0.0528364	1.0,0.10015494016407842,1.0,0.9999928918406265,1.0,0.9979102462795575,1.0,0.9886016243684801,1.0,0.9948711133511383;1.0,.	0.97	.
DHCR7	7	71	2	1.463	13.1375	626	51	-0.389468	1.61747	0.0528881	1.0,0.8410357803891532,1.0,0.02846916710759216,1.0,0.9999902384594903,1.0,0.9999909055542751,1.0,0.019524841047807186,1.0,0.9994252633481036,1.0,0.00599395286811839;1.0,.,1.0,.	0.97	.
CASP8	7	71	1	1.763	13.2564	386	37	0.817747	1.61709	0.0529299	1.0,0.011004696270891472,1.0,0.9080741204077653,1.0,0.824182384415121,1.0,0.9992088697802781,1.0,0.9972321358511559,1.0,0.7883263609436029,1.0,0.9999927546675516;1.0,.	0.97	.
TUBE1	4	63	1	1.488	11.9329	296	5	-1.07826	1.61541	0.0531111	1.0,0.9997399581934943,1.0,0.9987807831018769,1.0,0.9999925749262129,1.0,0.9864302725653257;1.0,.	0.97	.
ZBTB18	5	83	0	1.606	12.3055	795	-11	3.36016	1.61404	0.0532598	1.0,0.9999933885643795,1.0,0.9999902338996532,1.0,0.9983421967470036,1.0,0.9906704833599533,1.0,0.9999914742160598;.	0.97	.
CSE1L	6	115	2	3.036	13.6681	155	50	2.01733	1.61301	0.0533713	1.0,0.9998653770207181,1.0,0.9999754841785383,1.0,0.9999899978350884,1.0,0.9999744855809246,1.0,0.9999932994090719,1.0,0.9999931011987051;1.0,.,1.0,.	0.97	.
CSGALNACT2	7	52	0	1.691	13.0183	563	-9	0.102338	1.61285	0.0533881	1.0,0.9976101685691827,1.0,0.008233291999705586,1.0,0.8330895809621394,1.0,0.7540535356942408,1.0,0.9923346746788767,1.0,0.802817992687259,1.0,0.9334635257399633;.	0.97	.
WDR45B	5	63	1	1.085	14.0387	217	26	1.73543	1.61261	0.0534143	1.0,0.9998818180565267,1.0,0.9984621030483858,1.0,0.9910418970342034,1.0,0.9977077091201744,1.0,0.25260818458027373;1.0,.	0.97	.
PPIP5K2	9	123	0	3.996	12.2304	549	16	2.98747	1.60969	0.0537331	1.0,0.8552606983942064,1.0,0.8178599065541142,1.0,0.9357895849611892,1.0,0.9980143572102126,1.0,0.9999925790659288,1.0,0.9999927220403334,1.0,0.9999919267230546,1.0,0.9996366749479677,1.0,0.9981128588266159;.	0.97	.
MYO1B	10	141	3	3.561	13.0826	416	4	1.63945	1.60888	0.0538208	1.0,0.09786825236160729,1.0,0.9995041345980311,1.0,0.999551224928429,1.0,0.9987729770206657,1.0,0.9983633371870413,1.0,0.9997987499634828,1.0,0.9744755410974318,1.0,0.9980342319823617,1.0,0.99938742209729,1.0,0.999613454257684;1.0,.,1.0,.,1.0,.	0.97	.
COG2	8	97	3	2.405	12.8456	568	3	-0.14804	1.60871	0.0538401	1.0,0.9997401273416358,1.0,0.9990996667433503,1.0,0.8893326033675589,1.0,0.8948286891027825,1.0,0.9960383104083269,1.0,0.9999935271515484,1.0,7.678887712658085E-6,1.0,0.9987673059374162;1.0,.,1.0,.,1.0,.	0.97	.
PELI1	4	70	0	1.287	12.8464	441	35	2.29465	1.60829	0.0538863	1.0,0.9998666860307481,1.0,0.9983465157400815,1.0,0.9999928119391062,1.0,0.9997397681512434;.	0.97	.
MVP	7	91	1	2.752	13.0716	430.89	12.6	1.74527	1.60822	0.053894	1.0,0.9977149882488232,1.0,0.9539909689536444,1.0,0.9996129937588971,1.0,0.9997877602722527,1.0,0.9996049487685954,1.0,0.9984303929109938,1.0,6.668367054906148E-4;1.0,.	0.97	.
AQR	14	199	3	4.633	13.0578	288	-5	3.10966	1.60664	0.0540664	1.0,8.465702076127874E-6,1.0,0.9999922373906771,1.0,0.9995712074060377,1.0,0.9969544449420311,1.0,0.9999923769445968,1.0,0.9999915856207175,1.0,0.9980063143293123,1.0,0.9999920916360102,1.0,0.9553461192625546,1.0,0.9997390102208384,1.0,0.9916205996663549,1.0,0.9988505726925064,1.0,0.9997962733487955,1.0,0.7716535739398985;1.0,.,1.0,.,1.0,.	0.97	.
CTDSP2	4	54	0	0.856	13.8656	243	40	1.7985	1.6042	0.0543348	1.0,0.9994882247511561,1.0,0.999108337132894,1.0,0.9998227194453988,1.0,0.0037539565090455827;.	0.97	.
BNIP2	3	52	1	1.492	13.1651	172	33	-1.52721	1.6033	0.0544345	1.0,0.9987355896294051,1.0,0.9999904113601858,1.0,0.9997958881270285;1.0,.	0.97	.
CDC27	6	97	1	2.588	13.77	395	18	3.28629	1.6018	0.0546002	1.0,0.9999927131405204,1.0,0.9999926846219898,1.0,.,1.0,0.998543555217393,1.0,0.9833339521869651,1.0,.;1.0,.	0.97	.
CNTROB	8	58	0	2.876	14.4003	337	33	0.598215	1.60156	0.054626	1.0,0.005442089070914575,1.0,0.8954647751492347,1.0,0.9833228649055437,1.0,0.9532379869668172,1.0,0.0010339905865279122,1.0,0.04834548395310867,1.0,0.9838848237296077,1.0,0.9976823393915603;.	0.97	.
RAC1	6	84	1	0.671	12.6826	502.43	7.91	3.41753	1.6011	0.0546776	1.0,0.9952903329400766,1.0,0.9999924763254265,1.0,0.9983220957354894,1.0,0.9937583033574588,1.0,0.9954875207881209,1.0,0.9976501015226816;1.0,.	0.97	.
DGCR2	5	72	1	1.902	13.0701	277	16	0.82193	1.60007	0.0547915	1.0,0.9156464011307166,1.0,0.9996062436782984,1.0,0.998090668933927,1.0,0.9999833969416533,1.0,0.9990091274572548;1.0,.	0.97	.
QTRT2	5	62	1	1.329	12.9641	504	26	0.189953	1.59694	0.0551391	1.0,0.9999537972104718,1.0,0.9963447675459005,1.0,0.9983802127334381,1.0,0.8252005129349638,1.0,0.9908735565171887;1.0,.	0.97	.
DPH1	4	50	1	1.392	14.1628	294	27	-0.326207	1.59557	0.0552929	1.0,0.9995864573790321,1.0,0.999993416993038,1.0,0.9878362125821213,1.0,0.007473318813810291;1.0,.	0.97	.
MIDN	6	54	1	1.442	14.6106	234	29	0.748104	1.59556	0.055293	2.0,0.9612865650715812,1.0,0.9844986306514678,1.0,0.9842347573371238,1.0,0.9817149755314251,1.0,0.964809195185363;1.0,.	0.97	.
DGAT2	5	55	0	1.207	13.1884	418	46	0.72505	1.59517	0.0553367	1.0,9.027316883398926E-6,1.0,0.28278265919388246,1.0,0.9987299612014795,1.0,0.9995297535062382,1.0,0.9995822418591528;.	0.97	.
ADNP	6	82	0	3.324	12.8651	367	36	1.02199	1.59478	0.0553808	1.0,0.829009293202974,1.0,0.97898289419604,1.0,0.9996354076538494,1.0,0.999029119857392,1.0,0.9994323176254971,1.0,0.9999864388124864;.	0.97	.
PTPRG	7	91	0	4.488	12.317	890	7	0.338923	1.5944	0.0554233	1.0,0.02106277493533141,1.0,0.9932341330291092,1.0,0.9999888068603388,1.0,0.9999748514031834,1.0,0.9993134887339863,1.0,9.117883584067986E-4,1.0,0.9999930429027493;.	0.97	.
TUT4	12	152	2	5.131	13.4051	394	20	1.87762	1.59388	0.0554815	1.0,0.9903047857072382,1.0,0.9827677882901711,1.0,0.9855220594060563,1.0,0.9999902096012857,1.0,0.9986310971145081,1.0,0.9992289048996768,1.0,0.9958801701478543,1.0,0.9995484565590755,1.0,0.9999840315237112,1.0,0.958239629846849,1.0,0.8046702306891477,1.0,0.9764463520658887;1.0,.,1.0,.	0.97	.
DZIP3	19	100	2	3.782	12.0568	941	0	-0.948569	1.59285	0.055597	1.0,8.584210363820836E-6,1.0,0.02730056945803205,1.0,0.9912198447526078,1.0,0.3384185271734576,1.0,0.8530821743998821,1.0,0.20142773884659204,1.0,0.022564569583990484,1.0,0.0020999132358768156,1.0,0.8095971048705547,1.0,0.21183690307247155,1.0,0.19155423254631537,1.0,0.9773850672188276,1.0,0.8783846350006891,1.0,0.9759352379098751,1.0,0.7770721039036366,1.0,0.10683459297791222,1.0,0.9588381583109…	0.97	.
NAT10	6	79	1	3.218	13.5538	358	33	0.354199	1.59212	0.0556789	1.0,0.9969361647267457,1.0,0.9999926602453156,1.0,0.811959815459623,1.0,0.9999927501441391,1.0,0.9992995010746184,1.0,0.06489212540981627;1.0,.	0.97	.
IRS1	9	115	1	3.734	11.8925	493	-3	1.26823	1.59211	0.0556802	1.0,0.9949487506371237,1.0,0.9992945923928969,1.0,0.9224442903324942,1.0,0.8543353158955511,1.0,0.9985273783430386,1.0,0.9958780544218235,1.0,0.9992580798636055,1.0,0.9983252712531422,1.0,0.9996130423409765;1.0,.	0.97	.
ATXN2L	11	173	4	3.594	13.9522	221	56	2.28533	1.59093	0.0558125	1.0,0.999991558760256,1.0,.,1.0,0.9999928256075312,1.0,0.9997227250855123,1.0,0.9997211401292707,1.0,0.9999904372806848,1.0,0.833342096790463,1.0,0.998034448282807,1.0,0.9985419284857406,1.0,0.9999934638468859,1.0,0.9875092492920264;1.0,.,1.0,.,1.0,.,1.0,.	0.97	.
BCAR1	11	113	4	3.052	13.2502	171	16	-0.883791	1.58961	0.0559612	1.0,0.9711610347684456,1.0,0.9980962246516102,1.0,0.9978984319109127,1.0,0.9962791284091925,1.0,0.9784406663910172,1.0,0.9999899804491512,1.0,0.9846869491945396,1.0,0.998195654451282,1.0,0.7684341226872987,1.0,0.610135121377513,1.0,1.9248451400344098E-5;1.0,.,1.0,.,1.0,.,1.0,.	0.97	.
MLH1	7	74	2	2.374	12.881	473	21	-1.09239	1.58955	0.0559685	1.0,0.9987150898637587,1.0,0.9990442896470901,1.0,0.9979717875234542,1.0,0.994914222523533,1.0,0.026598928093089495,1.0,0.03924046019044557,1.0,0.9870961065436951;1.0,.,1.0,.	0.97	.
RFC4	6	61	2	1.142	13.017	384	25	-1.03651	1.58927	0.0559997	2.0,0.8937829806228349,1.0,0.8229926562626384,1.0,0.9982671683956152,1.0,0.9999931401034363,1.0,0.934713593108611;1.0,.,1.0,.	0.97	.
USP13	7	85	1	2.697	12.7974	589	12	1.09974	1.58867	0.0560679	1.0,0.9876445877405768,1.0,0.995251751415424,1.0,0.9999933650219146,1.0,0.9981214516911133,1.0,0.9979327417684722,1.0,0.9791711218262813,1.0,0.8183350730226426;1.0,.	0.97	.
DYSF	10	139	1	6.78	12.6898	533	10	-0.247503	1.58858	0.056078	1.0,0.9981161325958057,1.0,0.01144094827145725,1.0,0.9982283183668622,1.0,0.999956410497223,1.0,0.9818877616274431,1.0,0.9993353600889349,1.0,0.8021864921045441,1.0,0.9999902677969165,1.0,0.9999921607016755,1.0,0.9999917542065284;1.0,.	0.97	.
ARHGAP12	6	78	1	2.631	12.7917	346	25	0.188959	1.58722	0.0562319	1.0,0.9947338230880649,1.0,0.9997612686245052,1.0,6.414510304845992E-4,1.0,0.9999948891462261,1.0,0.9870393936724735,1.0,0.9992317515643929;1.0,.	0.97	.
CMTR1	6	97	0	2.623	13.1184	434	43	3.61482	1.58526	0.0564537	1.0,0.9068682451957599,1.0,0.9997965258884328,1.0,0.9996427924194169,1.0,0.9999723951985491,1.0,0.9999924397474904,1.0,0.9996128608066367;.	0.97	.
HSD17B12	4	52	0	1.013	12.9777	388.59	26.22	0.536761	1.58449	0.0565407	1.0,0.9964750660108175,1.0,0.9998491956113148,1.0,0.8506530835359356,1.0,0.9989760444300664;.	0.97	.
ABCF3	8	112	4	2.235	14.1941	257	49	0.907939	1.58399	0.056598	1.0,0.9971916749691189,1.0,0.9935897133371605,1.0,0.9988811010028108,1.0,.,1.0,0.9999888872037054,1.0,0.9992340249894714,1.0,0.2084521117953094,1.0,0.9997776522136559;1.0,.,1.0,.,1.0,.,1.0,.	0.97	.
CDCA7	7	71	0	1.403	12.4524	559	28	2.0532	1.58293	0.0567182	1.0,0.9997421248859035,1.0,0.9999936878399159,1.0,4.3308825301452885E-4,1.0,0.9914530077623782,1.0,0.0179397914320517,1.0,0.0024617580912184005,1.0,0.9987190972914849;.	0.97	.
UBE2Q2	3	53	0	1.359	13.2374	339	55	0.189349	1.58276	0.0567385	1.0,0.9999535029352634,1.0,0.9985593832671766,1.0,0.9999924343488034;.	0.97	.
CCDC93	6	79	1	2.016	12.1821	578	-2	0.822805	1.58168	0.0568612	1.0,0.9992668789091497,1.0,0.6975264080088887,1.0,0.9998662676648321,1.0,0.9999802342116619,1.0,.,1.0,0.9469418644836962;1.0,.	0.97	.
BTBD7	8	112	2	3.843	12.6815	407	31	0.0700929	1.58164	0.0568657	1.0,4.2600635400438113E-4,1.0,0.9994962784799513,1.0,0.8739996852355075,1.0,0.9998779549218035,1.0,0.9998605415805333,1.0,0.9999775003080169,1.0,0.9999807039082705,1.0,0.9962803613410125;1.0,.,1.0,.	0.97	.
LTA4H	5	62	0	2.023	12.8067	436	16	0.664198	1.58093	0.0569476	1.0,0.9893845768307976,1.0,0.9945314596800693,1.0,0.9995505392633118,1.0,0.9999919332353813,1.0,0.014957121924824422;.	0.97	.
SMG6	8	72	0	4.45	13.9735	368	30	0.0040573	1.58036	0.0570119	1.0,0.9988426118113786,1.0,0.9919114144742405,1.0,0.9971980886012766,1.0,0.9486075989257121,1.0,0.9984858126959917,1.0,0.8958258662469718,1.0,1.3963272615659725E-4,1.0,4.049745848436031E-4;.	0.97	.
IPO8	9	118	2	3.268	12.3875	580	-19	1.6065	1.57977	0.0570797	1.0,0.019925398426784702,1.0,0.9793288272101939,1.0,0.9994823013403642,1.0,0.9994783319537093,1.0,0.9999909516423888,1.0,0.9969073839426141,1.0,0.9062378279261266,1.0,0.9999931535014464,1.0,0.9951421698621521;1.0,.,1.0,.	0.97	.
OTUD4	7	84	0	3.454	12.1698	1089	33	0.679392	1.57842	0.0572349	1.0,0.7350399091832176,1.0,0.8891172702413617,1.0,0.9987708210529438,1.0,0.9959264607705862,1.0,0.9988705854944282,1.0,0.9995726066477142,1.0,0.9965244618477778;.	0.97	.
ZNF639	11	82	3	1.478	12.9255	641	2	-0.0400833	1.5779	0.0572948	1.0,0.9773302426837436,1.0,0.9838381880072422,1.0,0.17825698821078959,1.0,0.9044341318043333,1.0,0.8171973066476638,1.0,0.9928450027615046,1.0,0.9962917259037019,1.0,0.014206829009215424,1.0,0.9885783689975172,1.0,0.8566065205927167,1.0,0.0014319483683222813;1.0,.,1.0,.,1.0,.	0.97	.
MYEF2	5	65	0	1.888	12.3002	588	-38	1.38434	1.57762	0.0573261	1.0,0.9971013274246117,1.0,0.98951153429827,1.0,0.9997112289699805,1.0,0.9981830423085585,1.0,0.9850875722436474;.	0.97	.
GIGYF1	10	119	4	3.228	14.4491	247	60	0.330074	1.57715	0.057381	1.0,0.9999584332460694,1.0,0.9999663422493623,1.0,0.9897531503003616,1.0,0.0048517030583909325,1.0,.,1.0,0.9937862237743824,1.0,0.9817785132848508,1.0,0.9999578171902267,1.0,0.9856110397443602,1.0,0.8987880960535896;1.0,.,1.0,.,1.0,.,1.0,.	0.97	.
CSNK1D	4	75	1	1.423	14.865	193	24	3.96093	1.5755	0.0575701	1.0,0.999970779555312,1.0,.,1.0,0.9999774530124979,1.0,.;1.0,.	0.97	.
FGFR3	8	115	3	2.691	13.664	222	42	1.391	1.575	0.0576284	1.0,0.039938526174625975,1.0,0.9980556110412031,3.0,0.9996474326170425,1.0,0.9995912106590217,1.0,0.9999320710626525,1.0,0.9904768849188261;1.0,.,1.0,.,1.0,.	0.97	.
MAP2K3	4	43	0	1.104	12.9374	517	-43	-0.232565	1.57396	0.0577488	1.0,0.9983129379815364,1.0,0.025793515621360764,1.0,0.9954874279799181,1.0,0.9964103848393997;.	0.97	.
CHAF1A	6	76	1	2.946	14.547	278	37	1.6081	1.57315	0.0578424	1.0,0.7106514972476154,1.0,.,1.0,0.9988807007051324,1.0,0.9901866827200975,1.0,0.9994136720546497,1.0,0.9993247413058365;1.0,.	0.97	.
PYGL	9	132	4	2.73	12.869	431	28	0.401333	1.57265	0.0578994	1.0,0.9989465581553343,1.0,0.9999921042017084,1.0,0.1447950010557968,1.0,0.9954292787457979,1.0,0.9999921464840531,1.0,0.9999913705433624,1.0,0.9832482264097085,1.0,0.9918364221639098,1.0,0.9999920433081315;1.0,.,1.0,.,1.0,.,1.0,.	0.97	.
COPS7B	4	48	0	0.963	13.7704	365	41	0.775254	1.5707	0.0581267	1.0,0.9999918400440541,1.0,0.035024031369488715,1.0,0.9955893695606706,1.0,0.9963430650856773;.	0.97	.
EIF5B	7	92	0	3.783	12.867	612	25	1.76463	1.57067	0.0581292	1.0,0.04495758568403601,1.0,0.9673505189354704,1.0,0.9990779271929334,1.0,0.9995418775928201,1.0,0.9988140869088976,1.0,0.9999831255243852,1.0,0.9971920720136891;.	0.97	.
PTX3	5	63	1	1.161	12.5691	572.34	11.64	0.406183	1.56992	0.0582169	1.0,0.9617624607132305,1.0,0.9999925277235167,1.0,0.9999932101949338,1.0,0.9933101628573906,1.0,0.06834406040868155;1.0,.	0.97	.
RAB3GAP2	9	84	1	4.361	13.3865	476	4	-0.274825	1.56892	0.0583334	1.0,0.7478211463706134,1.0,0.940229535571775,1.0,0.9696777507684039,1.0,0.9841584581795806,1.0,0.9543098076101284,1.0,0.8987031081481003,1.0,0.8715755365188622,1.0,0.9994856427581773,1.0,0.9988050042876438;1.0,.	0.97	.
ABCB8	8	89	2	2.569	13.3409	373	41	0.547587	1.5689	0.0583361	1.0,0.19276524145546792,1.0,0.8871393356523338,1.0,0.9999909726072549,1.0,0.9982233032519375,1.0,0.9995921475164229,1.0,0.9993622751649693,1.0,0.9487853128684852,1.0,0.005015373284026139;1.0,.,1.0,.	0.97	.
TRIM37	8	100	2	3.055	13.4271	530	13	1.42475	1.56802	0.0584386	1.0,0.7729878281331288,1.0,0.940377956958605,1.0,.,1.0,0.9304020261439814,1.0,0.9993606711932802,1.0,0.9937719840622472,1.0,0.9999925943746606,1.0,0.9999940276741663;1.0,.,1.0,.	0.97	.
NCOA2	13	141	2	4.5	12.488	742	35	1.0714	1.56579	0.0586984	1.0,0.02158922046383541,1.0,0.9936083700079951,1.0,0.001578165114424257,1.0,0.9996491285398174,1.0,0.9979615060016689,1.0,0.9955718038207083,1.0,0.8869275163774303,1.0,0.9999935789038291,1.0,0.9856622213748394,1.0,0.9859374526326794,1.0,0.9973166406048368,1.0,0.9920741135283564,1.0,0.9770586112675868;1.0,.,1.0,.	0.97	.
THADA	14	80	2	6.485	12.969	408	38	-5.75308	1.56376	0.0589373	1.0,0.0025431924234991144,1.0,0.02313069036307796,1.0,0.7464515821232194,1.0,.,1.0,0.7953701381290066,1.0,0.17534195090778096,1.0,0.01938290768397283,1.0,0.002188206417901738,1.0,0.9724030041574645,1.0,0.9999795687177588,1.0,2.0144145641309836E-5,1.0,0.9865039879880853,1.0,0.7540150690632053,1.0,6.489499516047056E-4;1.0,.,1.0,.	0.97	.
EFTUD2	7	117	1	3.054	13.9122	172	28	4.36265	1.56213	0.059129	1.0,0.9999931015017959,1.0,0.9914030076244776,1.0,0.9999871745151684,1.0,0.999992244001676,1.0,0.9999921577832958,1.0,0.9970391229504866,1.0,0.9979210308729125;1.0,.	0.97	.
CASP1	6	63	0	1.294	10.724	622	-19	-0.189081	1.56181	0.059166	1.0,0.9984208033793862,1.0,0.9980944897034327,1.0,.,1.0,0.996519780864306,1.0,0.9757843342009414,1.0,0.0014951361203214874;.	0.97	.
PIK3C3	8	132	1	2.888	10.5671	1300	13	2.21587	1.56124	0.0592336	1.0,0.99998651539381,1.0,0.9999928155605264,1.0,0.9885040144000881,1.0,0.9996126191812429,1.0,0.9996093907948554,1.0,0.9947592999228659,1.0,0.9996139377141029,1.0,0.9999927521371332;1.0,.	0.97	.
NCOA7	6	67	0	2.984	12.1252	179	18	-0.819953	1.56122	0.0592359	1.0,0.9992244408686675,1.0,0.9873750857007246,1.0,0.9902321558124081,1.0,0.7550622892225441,1.0,0.8736790976181125,1.0,0.9999842655726745;.	0.97	.
BRAF	9	140	2	2.391	12.6287	616	25	3.99134	1.56075	0.0592911	1.0,0.9897833656172862,1.0,0.9996325196558316,1.0,0.9994703682957011,1.0,0.9938330649565417,1.0,0.9989719911503432,1.0,0.9988003126280125,1.0,0.9988888589039415,1.0,0.9999929200130895,1.0,0.9999914833069824;1.0,.,1.0,.	0.97	.
LMBRD2	7	83	1	2.173	12.072	599	-4	1.03534	1.56055	0.0593153	1.0,3.1121593730820025E-5,1.0,0.9988070375413018,1.0,0.9984877138329009,1.0,0.9324509613388063,1.0,0.9947723778837001,1.0,0.9986385382758294,1.0,0.9998041433590372;1.0,.	0.97	.
COLGALT1	7	80	2	1.929	13.7764	206	42	0.976377	1.55971	0.0594139	1.0,0.988721221966691,1.0,0.9964245858642564,1.0,0.9935807026162118,1.0,0.9987826817908194,1.0,0.999167741571883,1.0,0.9663012211801648,1.0,0.8395831668691207;1.0,.,1.0,.	0.97	.
TSC2	10	155	3	5.667	14.3591	181	44	0.891075	1.5594	0.0594513	1.0,0.9990056914380044,1.0,0.9999907042282635,1.0,0.9903918427203922,1.0,0.999992122373178,1.0,0.9999914343983548,1.0,0.17345988333725895,1.0,0.9961126439388557,1.0,0.9990845911495303,1.0,0.9999329259665161,1.0,0.999982633497778;1.0,.,1.0,.,1.0,.	0.97	.
ORC5	5	72	2	1.476	11.9362	927	0	-0.675637	1.55862	0.0595426	1.0,0.9996144681098249,1.0,0.999992380692228,1.0,0.9993139582747756,1.0,0.994145181852065,1.0,0.9176235439458182;1.0,.,1.0,.	0.97	.
PPM1A	4	69	0	1.421	12.5479	630	36	1.97029	1.55793	0.0596252	1.0,0.9993734586058278,1.0,0.9999930311718155,1.0,0.9970501443956528,1.0,0.9999926106576434;.	0.97	.
EPHB3	11	129	2	3.077	14.0975	411	47	3.87552	1.55753	0.0596722	1.0,0.9755930376591714,1.0,0.9989145491130116,1.0,0.9927197458449458,1.0,0.9999903387710796,1.0,0.9446972584083639,1.0,0.06045088130915009,1.0,0.9725598142646741,1.0,0.9884759280126021,1.0,0.9948873182729254,1.0,0.9994659686706047,1.0,0.9992555004371012;1.0,.,1.0,.	0.97	.
GPALPP1	3	45	0	1.063	13.4378	245	40	-0.283107	1.55739	0.0596894	1.0,0.9996833131933796,1.0,0.9969177880519478,1.0,.;.	0.97	.
DIS3L	5	68	0	3.25	13.1808	307	44	0.0111532	1.5573	0.0596998	1.0,0.9993427401959746,1.0,0.9938394644312265,1.0,0.9919043933193958,1.0,0.9980141120806652,1.0,0.9990413476697849;.	0.97	.
WAPL	11	148	2	3.663	12.2503	398	4	2.51904	1.55701	0.0597345	1.0,0.9999920799309143,1.0,0.9961740619893561,1.0,0.9911313615207082,1.0,0.9999782450969588,1.0,0.9997403071210443,1.0,0.999603712801526,1.0,0.9997341282879184,1.0,0.9994258335043777,1.0,0.9609993621503412,1.0,0.8413712402601405,1.0,0.009600798125464459;1.0,.,1.0,.	0.97	.
WAC	6	107	2	2.177	12.2298	355	17	1.56659	1.55564	0.0598965	1.0,0.9998661635821176,1.0,0.9999877817307747,1.0,.,1.0,0.9982752246968277,1.0,0.9999873301869585,1.0,0.9999903851912159;1.0,.,1.0,.	0.97	.
COPG1	7	99	2	2.745	13.9281	189	55	1.71742	1.55561	0.0599	1.0,0.9994442483935675,1.0,0.9987246019980687,1.0,0.9999916311653173,1.0,0.8362221516015009,1.0,.,1.0,0.9989691643419759,1.0,0.9978090553331603;1.0,.,1.0,.	0.97	.
SUZ12	5	85	0	2.3	13.4832	310	27	3.68182	1.55487	0.0599886	1.0,0.9993320585765446,1.0,0.9999909411138245,1.0,0.9970372900014762,1.0,0.9997583211579489,1.0,0.9999905934019155;.	0.97	.
LEPR	9	74	0	3.873	12.0914	528	-8	-0.646357	1.55453	0.0600284	1.0,0.022706157768891424,1.0,0.0034300126698909505,1.0,0.999119343529034,1.0,0.8234838730979054,1.0,0.9977223980241554,1.0,0.9961487165065547,1.0,0.9892306006693099,1.0,0.022010168140027497,1.0,0.03613069663801772;.	0.97	.
ERC1	5	82	0	3.511	13.1552	470	25	1.53261	1.55381	0.0601144	1.0,0.9999269547839309,1.0,0.99731805829301,1.0,0.9986930812756115,1.0,0.9999304554948161,1.0,0.9998401321753146;.	0.97	.
SCAF8	9	142	2	4.223	11.8948	412	17	0.88949	1.55202	0.0603284	1.0,0.9958143781547231,1.0,0.999993589498359,1.0,0.9999914655114619,1.0,0.9999910460143067,1.0,0.9994847232067896,1.0,0.9987266497753542,1.0,0.9967928720887733,1.0,0.9966448304304076,1.0,0.9980535621521145;1.0,.,1.0,.	0.97	.
MCFD2	2	37	0	0.553	13.6044	242	33	-0.958557	1.55192	0.0603407	1.0,0.9999916766094943,1.0,0.999867345836696;.	0.97	.
URI1	6	67	2	1.793	12.0051	776	-30	-1.25073	1.55039	0.0605237	1.0,0.9913080448407601,1.0,0.7378829201671494,1.0,0.7354145710191289,1.0,0.9997227604179417,1.0,0.9922463187088658,1.0,0.9999095502441553;1.0,.,1.0,.	0.97	.
REV1	10	91	1	3.866	12.8579	639	27	0.267525	1.54845	0.0607574	1.0,0.0192878620214863,1.0,0.9971263331207401,1.0,0.8116322289539788,1.0,0.9999892962413208,1.0,0.9987738199892664,1.0,0.8806063523971988,1.0,0.0627369245315352,1.0,0.9945765176907662,1.0,0.9853838380725275,1.0,2.6282907584564196E-4;1.0,.	0.97	.
TRAK2	6	58	0	2.856	13.1456	479	26	-0.484474	1.54757	0.0608627	1.0,0.8511526100861255,1.0,0.9988314851235237,1.0,7.662407486091626E-6,1.0,0.995204940873331,1.0,0.9788089779821223,1.0,0.99849608690288;.	0.97	.
FAM83B	16	149	4	3.056	10.1513	495	-15	-1.65973	1.5471	0.0609202	1.0,0.9859818482657805,1.0,0.9994804178312009,1.0,0.9992357412380666,1.0,0.9978260653165465,1.0,0.967504816511285,1.0,0.8248352977834132,1.0,0.9669130697977804,1.0,0.9960867843490211,1.0,0.8944342993452836,1.0,7.791497134958446E-6,1.0,0.7296071407989146,1.0,0.9842653127950475,1.0,0.0010135313547008067,1.0,0.9977022404440677,1.0,0.9719120547505662,1.0,0.9815014068458963;1.0,.,1.0,.,1.0,.,1.0,.	0.97	.
TULP3	4	47	0	1.586	13.1113	336	35	-0.829739	1.54681	0.0609546	1.0,0.9818056004806995,1.0,0.9999915511034556,1.0,0.03833491493509144,1.0,0.9976238345767734;.	0.97	.
PSPC1	7	98	0	1.617	12.6425	481	34	4.74821	1.54521	0.0611482	1.0,0.9977684175215692,1.0,0.9999929073104874,1.0,0.999367297700031,1.0,0.9992325515621752,1.0,0.9997394894707959,1.0,0.8996501246203686,1.0,0.9036036810807011;.	0.97	.
DAZAP1	4	64	0	1.378	14.6711	221	38	3.84639	1.5446	0.0612217	1.0,0.9997055144755178,1.0,0.9992333142521206,1.0,0.9997378574280176,1.0,0.9979457050479308;.	0.97	.
PDCL3	4	55	1	0.75	12.3712	579	9	-0.264985	1.54292	0.0614251	1.0,0.9935903877973906,1.0,0.9988528467057571,1.0,0.9976765075947157,1.0,0.9980937166738835;1.0,.	0.97	.
COG8	4	52	0	1.887	14.0001	125	20	0.82519	1.54285	0.0614331	1.0,0.9973378191733232,1.0,0.9999934919658379,1.0,0.9963622106122678,1.0,0.8770119484203325;.	0.97	.
TFG	4	67	1	1.238	12.7531	509	16	1.09638	1.54246	0.0614809	1.0,0.9997715012824878,1.0,0.9993593807410674,1.0,.,1.0,0.9994252842994512;1.0,.	0.97	.
HAUS5	7	50	0	1.997	13.9663	390	27	0.364391	1.5415	0.0615973	1.0,0.9930801366682267,1.0,0.0011086678495559417,1.0,0.9891319211041609,1.0,0.9000768503193661,1.0,0.9913432817310512,1.0,0.8877130074180983,1.0,7.878305927179196E-4;.	0.97	.
CBLB	8	111	2	3.179	12.0398	633.7	6.83	0.690045	1.54	0.0617797	1.0,0.9982901736159675,1.0,0.9633431748581442,1.0,0.9987650422363719,1.0,0.9998639978368701,1.0,0.9958825237355623,1.0,0.9999935682204055,1.0,0.9594445872275251,1.0,0.9990866121996946;1.0,.,1.0,.	0.97	.
TDRD3	5	72	0	2.3	11.1504	808	16	-0.0857651	1.53859	0.0619521	1.0,0.9972877846058449,1.0,0.9990982941919265,1.0,0.9278584645283707,1.0,0.999992396199159,1.0,0.9992292374726659;.	0.97	.
GUCY1A1	8	131	4	2.117	10.6707	764	1	-0.893164	1.5385	0.0619627	1.0,0.9993483169963034,1.0,0.9974006448607274,2.0,0.9999771484496854,1.0,0.9999877014100571,1.0,0.9734850327556497,1.0,.,1.0,0.9999930010859055;1.0,.,1.0,.,1.0,.,1.0,.	0.97	.
TLE4	9	147	1	2.556	10.7249	956	-9	3.93998	1.53842	0.061973	1.0,0.9999933340500016,1.0,0.9977315548237149,1.0,0.999059110600477,1.0,0.9993190781977264,1.0,0.9963002073402716,1.0,0.9995432864748804,1.0,0.9998016502714719,1.0,0.999689686273622,1.0,0.9992013406208331;1.0,.	0.97	.
U2SURP	9	141	2	3.234	12.8214	305.79	29.08	3.10722	1.53806	0.0620165	1.0,0.9788981176916194,1.0,0.99944201416464,1.0,0.9987637510980676,1.0,0.9999899748838619,1.0,0.995572219414644,1.0,0.9991086122171552,1.0,0.9999930712566384,1.0,0.999759788156069,1.0,0.9991011253446138;1.0,.,1.0,.	0.97	.
PSMB3	4	51	0	0.648	13.9969	207	37	2.11093	1.53696	0.0621516	1.0,0.9875826017257195,1.0,0.9976654779509949,1.0,0.990401271552538,1.0,0.999077906145489;.	0.97	.
PGM2	5	67	1	1.949	11.8277	603	38	-1.15839	1.5368	0.0621708	1.0,0.9999923830274676,1.0,0.9451355660896543,1.0,0.8784987000233694,1.0,0.99998864709575,1.0,0.9980579210088054;1.0,.	0.97	.
GPATCH1	7	69	1	2.896	12.9491	212	-7	-0.37898	1.53595	0.0622754	1.0,0.9966420391881252,1.0,0.9901238806159348,1.0,.,1.0,0.05268907011057023,1.0,0.9658234761369846,1.0,0.7819158068478943,1.0,0.9997357599226668;1.0,.	0.97	.
DPP3	5	74	2	2.364	14.479	194	51	0.633842	1.53592	0.0622793	1.0,0.9896122869071627,1.0,0.9996528542404687,1.0,0.9999928982961956,1.0,0.9983475634634631,1.0,0.9957782964655131;1.0,.,1.0,.	0.97	.
UBE2J1	5	50	0	0.997	12.9215	574	51	0.19	1.53523	0.0623635	1.0,0.9987701339665855,1.0,0.899025967827914,1.0,0.003284193626967116,1.0,0.9991715920283272,1.0,0.9715353952620761;.	0.97	.
GTF3C2	10	100	2	2.826	14.0349	182	52	1.97407	1.53314	0.0626206	1.0,0.9807061924163523,1.0,0.9916236099865307,1.0,0.9520418842488689,1.0,0.9881382684075999,1.0,0.9998654530563469,1.0,0.9927435010074066,1.0,0.9066022447469846,1.0,0.9854092458288533,1.0,0.8518541440251934,1.0,.;1.0,.,1.0,.	0.97	.
PIBF1	7	87	3	2.359	12.4637	533	30	-1.43593	1.53304	0.0626324	1.0,0.9947181311268419,1.0,0.9946739285289603,1.0,0.9992233765875058,1.0,0.9983272212680676,1.0,0.9856555180503961,1.0,0.9996128691789486,1.0,0.8552071791474639;1.0,.,1.0,.,1.0,.	0.97	.
B4GALT4	5	59	0	1.098	12.4229	588	3	1.45605	1.53271	0.0626733	1.0,0.9996132232751829,1.0,0.9949126340366626,1.0,0.9954661210051555,1.0,0.999259749776052,1.0,0.0014435012275587507;.	0.97	.
FAM20B	3	49	0	1.265	12.7739	244	1	-0.0241838	1.53258	0.0626901	1.0,0.9992565400955625,1.0,0.9999905168333479,1.0,0.9983413056352592;.	0.97	.
GPATCH2	7	77	0	1.675	10.6607	1015	-18	1.2469	1.53069	0.0629231	1.0,0.976510727591209,1.0,0.7486210359133094,1.0,0.09505887152754396,1.0,0.9992524797667953,1.0,0.9985353234035059,1.0,0.9977706080160826,1.0,0.9983410551010721;.	0.97	.
ZC3H14	6	89	1	2.686	12.0415	686	-1	1.07136	1.53017	0.0629874	1.0,0.9988100020377677,1.0,0.9986731491556917,1.0,0.9996008700064776,1.0,0.9838717536076063,1.0,0.9976738679590109,1.0,0.9997441211086538;1.0,.	0.97	.
WDR3	6	75	1	3.02	12.2267	596	-5	-0.539574	1.53017	0.0629878	1.0,0.9974736483686846,1.0,0.996895584996071,1.0,0.9985749059436402,1.0,0.8740302675087981,1.0,0.9935860098732767,1.0,0.9992989663937986;1.0,.	0.97	.
ILF2	4	64	0	1.302	14.3202	183	40	3.54255	1.53015	0.0629901	1.0,0.9984487416384794,1.0,0.9987174899027738,1.0,0.9987182970199848,1.0,0.9999918807104369;.	0.97	.
MASTL	6	70	1	2.7	12.8659	555	43	-0.534395	1.5288	0.0631564	1.0,0.9435737385506741,1.0,0.989217960532818,1.0,0.987558902209773,1.0,0.9993374549929628,1.0,0.9300475800290153,1.0,0.9999791499883534;1.0,.	0.97	.
ZFP64	14	129	1	3.407	11.889	427	-8	2.97775	1.52808	0.063246	1.0,0.9966774575840942,1.0,3.4474128344935004E-5,1.0,0.006235522087268795,1.0,0.002361767890132344,1.0,0.7127131672046367,1.0,0.020460693448753856,1.0,0.8490862166381354,1.0,0.9219802048030541,1.0,0.02457519156838964,1.0,0.9996132057971678,1.0,0.98509766164868,1.0,0.9999927759802533,1.0,0.9999926611408335,1.0,0.9997348338254484;1.0,.	0.97	.
GEMIN5	9	70	0	4.667	13.1614	378	40	-1.35908	1.52716	0.0633609	1.0,0.005629993797643835,1.0,0.9977658722211192,1.0,9.93397697266814E-6,1.0,0.9815481769440828,1.0,0.9694252935276573,1.0,0.9978365385676622,1.0,0.0013809805942151812,1.0,0.031454576984628675,1.0,0.9977974165345092;.	0.97	.
ARMC6	6	55	1	1.546	14.0984	215	24	0.540677	1.52697	0.0633845	1.0,0.9977738031240372,1.0,0.7944880215652513,1.0,0.8237775670241537,1.0,0.9981926265071959,1.0,0.17428043791508285,1.0,0.9821845190962822;1.0,.	0.97	.
PIKFYVE	13	198	2	6.551	12.4547	539	10	1.5772	1.52649	0.0634439	1.0,0.999575726734468,1.0,0.9516352586948165,1.0,0.9999932747209164,1.0,0.8595279296143594,1.0,0.9999860961588392,1.0,0.9994850812043544,1.0,0.9273815107534338,1.0,0.9997816661115888,1.0,0.9997999948723089,1.0,0.9997253992645954,1.0,0.9998166413187479,1.0,0.9991047286991306,1.0,0.9996252613169362;1.0,.,1.0,.	0.97	.
FGFR4	6	62	0	2.568	13.884	201	46	1.06433	1.52643	0.0634517	1.0,0.9282430238558814,1.0,0.9643168343770661,1.0,0.2595870779412392,1.0,0.9999918159223773,1.0,0.9266166390181924,1.0,0.999296515534559;.	0.97	.
YES1	5	84	2	1.707	12.8958	360	44	0.807951	1.52552	0.0635647	1.0,0.9995790038666501,1.0,0.9997207278244962,1.0,0.9984801489361269,1.0,0.9987271825883299,1.0,0.9999929022417113;1.0,.,1.0,.	0.97	.
LIG1	7	89	2	2.895	13.7889	431	26	1.11442	1.52549	0.0635689	1.0,0.9999771831473641,1.0,0.9994594354302269,1.0,0.9945151019669771,1.0,0.9985890312468575,1.0,0.9932012383593358,1.0,7.768069192304461E-6,1.0,0.998450045433624;1.0,.,1.0,.	0.97	.
NEO1	10	139	3	4.531	12.7034	705	14	0.242237	1.52478	0.0636574	1.0,0.9673225685797886,1.0,0.9999914562955976,1.0,0.13219556994653495,1.0,0.9769989997177501,1.0,0.9992074225863039,1.0,0.9996141815832239,1.0,0.9974301354946558,1.0,0.9973752530879618,1.0,0.9999930806211584,1.0,0.9999825200524524;1.0,.,1.0,.,1.0,.	0.97	.
BTG3	6	63	0	0.916	11.5236	479	-5	1.22621	1.52339	0.0638312	1.0,0.9631316160259518,1.0,0.9874093313744359,1.0,0.9999700371175091,1.0,0.908919942472455,1.0,0.9979864320414619,1.0,0.8474789338727422;.	0.97	.
FAM193A	8	81	0	4.025	13.3648	209	46	0.785366	1.52317	0.0638579	1.0,0.99998595820004,1.0,0.986662236529777,1.0,0.04610164032001803,1.0,0.9772520019107929,1.0,0.9980379155558958,1.0,0.980319218355228,1.0,0.0230342534067275,1.0,0.9955855590510831;.	0.97	.
TTC38	6	52	0	1.48	13.1609	205	31	0.33016	1.52131	0.064091	1.0,0.9017083882844257,1.0,0.9909800682033236,1.0,0.7172432728558739,1.0,0.9990474884618191,1.0,0.8824785200405285,1.0,0.9241049327192895;.	0.972	.
SEC24D	6	84	1	3.235	12.4249	623	24	0.061222	1.52009	0.0642443	1.0,0.0126951418860437,1.0,0.9995707614150426,1.0,0.9995497047704189,1.0,0.9999929521758288,1.0,0.9998664478129664,1.0,0.9710510226554954;1.0,.	0.973	.
TAF1B	5	47	0	1.842	13.7203	197	43	-0.424764	1.51618	0.0647366	1.0,0.9987026687018051,1.0,0.09809143102798974,1.0,0.9923934728514694,1.0,0.6963509604918066,1.0,0.9946683294048563;.	0.975	.
MAST2	12	139	2	5.542	13.8194	416	24	1.47596	1.5152	0.064861	1.0,0.9901482740376364,1.0,0.9993576386865666,1.0,0.9991074839478481,1.0,0.9964277660680083,1.0,0.9999921393948776,1.0,0.9957578774855944,1.0,0.9545528601009852,1.0,0.9991677394764483,1.0,0.7213684881209897,1.0,0.9966892315273594,1.0,0.9037229552508385,1.0,4.1444284519519156E-4;1.0,.,1.0,.	0.975	.
YTHDC2	8	92	1	4.442	12.0535	686	10	-0.960695	1.51411	0.0649991	1.0,0.005004744194281049,1.0,0.992713079954245,1.0,0.99972473501865,1.0,0.9977952707856323,1.0,0.9991595857555104,1.0,0.9992334733864594,1.0,0.9701288026163647,1.0,0.7943750760146568;1.0,.	0.975	.
ASAP1	7	124	1	3.578	12.4868	427	30	2.75687	1.51409	0.065002	1.0,0.9999781433264616,1.0,0.9998663506861698,1.0,0.9972920249512449,1.0,0.9999915552473156,1.0,0.9999935107704675,1.0,0.9999918576624922,1.0,0.999062470010547;1.0,.	0.975	.
TTI1	10	106	3	3.305	13.3046	303	49	-0.252766	1.51376	0.0650432	1.0,0.7531773616243322,1.0,0.9997387464411777,1.0,0.725309484705188,1.0,0.9968226149332557,1.0,0.9325821335808508,1.0,0.9878070696999013,1.0,0.9990524020234405,1.0,0.9812051361897913,1.0,0.9975199679790653,1.0,0.9739338075420826;1.0,.,1.0,.,1.0,.	0.975	.
SMC6	9	88	0	3.489	11.8146	1245	1	1.39719	1.51228	0.0652317	1.0,0.998508179107483,1.0,0.9769505086857868,1.0,0.9885451351593625,1.0,0.7930637328311554,1.0,0.9681911375813322,1.0,0.9654308292811826,1.0,0.7382383899889683,1.0,0.9767434947176984,1.0,0.9996362495459787;.	0.975	.
IFT57	6	72	2	1.345	12.5761	711	11	0.267613	1.51208	0.0652571	1.0,0.9907799872644015,1.0,0.9980929329869296,1.0,0.9993631195443362,1.0,0.989720742170506,1.0,0.9982252406790788,1.0,0.8357194072103941;1.0,.,1.0,.	0.975	.
ZNF384	6	67	1	1.779	14.8512	210	61	2.41444	1.51157	0.0653213	1.0,0.9994872624102595,1.0,0.9977498850710154,1.0,0.9955297038870903,1.0,0.9497632780768979,1.0,0.8466824130967708,1.0,0.9826251274754119;1.0,.	0.975	.
GANAB	6	68	0	3.026	14.7558	217	47	2.38346	1.51142	0.0653411	1.0,0.9913428717101188,1.0,.,1.0,0.9551061347225421,1.0,0.911127191575622,1.0,0.9999918748417645,1.0,0.9954063886827754;.	0.975	.
EXOSC5	4	48	1	0.738	13.954	249	36	0.218575	1.51002	0.0655186	1.0,0.9969381583943315,1.0,0.9992694535575504,1.0,0.9874783111086696,1.0,0.980539735199253;1.0,.	0.975	.
HSP90B1	5	65	0	2.502	13.9901	281	40	1.87174	1.50997	0.0655251	1.0,0.9936129917664956,1.0,0.9972212895360746,1.0,0.9983491503667645,1.0,0.9994401739267375,1.0,0.9832795159031125;.	0.975	.
KCNS3	4	62	0	1.481	11.8721	1197	6	1.08198	1.50969	0.0655619	1.0,0.9999927100800251,1.0,0.9990920973337273,1.0,0.9977271563678524,1.0,0.9956148589098501;.	0.975	.
ZFP36L1	7	73	2	1.875	13.7101	260	32	0.614823	1.50939	0.065599	1.0,0.9759890475654038,1.0,0.9152079803333428,1.0,0.9856642429844147,1.0,0.9999921758088308,1.0,0.9951082792921717,1.0,0.9749184916470189,1.0,0.8672971309222985;1.0,.,1.0,.	0.975	.
PNPT1	5	65	1	2.492	13.1249	354	17	-0.234298	1.5091	0.0656367	1.0,0.9999713014761618,1.0,0.9996152179563185,1.0,0.9999776194218968,1.0,0.8726932968094295,1.0,0.7156855463522731;1.0,.	0.975	.
BAZ2A	8	91	0	5.863	14.8389	164	50	1.18979	1.50844	0.0657211	1.0,0.9998675461417688,1.0,0.9783345231955383,1.0,0.9997694263368812,1.0,0.7144083164454517,1.0,0.020629457104999915,1.0,0.9962007255913112,1.0,0.9994816515835846,1.0,0.8917906534649955;.	0.975	.
PEX5	6	86	3	2.108	14.0948	267	27	0.82988	1.50737	0.0658578	1.0,0.9959631750033229,1.0,0.9973027773470644,1.0,0.999136088146755,1.0,0.9999287406031171,1.0,0.999907785431261,1.0,0.9622316400322255;1.0,.,1.0,.,1.0,.	0.975	.
CHTOP	6	57	1	0.795	14.3202	183	40	1.96422	1.50659	0.0659582	1.0,.,1.0,0.8404812374465644,1.0,0.9743659299931282,1.0,0.9986387290683415,1.0,0.8139758637981053,1.0,0.9939357688796691;1.0,.	0.975	.
KMT5B	9	92	1	2.756	13.8729	161	51	2.70522	1.50616	0.0660127	1.0,0.9861084333121901,1.0,0.9995138157421959,1.0,0.9942022388799576,1.0,0.7504108829829507,1.0,6.08950341379019E-4,1.0,3.261782169109476E-5,1.0,0.9978371168532468,1.0,0.999001604440166,1.0,0.9993207542483284;1.0,.	0.975	.
PCK2	4	49	1	2.135	13.8078	355	19	-1.29075	1.50434	0.0662471	1.0,0.999615310131992,1.0,0.9966173213855501,1.0,0.989114252048813,1.0,0.9738645628918443;1.0,.	0.976	.
XDH	7	95	2	4.182	11.5044	725	18	-2.45546	1.50421	0.0662631	1.0,0.9982885493198506,1.0,0.9947290993489519,1.0,0.9981635395903743,1.0,0.9980836077848103,1.0,0.9967722559578391,1.0,0.9963296286364025,1.0,0.9985145361343691;1.0,.,1.0,.	0.976	.
SMG7	10	110	2	4.03	13.482	385	25	1.12702	1.50213	0.0665313	1.0,0.9993151850265072,1.0,0.9918785263163684,1.0,0.902885117869514,1.0,0.9847960485515912,1.0,0.9838545756373555,1.0,0.998187897847735,1.0,0.9927071078255829,1.0,0.9931062443827802,1.0,0.9987181945898986,1.0,0.6813165002007169;1.0,.,1.0,.	0.977	.
WSB1	3	51	0	1.373	11.9033	292	-21	-0.433411	1.50108	0.0666672	1.0,0.9999908978543474,1.0,0.9992771756849623,1.0,0.9993670576452008;.	0.977	.
TPST1	4	58	1	1.133	13.2203	412	26	0.649797	1.49967	0.0668496	1.0,0.9976731820132381,1.0,0.9408579654033349,1.0,0.9999934274549294,1.0,0.9991316749106756;1.0,.	0.977	.
CLIP4	7	76	2	2.317	12.856	497	32	-0.499344	1.49907	0.0669272	1.0,0.9992342123359428,1.0,7.56573217396506E-6,1.0,0.9999893922034316,1.0,0.7439194938625703,1.0,0.8217595464135065,1.0,0.9739734300229339,1.0,0.999992660162952;1.0,.,1.0,.	0.977	.
IFT122	6	111	2	4.052	13.6514	163	58	0.875097	1.49779	0.0670939	1.0,0.9999932429874758,1.0,0.9999927262857649,1.0,0.997719463951775,1.0,0.999739501967237,1.0,0.9999911439133866,1.0,0.999994372624721;1.0,.,1.0,.	0.977	.
KDM6A	12	139	0	4.512	10.991	722.79	36	2.1979	1.49731	0.0671565	1.0,0.988413048630745,1.0,0.9986591601815132,1.0,0.971979835558282,1.0,0.9837868982400522,1.0,0.9986472232195456,1.0,0.9962812347684868,1.0,0.9941682812828503,1.0,0.9976882021340796,1.0,0.995781078807069,1.0,0.9833391446459182,1.0,0.9956081426575034,1.0,0.9363349168037901;.	0.977	.
NDUFS1	6	84	3	2.321	12.6491	433	24	-1.23346	1.49565	0.0673719	1.0,0.9994391171127277,1.0,0.9999383650087634,1.0,0.9318293169464703,1.0,0.9927913665225429,1.0,0.9999476483418688,1.0,0.9979848300566624;1.0,.,1.0,.,1.0,.	0.977	.
STAU2	6	73	1	2.076	12.4758	447	16	0.595511	1.49541	0.0674041	1.0,0.775592395606207,1.0,0.9856112620338249,1.0,0.9969464883284405,1.0,0.9947296101567875,1.0,0.9942651974623604,1.0,0.9999936131040713;1.0,.	0.977	.
SERINC1	4	51	0	1.412	11.8555	973	-19	-0.193094	1.49426	0.0675543	1.0,0.9827512878165634,1.0,0.9990137050578132,1.0,0.9825053425616446,1.0,0.9991885731447798;.	0.977	.
ASXL1	16	134	3	4.766	13.568	242	57	0.0832946	1.49356	0.0676449	1.0,0.9999937901863315,1.0,0.9972403784389057,1.0,0.991861948810578,1.0,0.988895760303344,1.0,0.9790759832522271,1.0,0.9989821830292813,1.0,0.9997393245451307,1.0,0.9833257664767441,1.0,0.01972176127325957,1.0,0.8486689965080114,1.0,0.0019754220845410713,1.0,5.8992649817307074E-5,2.0,0.8191096752676028,1.0,0.0011519236354169803,1.0,1.1855247190930869E-5;1.0,.,1.0,.,1.0,.	0.977	.
GPR137B	6	67	1	1.373	13.0891	632	8	1.74775	1.4933	0.0676795	1.0,0.9397987899683455,2.0,0.9920733048125496,1.0,0.9901234262782735,1.0,0.9809569619970373,1.0,0.9998036231843852;1.0,.	0.977	.
SCYL2	11	135	4	2.875	12.1265	578	3	0.273784	1.49325	0.0676853	1.0,0.9975850753178946,1.0,0.9999696302778897,1.0,0.9994868264989313,1.0,0.8429434004816481,1.0,0.9998643209918969,1.0,0.055094411314201126,1.0,0.999989111546703,1.0,0.9995208752845064,1.0,0.9458350798845593,1.0,0.9877373480698575,1.0,0.030603387362694016;1.0,.,1.0,.,1.0,.,1.0,.	0.977	.
DLC1	6	80	1	5.056	11.2089	559	-28	-3.41823	1.49319	0.0676943	1.0,0.9985128172989125,1.0,0.9943718952724718,1.0,0.9883554150663794,1.0,0.9999921315980145,1.0,0.9990227141558898,1.0,0.967870989575766;1.0,.	0.977	.
DNAJB1	3	44	0	1.038	13.8243	204	26	0.53733	1.49034	0.0680676	1.0,0.9994922424840889,1.0,0.998142949594873,1.0,0.9960394221554599;.	0.977	.
HEATR1	13	127	2	6.659	13.043	603	0	-1.13334	1.49009	0.0681005	1.0,0.9871963334693281,1.0,0.9997399338172673,1.0,0.010395091930530663,1.0,0.0071480867458019815,1.0,0.9994846195080352,1.0,0.019486321638589685,1.0,0.9974473111875889,1.0,1.413366082518098E-4,1.0,0.014539808571938411,1.0,0.9979357177165187,1.0,0.9981079940541161,1.0,0.9907738629042491,1.0,0.999214218685134;1.0,.,1.0,.	0.977	.
AASDH	8	84	3	3.405	13.3685	594	5	-1.39292	1.48914	0.0682259	1.0,0.9980298733556782,1.0,0.02220144694312381,1.0,0.9951446974088833,1.0,.,1.0,0.9939734943352617,1.0,0.999110359304798,1.0,0.9912756523226496,1.0,0.7212321113907496;1.0,.,1.0,.,1.0,.	0.977	.
NUP214	11	144	3	6.513	13.5398	213	46	-1.46216	1.48856	0.0683023	1.0,0.9999912755823603,1.0,0.9999926706750495,1.0,0.9994820056058176,1.0,0.9999889950542924,1.0,0.9835092122354636,1.0,8.525147533526275E-6,1.0,0.9999912298586285,1.0,0.9057130029107576,1.0,0.0742366516265859,1.0,0.9985205437571517,1.0,0.9969294137305191;1.0,.,1.0,.,1.0,.	0.977	.
ERGIC2	5	78	2	1.199	11.5216	599	-3	0.064527	1.4885	0.0683097	1.0,0.9976934922048523,1.0,0.9994930989249874,1.0,0.9999729518681237,1.0,0.9995863772665543,1.0,0.995151853505621;1.0,.,1.0,.	0.977	.
NDST1	6	104	1	2.719	13.9197	188	60	3.81013	1.48822	0.068346	1.0,0.995571987112416,1.0,0.9999920394870392,1.0,0.9999923162294455,1.0,0.9999924922877754,1.0,0.9999926913481867,1.0,0.9953887063666401;1.0,.	0.977	.
TRAM1	5	58	0	1.18	12.3886	535	28	1.05984	1.48657	0.0685637	1.0,0.9442107004262797,1.0,0.9992022919900241,1.0,0.9997985559454798,1.0,0.9405612999645463,1.0,0.9592783030893959;.	0.977	.
PTPN12	4	70	1	2.433	12.6318	489	24	-0.0536461	1.48625	0.068607	1.0,0.9927753728903298,1.0,0.9999942893881872,1.0,0.9999921308381872,1.0,0.9999916691681103;1.0,.	0.977	.
RNF31	11	94	1	3.371	13.7897	220	41	2.25298	1.48468	0.0688142	1.0,0.9988855766756493,1.0,0.0028783257931052288,1.0,0.03542881330966592,1.0,9.617033006013032E-5,1.0,9.87522603264288E-4,1.0,0.9890562794300637,1.0,0.9909365311844924,1.0,0.9515678122189958,1.0,0.9999553160224615,1.0,0.9494207548558246,1.0,0.9976786678942237;1.0,.	0.977	.
COPS5	4	80	1	1.065	12.8839	518	12	3.29983	1.48407	0.068895	1.0,0.9999926142375996,1.0,0.9999921646791924,1.0,0.9999928028524654,1.0,.;1.0,.	0.977	.
ADAM17	5	81	1	2.59	13.4472	278	38	1.68174	1.48395	0.0689117	1.0,0.9855360776917235,1.0,0.9999909651485182,1.0,0.9976318046888879,1.0,0.9997999820334774,1.0,0.9999923409012973;1.0,.	0.977	.
TTC8	5	73	2	1.741	11.9957	703	-6	-0.470656	1.48086	0.0693218	1.0,0.942335417337656,1.0,0.9992263788793101,1.0,0.999599367587377,1.0,0.9994766338104105,1.0,0.998609015109996;1.0,.,1.0,.	0.977	.
ALCAM	5	81	2	1.839	12.014	784	-3	0.291984	1.47999	0.0694386	1.0,.,1.0,0.9993560686200732,1.0,0.9994171123239904,1.0,0.9998626679407288,1.0,0.9988565033713261;1.0,.,1.0,.	0.977	.
ACTR3	5	86	1	1.317	12.9066	629	15	3.64347	1.47895	0.0695775	1.0,0.99999172498032,1.0,0.9979347375956462,1.0,0.9988549420100412,1.0,0.9999917982817453,1.0,0.9999848234374475;1.0,.	0.977	.
PSMD2	6	94	1	2.832	14.185	268	44	3.44933	1.47865	0.069617	1.0,0.9995478332443444,1.0,0.9927736232362081,1.0,0.9827879270169554,1.0,0.9997297252161056,1.0,0.9999939160928669,1.0,0.9999919916575309;1.0,.	0.977	.
DCBLD2	8	88	3	2.45	12.7285	411	6	-0.612511	1.47813	0.0696867	1.0,0.9913331518740922,1.0,0.9826223807393508,1.0,0.997915504355843,1.0,0.9374831977341821,1.0,0.027676722772132168,1.0,0.9988608232656996,1.0,0.9973118586517703,1.0,0.9978640123679235;1.0,.,2.0,.	0.977	.
ATN1	12	102	2	3.618	14.8106	211	47	2.43263	1.47664	0.0698865	1.0,0.8765277022123775,1.0,0.9688666025475674,1.0,0.007156240910649741,1.0,0.9747024554113888,1.0,0.026281493230139702,1.0,0.6790848540834735,1.0,0.030311007048981344,1.0,0.9297174246469371,1.0,0.9999919163729806,1.0,0.9756121503983216,1.0,0.9986668950393188,1.0,0.9947089214878949;1.0,.,1.0,.	0.977	.
SSRP1	6	81	0	2.21	13.7392	191	-11	4.53462	1.47607	0.0699621	1.0,0.9802495713362672,1.0,0.9801497472938688,1.0,0.999549405152468,1.0,0.9999928906032065,1.0,0.9984242095183797,1.0,0.9936703774860823;.	0.977	.
NUP153	14	133	5	4.636	13.0708	267	12	-2.52736	1.47597	0.0699764	1.0,0.9978343369142093,1.0,0.9868049388860258,1.0,0.9890619951532559,1.0,0.992024662314178,1.0,0.9945059739865134,1.0,0.99937623976126,1.0,0.8808328797220596,1.0,0.9994834280734293,1.0,0.8350058830501088,1.0,0.003303683153009495,1.0,0.9737970335724022,1.0,0.9443915056003261,1.0,0.906322006299694,1.0,0.12123327692989051;1.0,.,1.0,.,1.0,.,1.0,.,1.0,.	0.977	.
SMARCC1	6	83	0	3.458	13.6458	200	39	2.38656	1.47593	0.0699814	1.0,0.9978930622344651,1.0,0.9968528895945856,1.0,0.9993599930563282,1.0,0.9983923272349823,1.0,0.9927431227079552,1.0,0.9990072621364057;.	0.977	.
PRPSAP2	4	59	0	1.16	13.5824	224	1	2.9394	1.47503	0.0701019	1.0,0.9996293057563019,1.0,0.09636923198419652,1.0,0.9998379757405321,1.0,0.9999925102312492;.	0.977	.
SF3A3	5	79	0	1.591	13.0061	232	42	3.59044	1.47319	0.0703498	1.0,0.9954758829272636,1.0,0.999952072059182,1.0,0.9999699929290276,1.0,0.9996381165429333,1.0,0.9983091129691275;.	0.977	.
TGS1	7	63	2	2.627	12.6897	409	17	-2.36828	1.47117	0.0706221	1.0,8.003203576600366E-4,1.0,0.9679144550244477,1.0,0.8712880290599678,1.0,1.2910355542813683E-5,1.0,0.9989190341491302,1.0,0.9995502716911313,1.0,0.9982365725355211;1.0,.,1.0,.	0.977	.
UNC13B	6	95	1	5.074	13.894	432	37	0.508796	1.46934	0.0708708	1.0,0.997974248553711,1.0,0.8659890967481787,1.0,0.9999936955378894,1.0,0.9999941402638961,1.0,0.9999761174660712,1.0,0.9993210401554068;1.0,.	0.977	.
DENND1A	8	81	0	3.415	12.6599	517	32	1.3131	1.4688	0.0709432	1.0,0.9563421353874814,1.0,0.9882303881474339,1.0,0.955260283400805,1.0,6.828206939894672E-6,1.0,0.9929372037215829,1.0,0.7810859986805441,1.0,0.9999937956579219,1.0,0.9997148209235488;.	0.977	.
CUL1	9	135	1	2.436	13.1567	432.4	27.61	6.01648	1.46735	0.07114	1.0,0.9440451909155007,1.0,0.9970874051935061,1.0,0.975708892896914,1.0,0.9994217923167581,1.0,0.9999921306094415,2.0,0.9999921889465675,1.0,0.9992176818837941,1.0,0.9961319446563115;1.0,.	0.977	.
NFXL1	11	134	3	2.974	12.1371	602	41	1.15159	1.46689	0.0712034	1.0,9.249125722204744E-6,1.0,0.9604864462378149,1.0,0.9841178603114084,1.0,0.8585156472740099,1.0,0.9961233536579265,1.0,0.998983690829563,1.0,0.9996132541812337,1.0,0.9969053126980273,1.0,0.9999923865033358,1.0,0.9999933409567825,1.0,0.9918950811712803;1.0,.,1.0,.,1.0,.	0.977	.
SIRT2	4	47	1	1.25	14.5035	219	30	0.345129	1.46626	0.0712884	1.0,0.9865969392723061,1.0,0.9979785145577497,1.0,0.9454225964306979,1.0,0.9985710863516029;1.0,.	0.977	.
DPH2	9	68	2	1.5	13.6822	214	39	0.587848	1.46578	0.0713535	1.0,0.0799357998967411,1.0,0.874634004068563,1.0,0.009556013472001737,1.0,0.005192132780771014,1.0,5.265580073130754E-4,1.0,0.9976771383180246,1.0,0.9942297688906218,1.0,0.9802429158629475,1.0,0.9989340768210522;1.0,.,1.0,.	0.977	.
TECPR1	5	74	0	3.684	13.049	375	26	0.72019	1.46538	0.0714092	1.0,0.9985846135204642,1.0,0.9996656682379532,1.0,0.9686726401172132,1.0,0.9992217291979338,1.0,0.9996103481899113;.	0.977	.
DNM2	7	119	2	2.879	14.5643	208	31	4.60765	1.46518	0.0714359	1.0,0.9990140113591726,1.0,0.9999912793579973,1.0,0.9999916782449364,1.0,0.999669793577773,1.0,0.9982035364174731,1.0,0.9996736299105908,1.0,0.9998510029645573;1.0,.,1.0,.	0.977	.
MGRN1	3	47	1	1.865	13.5004	157	41	-1.84088	1.46475	0.0714939	1.0,0.9993592138812729,1.0,0.9988613844718184,1.0,0.9991109637151492;1.0,.	0.977	.
USP25	9	132	2	3.508	11.2247	477	30	0.698006	1.46439	0.0715438	1.0,0.9994762710507609,1.0,0.9593069937985099,1.0,0.9976295102921471,1.0,0.8892913979343208,1.0,0.999863675936388,1.0,0.999992934731389,1.0,0.9924880742177496,1.0,0.9999915613861257,1.0,0.999754173653708;1.0,.,1.0,.	0.977	.
FXR1	8	139	3	1.982	12.1154	1058	-2	3.48984	1.46376	0.0716303	1.0,0.8998456335975868,1.0,0.9999922674180302,1.0,0.9999919272536951,1.0,0.9999934753133917,1.0,0.9999886295296904,1.0,0.9999893565780323,1.0,0.9999818907006331,1.0,0.9992178276303925;1.0,.,1.0,.,1.0,.	0.977	.
TUBG1	6	106	2	1.411	14.449	177	38	5.31196	1.46346	0.0716714	1.0,0.9999914788086427,1.0,0.9993628970833863,1.0,0.9999930047933809,1.0,0.9980677357893429,1.0,0.9999920382865832,1.0,0.9996104519362727;1.0,.,1.0,.	0.977	.
FANCA	7	49	2	4.672	14.0261	219	41	-5.80625	1.46209	0.0718582	1.0,0.004722379412523964,1.0,4.5629071388244685E-4,1.0,0.6645815837350459,1.0,0.9899133288328867,1.0,0.9259039457530375,1.0,0.9999790039477022,1.0,0.0022234417145530726;1.0,.,1.0,.	0.977	.
HERPUD2	6	65	1	1.261	12.1531	636	4	0.705284	1.46193	0.07188	1.0,0.721859078877755,1.0,0.9984662518867206,1.0,0.9822699125433699,1.0,0.8243326142372501,1.0,0.9999830397886484,1.0,0.9844754774376545;1.0,.	0.977	.
NSUN2	7	95	3	2.399	12.4425	585	6	-0.096435	1.46162	0.0719222	1.0,0.9995360080947122,1.0,3.2049218158664803E-4,1.0,0.9998522693583742,1.0,0.9999892268807562,1.0,0.9988093083163859,1.0,0.9996325370858168,1.0,0.9112826655234318;1.0,.,1.0,.,1.0,.	0.977	.
GPS1	4	50	0	1.699	15.1638	197	34	2.44661	1.46148	0.0719416	1.0,0.9807587736121379,1.0,0.9999407496295716,1.0,0.9995752495707523,1.0,0.8190289353928553;.	0.977	.
POLD2	3	48	0	1.57	13.9562	282	56	0.562256	1.45972	0.0721831	1.0,0.9997345252996219,1.0,0.9999910203790324,1.0,0.9953480808252375;.	0.977	.
MGST1	4	36	0	0.636	12.4914	641	-23	-1.25779	1.45643	0.0726373	1.0,0.0057509788457267294,1.0,0.07159193227730697,1.0,0.9826344356307504,1.0,0.9999910338260434;.	0.977	.
DPY19L3	5	67	1	2.37	12.6408	531	-54	0.836583	1.45635	0.0726485	1.0,0.9997392065537133,1.0,0.8720246439018122,1.0,0.9179366251242511,1.0,0.9999931199417144,1.0,0.9992355539392458;1.0,.	0.977	.
BBS9	7	74	2	2.851	12.3597	759	-6	-1.1839	1.45568	0.0727407	1.0,0.9965300653618834,1.0,0.9994731749920833,1.0,0.9996530919783643,1.0,0.9444389405124576,1.0,0.5883303060487324,1.0,0.9205337315465316,1.0,0.9164727039052776;1.0,.,1.0,.	0.977	.
TOPBP1	9	120	2	4.704	12.9145	396	37	0.36662	1.45555	0.0727583	1.0,.,1.0,0.9999926698420463,1.0,0.9979451172273647,1.0,0.9992220884680622,1.0,0.9401815933640985,1.0,0.9775823750220103,1.0,0.9998663657176161,1.0,0.9844853680717478,1.0,0.9974785905368417;1.0,.,1.0,.	0.977	.
GDNF	4	55	0	0.702	12.0808	628	4	1.36771	1.45515	0.0728139	1.0,0.9987082056646717,1.0,0.07478109788944934,1.0,0.9997406547645546,1.0,0.9997413313994494;.	0.977	.
BLMH	3	51	0	1.428	13.1552	184	26	0.624299	1.45482	0.0728601	1.0,0.999740238413102,1.0,0.9999593236624322,1.0,0.99897046820135;.	0.977	.
FAXC	4	54	0	1.26	12.4659	595	-11	1.1501	1.45363	0.0730248	1.0,0.9806707840999727,1.0,0.9999932876288373,1.0,0.9306376966280377,1.0,0.9998673934268333;.	0.977	.
CD36	1	20	0	1.479	11.699	351	-28	-8.43611	1.4518	0.0732784	1.0,0.999992805833763;.	0.977	.
FARSA	4	50	0	1.732	14.4504	335	40	1.57831	1.45051	0.0734588	1.0,0.9998222031974261,1.0,0.99290615479964,1.0,0.008051273351821311,1.0,0.9997682423685458;.	0.977	.
RASAL2	13	196	5	3.972	12.0328	435	-9	0.704525	1.45044	0.0734683	1.0,0.9504189178236458,1.0,0.9930151438659838,1.0,0.9999925150529759,1.0,0.9999639072847724,1.0,0.999866120819415,1.0,0.9992746994515562,1.0,0.9983664789975533,1.0,0.8903902152732285,1.0,0.9893875900908649,1.0,0.9997576362135725,1.0,0.9990488266137523,1.0,0.9999919120926324,1.0,0.9999923404205204;1.0,.,1.0,.,1.0,.,1.0,.,1.0,.	0.977	.
STAM	4	62	2	1.693	13.0983	364	7	-0.580958	1.44964	0.0735795	1.0,0.9974355794880386,1.0,0.9993597647363115,1.0,0.99999219055917,1.0,0.9974047790471762;1.0,.,1.0,.	0.977	.
MARK1	7	98	2	2.493	13.2075	520	-9	2.5862	1.4493	0.0736272	1.0,0.9988149437633711,1.0,0.9967212367708241,1.0,0.9997258619147996,1.0,0.9980649827080811,1.0,0.014072619491001939,1.0,0.9991352253825934,1.0,0.9999937770316141;1.0,.,1.0,.	0.977	.
RRM2B	4	62	1	1.369	13.1309	507	33	1.01823	1.44751	0.0738772	1.0,0.9987448401701473,1.0,0.9767813147819588,1.0,0.9999918712989205,1.0,0.9999912720680729;1.0,.	0.977	.
RECQL	5	50	1	2.02	13.1593	836	-23	-0.696422	1.44601	0.0740871	1.0,0.9366563903459394,1.0,0.9996130143007356,1.0,0.9998568457495983,1.0,0.008076539596461646,1.0,0.298641944042522;1.0,.	0.977	.
NEMF	6	66	0	3.475	13.4025	174	27	0.468578	1.445	0.074229	1.0,0.99947499060227,1.0,0.0056892898685332325,1.0,0.3940737701015901,1.0,0.9986342053960466,1.0,0.994832337501001,1.0,0.9977992844815153;.	0.977	.
HOXD10	3	49	0	1.033	12.4005	874	15	0.408917	1.44456	0.0742904	1.0,0.9991376028221174,1.0,0.9999928937526277,1.0,0.9964691436132105;.	0.977	.
SOS2	10	146	3	4.114	13.5649	166	46	1.97468	1.44397	0.0743733	1.0,0.9974524700890008,1.0,0.9999901793039423,1.0,0.998626461447191,1.0,0.9936446594810603,1.0,0.9994618296271165,1.0,0.9991675044230439,1.0,0.9999908645559196,1.0,0.9994032681695206,1.0,0.7725076201716251,1.0,0.9985867637271613;1.0,.,1.0,.,1.0,.	0.977	.
CCT6B	3	45	0	1.663	12.5001	579	-14	-0.769792	1.44387	0.0743883	1.0,0.9996119304690861,1.0,0.9447579774287922,1.0,0.9999931234951636;.	0.977	.
CMBL	6	41	1	0.763	13.3455	192	9	-1.22407	1.44349	0.074441	1.0,0.8942740791994126,1.0,0.00177142850814749,1.0,0.9484332026006104,1.0,0.9624822407791631,1.0,0.9807163114395647,1.0,.;1.0,.	0.977	.
STRN	8	90	3	2.433	13.271	355.15	29.87	0.10993	1.44318	0.0744847	1.0,0.9992262428371834,1.0,0.9994826144428605,1.0,0.9752635823801326,1.0,0.002577087825401872,1.0,0.8102896519913552,1.0,0.9960271498213291,1.0,0.9979698095482403,1.0,0.9966037977813509;1.0,.,1.0,.,1.0,.	0.977	.
ARFGAP2	3	45	0	1.646	14.0035	273	24	0.469447	1.44303	0.0745061	1.0,0.9956809198634273,1.0,0.9968645686354434,1.0,0.9999925638181336;.	0.977	.
ACTB	5	80	0	1.153	14.4609	195	34	6.28544	1.44243	0.074591	1.0,0.9967228663852294,2.0,0.9999794770950714,1.0,0.9982544034860231,1.0,0.9989721417168789;.	0.977	.
DENND4C	8	97	2	6.037	13.1207	277	13	-2.53386	1.44237	0.0745995	1.0,0.9764353115541816,1.0,0.9960290225366542,1.0,0.9971291601913539,1.0,0.9986130495231167,1.0,0.848738731479791,1.0,0.9944103483607933,1.0,0.9989422415045146,1.0,0.9977722793517921;1.0,.,1.0,.	0.977	.
RALGPS2	4	61	0	1.847	12.8062	434	-2	1.69109	1.44215	0.0746294	1.0,0.9946130861167208,1.0,0.9988490528023866,1.0,0.9999888212998118,1.0,0.9988826626020748;.	0.977	.
SHMT1	3	60	2	1.507	13.7717	254	9	0.177271	1.4411	0.0747785	1.0,0.9999925683618651,1.0,0.9999923886019302,1.0,0.9999925444799573;1.0,.,1.0,.	0.977	.
EML1	6	90	1	2.62	13.1776	354	10	2.79342	1.44089	0.074808	1.0,0.9999926422402448,1.0,0.9991956836437452,1.0,0.999992862367735,1.0,0.9422792753535465,1.0,0.9994787042664259,1.0,0.9752377466557871;1.0,.	0.977	.
ANP32E	5	45	0	0.842	14.0044	197	39	1.29028	1.44082	0.0748172	1.0,0.928510728093205,1.0,0.9770021148608088,1.0,0.9410946830759469,1.0,0.9687949972895664,1.0,0.9944981743763763;.	0.977	.
ATP13A2	13	119	2	3.924	13.4283	221	52	1.73402	1.44042	0.0748744	1.0,0.04272732961017064,1.0,0.9765874966086731,1.0,0.9145750504557617,1.0,0.16180305476120746,1.0,0.998698566715729,1.0,0.9949854986974658,1.0,0.9999799088715319,1.0,0.9985830728619125,1.0,0.9972037804141527,1.0,0.9713686954957789,1.0,0.0035672839487844764,1.0,0.0668951958631521,1.0,0.04441321539164039;1.0,.,1.0,.	0.977	.
MED26	5	54	0	1.818	13.7079	258	42	1.18934	1.43993	0.0749429	1.0,0.984986912593113,1.0,0.9969035613231868,1.0,0.021281098434973972,1.0,0.9996774580868728,1.0,0.9860634686506402;.	0.977	.
RNF216	5	52	2	2.852	14.4912	220	47	-2.35353	1.43978	0.0749652	1.0,0.9996170191966867,1.0,0.9992722281006085,1.0,0.017827080070378372,1.0,0.9983764997229222,1.0,0.0010988687489036774;1.0,.,1.0,.	0.977	.
GLB1L	5	56	1	2.045	13.4509	193	44	-0.559844	1.43954	0.0749987	1.0,0.9982994137202875,1.0,0.9999929465317351,1.0,0.9991376945129504,1.0,0.005037443760257683,1.0,0.00915952834970906;1.0,.	0.977	.
ALDH2	3	53	0	1.619	13.4463	242	44	0.946439	1.43782	0.0752428	1.0,0.9999904628461181,1.0,0.9987891151137362,1.0,0.9999830153848555;.	0.977	.
RHOA	3	56	0	0.746	14.2999	201	33	3.70215	1.4367	0.0754011	1.0,0.999865436890231,2.0,0.9999814868426851;.	0.977	.
GAREM1	6	74	1	2.661	12.4994	781	-5	0.720421	1.43604	0.0754959	1.0,0.9990936381306488,1.0,0.004899669241263349,1.0,0.993972267895683,1.0,0.999703802322699,1.0,0.9737004871212755,1.0,0.9995154481777995;1.0,.	0.977	.
GBE1	5	65	1	2.216	10.9012	720	0	-1.83346	1.43563	0.0755537	1.0,0.9999928836329091,1.0,0.9988149072307271,1.0,0.992506790862606,1.0,0.8095405557357811,1.0,0.9973431369553714;1.0,.	0.977	.
AP1S3	4	43	0	0.756	12.4822	197	16	-0.528941	1.43521	0.0756131	1.0,0.7567867809835424,1.0,0.9994547539824448,1.0,0.9424821589186683,1.0,0.9983488012691025;.	0.977	.
NRCAM	8	105	2	4.132	12.9973	682	1	0.812061	1.43492	0.0756555	1.0,0.9999924324935682,1.0,0.9995370007433246,1.0,0.9673852437473756,1.0,0.9999919995175262,1.0,0.9982951726391158,1.0,0.7650610568617382,1.0,0.9998065897782284,1.0,0.020379697085744837;1.0,.,1.0,.	0.977	.
SNX1	4	59	1	1.805	13.5173	223	45	0.296105	1.43398	0.0757886	1.0,0.9999920797411596,1.0,0.9989428358331163,1.0,0.955647088517227,1.0,0.9994250659454356;1.0,.	0.977	.
VTA1	3	42	0	0.964	12.0409	426	-15	-1.01835	1.43297	0.0759332	1.0,0.9954428410566014,1.0,0.9992279611244229,1.0,0.9980704073281512;.	0.977	.
DBR1	6	68	1	1.675	12.1551	464	9	0.569545	1.42903	0.0764971	1.0,0.9554806838538314,1.0,0.957366474939088,1.0,0.9815760996549763,1.0,0.9987292612220213,1.0,0.9813785120134185,1.0,0.9999912045161683;1.0,.	0.977	.
HSPA13	5	56	0	1.441	11.954	938	7	0.665596	1.42846	0.0765797	1.0,0.9953172196434108,1.0,0.9954974918904034,1.0,0.9848297414769738,1.0,0.9525015392782303,1.0,0.9978205657035844;.	0.977	.
CAPN7	4	58	0	2.547	13.1447	367	30	0.425537	1.42724	0.0767549	1.0,0.9985880655692111,1.0,0.990590056465567,1.0,0.998517893154831,1.0,0.9996124335468225;.	0.977	.
IST1	3	37	0	1.19	13.063	218	31	-1.77685	1.42719	0.0767619	1.0,0.9998346679681064,1.0,0.9961631118519136,1.0,0.8779729744001565;.	0.977	.
AAR2	5	70	3	1.385	14.0609	449	44	0.306074	1.42715	0.0767683	1.0,0.9995279992357062,1.0,0.9530098988541118,1.0,.,1.0,0.9978562402183225,1.0,0.9995508472163512;1.0,.,1.0,.,1.0,.	0.977	.
PDGFC	4	64	0	1.103	10.5887	595	-24	0.761735	1.42713	0.0767717	1.0,0.9970622740005384,1.0,0.9991242293072318,1.0,0.9999914966799908,1.0,.;.	0.977	.
KIAA1841	4	47	0	2.358	13.3566	302	30	-0.853213	1.42662	0.0768454	1.0,0.9910558933335335,1.0,0.9996864904342171,1.0,0.9467879223271194,1.0,0.9927085553545063;.	0.977	.
CRIM1	9	83	1	3.196	12.4968	414	-1	0.797522	1.42532	0.0770325	1.0,0.27369131768466154,1.0,0.9617615246093775,1.0,.,1.0,0.9949915860036103,1.0,0.1113858554137766,1.0,0.99921999206609,1.0,0.9962595919324101,1.0,0.9384441731247795,1.0,0.9690836630754565;1.0,.	0.977	.
CARNMT1	5	65	0	1.306	11.4648	649	-13	1.60334	1.42498	0.0770814	1.0,0.9965020473080218,1.0,0.997706971212776,1.0,0.998156122019292,1.0,0.9990991744938794,1.0,0.9456195309154911;.	0.977	.
ATP13A1	9	102	1	3.792	13.5527	418	-10	3.14625	1.42388	0.07724	1.0,0.9970457852455501,1.0,0.9997316628758602,1.0,0.9069958975254482,1.0,0.017617309222311278,1.0,7.66693183171425E-4,1.0,0.9999828084853409,1.0,0.9999924436220922,1.0,0.986995192374609,1.0,0.9929058778954776;1.0,.	0.977	.
MAIP1	5	53	0	0.901	12.3783	673	22	1.13918	1.42135	0.0776074	1.0,0.19693354441155905,1.0,0.9974782027177771,1.0,0.9999087630569314,1.0,0.9369795300347498,1.0,0.9839675672048391;.	0.977	.
GMPPA	4	64	1	1.529	13.2351	403	32	1.30319	1.42075	0.0776944	1.0,.,1.0,0.9980844274974148,1.0,0.9994238856889149,1.0,0.9998658183747295;1.0,.	0.977	.
NME7	5	73	3	1.191	12.5064	491	12	-0.543301	1.42008	0.0777928	1.0,0.9998666965224607,1.0,0.9988439650784906,1.0,0.9996061727573289,1.0,0.08278727370748452,1.0,0.9999886064096999;1.0,.,1.0,.,1.0,.	0.977	.
GCA	4	58	1	0.714	11.1666	856	-5	-0.305378	1.41986	0.0778238	1.0,0.9999934944928598,1.0,0.9981568669630874,1.0,0.027485051150869754,1.0,0.9999933065002019;1.0,.	0.977	.
RPS6KB2	4	66	3	1.537	14.1015	161	52	-0.530549	1.41923	0.0779159	1.0,0.9999921584603291,1.0,0.9999924780483942,1.0,0.9995136290545018,1.0,0.9816161757911568;1.0,.,1.0,.,1.0,.	0.977	.
INPPL1	10	119	2	3.917	13.5205	182	58	1.87182	1.4188	0.077978	1.0,0.9875150358212985,1.0,0.9997245496402739,1.0,0.9812956406779481,1.0,0.9964293456110349,1.0,0.9999918515751377,1.0,0.9996589708029268,1.0,0.9992512053282127,1.0,0.23602072659976076,1.0,2.6217451578526677E-4,1.0,0.9929382640797342;1.0,.,1.0,.	0.977	.
SDR42E1	4	43	1	1.192	12.2449	635	13	-2.42488	1.41831	0.0780503	1.0,0.9913355682372412,1.0,0.6779271051252711,1.0,0.9999919493242323,1.0,0.9655450020065;1.0,.	0.977	.
AIMP2	3	38	0	0.983	12.5108	598.7	9.09	-1.44733	1.41796	0.0781015	1.0,0.9999894060293577,1.0,0.9999620192733715,1.0,5.747296651070355E-6;.	0.977	.
MANF	3	38	0	0.578	13.1964	536	39	-0.488124	1.41698	0.0782439	1.0,0.9846171750631599,1.0,0.999603847930596,1.0,0.9897800181602543;.	0.977	.
GNB4	4	55	0	1.068	12.9134	600	20	1.90498	1.41628	0.0783474	1.0,.,1.0,0.9998661902983019,1.0,.,1.0,0.9752644830572483;.	0.977	.
KHSRP	8	116	2	2.236	13.6706	219	33	4.36202	1.41581	0.0784149	1.0,0.9999924754099748,1.0,0.9999877019225542,1.0,0.9977819888268316,1.0,0.9999925535084114,1.0,0.9814359476557488,1.0,0.9422189523392822,1.0,0.9991281913613267,1.0,0.9890343582816882;1.0,.,1.0,.	0.977	.
TRIM6	7	41	0	1.591	12.2608	724.25	2.8	-1.7418	1.41532	0.0784869	1.0,0.024224241232868506,1.0,5.036838028216519E-5,1.0,0.8156243834214393,1.0,0.6820798112753957,1.0,0.28921593279673974,1.0,0.9952662985417052,1.0,0.9554939179620778;.	0.977	.
TCHP	5	46	1	1.557	13.7405	323	37	-0.927157	1.41347	0.0787584	1.0,0.8189338332993661,1.0,0.012468652022072443,1.0,0.999342722148338,1.0,0.9898247829025488,1.0,0.9858787284731236;1.0,.	0.977	.
PPP4R2	3	50	0	1.403	11.7601	483	17	-0.742123	1.4134	0.0787689	1.0,0.9999917484367271,1.0,0.9950286108459555,1.0,0.9999915477098146;.	0.977	.
TOMM70	5	78	1	1.887	12.842	361	20	2.16899	1.41258	0.0788902	1.0,0.9999914730710643,1.0,0.9801227830607939,1.0,0.9999939255741227,1.0,0.9983528848259435,1.0,.;1.0,.	0.977	.
SERPINB2	4	48	1	1.283	11.9319	522	12	-2.01107	1.4111	0.0791077	1.0,0.9989492950634238,1.0,0.03664427813663966,1.0,0.9938577785133305,1.0,0.9994770989826729;1.0,.	0.977	.
APBA2	13	165	5	2.31	11.9898	927	-21	1.98763	1.4103	0.0792255	1.0,0.02212574336703192,1.0,0.9999909667293435,1.0,0.001534233086683401,1.0,0.9806644595295727,1.0,0.9999923778016093,1.0,0.9986032349036071,1.0,0.9993968708796586,1.0,0.9982759855287026,1.0,0.9882915678154114,1.0,0.9978276394090417,1.0,0.9943535119274682,1.0,0.9997817658747636,1.0,0.9941644793210761;1.0,.,1.0,.,1.0,.,1.0,.,1.0,.	0.977	.
WWC2	5	65	1	3.917	12.4058	295	-3	-2.21734	1.40989	0.0792864	1.0,0.9992247977808897,1.0,0.699481656158851,1.0,0.9999922981846363,1.0,0.9993425613463653,1.0,0.9469641258013637;1.0,.	0.977	.
DYRK3	4	59	1	1.804	13.1045	261	34	0.075826	1.4096	0.0793287	1.0,0.9600512100324998,1.0,0.9999920824873492,1.0,0.9999918634413543,1.0,0.9958305151624962;1.0,.	0.977	.
GRHL1	5	55	0	1.937	13.7255	234	40	1.38232	1.4096	0.0793294	1.0,0.9986708425658838,1.0,0.9941634420933688,1.0,0.9954618375405283,1.0,0.005270041080000844,1.0,0.996216932173712;.	0.977	.
ZNF133	6	58	0	2.242	13.2622	471	-1	1.50194	1.409	0.0794179	1.0,0.8565430196938744,1.0,0.985398481151077,1.0,0.7618328811125049,1.0,0.9935371199764502,1.0,0.9791218338119941,1.0,0.9990933632777749;.	0.977	.
PMS2	6	59	0	2.664	12.6489	443.8	22.65	0.0374081	1.40846	0.0794967	1.0,0.999739259825546,1.0,0.9999912788551762,1.0,0.011026977950367837,1.0,0.002372622211428829,1.0,0.9985526825944029,1.0,7.327186908677206E-4;.	0.977	.
EXOSC7	3	42	0	0.916	13.0807	326	41	-0.307671	1.40833	0.0795168	1.0,0.9999924334841142,1.0,0.9115913272884127,1.0,0.9989045586516513;.	0.977	.
SH3RF2	6	48	0	2.235	12.8898	406	-7	-0.462529	1.40577	0.0798958	1.0,0.9974057183335399,1.0,0.9822008843892902,1.0,0.6534110059221778,1.0,0.9707181247724572,1.0,0.9647570894985117,1.0,0.004728686523440864;.	0.977	.
EXOC5	4	67	0	2.217	12.0816	944	13	1.35751	1.40558	0.0799243	1.0,0.9999905058316816,1.0,0.9999896904388099,1.0,0.9992296717527163,1.0,0.9965838742808925;.	0.977	.
FARP1	8	83	1	3.59	13.1119	574	35	0.772457	1.40547	0.0799408	1.0,3.5509198753185095E-5,1.0,0.9999929951517347,1.0,0.9990041548444855,1.0,0.9989637740646695,1.0,0.005586405191682087,1.0,0.9107749858041824,1.0,0.9976048086282658,1.0,0.9657473372452547;1.0,.	0.977	.
UBN1	8	72	2	3.49	13.4654	195	26	-1.29915	1.40497	0.0800149	1.0,0.9999939216473634,1.0,0.9964051538088154,1.0,0.5985811933825891,1.0,0.9870109952174138,1.0,0.012479634868596295,1.0,0.006996868080221586,1.0,6.963034196208826E-6,1.0,0.9994828320874534;1.0,.,1.0,.	0.977	.
PSMD14	4	69	0	0.983	12.2585	520	13	3.20201	1.40451	0.0800834	1.0,0.9985085407216172,1.0,0.999992457547092,1.0,0.9996569935122117,1.0,0.9996040306866032;.	0.977	.
SLC39A6	5	72	1	2.325	12.8101	399	35	0.77677	1.40429	0.0801164	1.0,0.999987796880819,1.0,0.9999930533216437,1.0,0.9965402909513682,1.0,0.945892587776844,1.0,0.9942789303438272;1.0,.	0.977	.
GUCY1B1	5	96	0	2.152	10.6823	643	-1	2.72506	1.40408	0.0801471	1.0,0.9999928442065528,1.0,0.9999914855947676,1.0,0.9999928996516034,1.0,0.9999930544387179,1.0,0.9997343203168281;.	0.977	.
CLDN12	7	61	1	0.74	11.851	1085	-8	1.15491	1.40404	0.0801528	1.0,0.9959223965295831,1.0,0.9726806844078878,1.0,0.11352594487506565,1.0,0.9751614826581373,1.0,.,1.0,0.9354270299639689,1.0,0.9901954123916767;1.0,.	0.977	.
FIGNL1	10	52	1	2.03	12.0854	585	25	-2.21228	1.40394	0.0801684	1.0,0.9826277246762001,1.0,0.9983201531498429,1.0,0.90962346698037,1.0,0.18264131486795712,1.0,0.00638743902459285,1.0,1.5779049048152247E-4,1.0,4.768946425762653E-4,1.0,2.0136378877591611E-4,1.0,0.003746988982977316,1.0,0.049381222741180925;1.0,.	0.977	.
RCL1	3	44	0	1.337	12.383	573	26	-0.978343	1.40356	0.080225	1.0,0.9993601047022064,1.0,0.9948812354582137,1.0,0.9992041672343699;.	0.977	.
MTIF2	5	48	1	2.249	13.7799	349	25	-1.19283	1.40269	0.0803553	1.0,0.9984325006027488,1.0,0.9902450463403256,1.0,0.9884768757061578,1.0,0.9785030400927244,1.0,0.004681677990005958;1.0,.	0.977	.
HINFP	5	54	0	1.661	14.0965	195	58	1.8376	1.40123	0.0805731	1.0,0.9947413444109641,1.0,0.9998651436221662,1.0,0.9972541284970917,1.0,0.9601666890791886,1.0,0.014624798601894258;.	0.977	.
SPG11	14	133	3	7.591	13.4099	441	35	-2.95842	1.40033	0.0807074	1.0,0.9983029279039768,1.0,0.06939515156151017,1.0,0.06507719953326735,1.0,1.4580359272170252E-4,1.0,0.9992296377146526,1.0,0.9930971666162092,1.0,0.9999885737631556,1.0,0.9205927996938579,1.0,0.9984415099411968,1.0,0.9962476009904577,1.0,0.0012719652393725941,1.0,0.136790594434379,1.0,0.9999903161246163,1.0,0.005017016365666682;1.0,.,1.0,.,1.0,.	0.977	.
TMOD3	5	65	3	1.104	13.1444	132	27	-0.873744	1.40028	0.0807153	1.0,0.9993570122900961,1.0,0.9989810986409278,1.0,0.9986304208368089,1.0,0.9886718475403449,1.0,0.9816442047037037;1.0,.,1.0,.,1.0,.	0.977	.
ZNF33A	18	58	1	2.744	11.8458	916	-19	-1.77336	1.39958	0.0808203	1.0,0.8833958272578805,1.0,4.3074524877084915E-4,1.0,0.5848554096679247,1.0,0.8137506879422323,1.0,7.64419320929764E-6,1.0,7.610859661865344E-6,1.0,0.0024492435232534816,1.0,0.03429382305444414,1.0,0.16426437552514633,1.0,0.004666751383186179,1.0,9.832086510251957E-4,1.0,3.882568249116781E-4,1.0,0.15737565531260334,1.0,0.0059714275641525195,1.0,0.010223491641476127,1.0,0.0019060635496325308,1.0,0…	0.977	.
ACTR1B	5	54	0	1.186	12.7998	520	25	1.44726	1.3992	0.080876	1.0,0.8319512378696257,1.0,0.9888616852276801,1.0,0.9806589061718005,1.0,0.9886156563212013,1.0,0.9999916494106535;.	0.977	.
AFF4	6	86	0	3.658	13.4395	200	66	2.22954	1.39779	0.0810876	1.0,0.9852363327409508,1.0,0.999992498612861,1.0,0.9972413056825126,1.0,0.9950378867538342,1.0,0.9974458613448225,1.0,0.9998648368391883;.	0.977	.
GLMN	5	47	0	1.875	12.8422	559	-1	-0.184745	1.39668	0.0812549	1.0,0.9994699055487729,1.0,0.018955166271695932,1.0,0.9931895233099464,1.0,0.9894869288079225,1.0,0.1856998274443712;.	0.977	.
TBL1XR1	8	144	3	1.615	11.8157	433	0	3.89135	1.39651	0.0812806	1.0,0.9999850896189979,1.0,0.9994879553147592,1.0,0.9999918795371234,1.0,0.9999934963620114,1.0,0.9996141428483128,1.0,0.9999897036339999,1.0,0.9995851972590647,1.0,0.9992336302444914;1.0,.,1.0,.,1.0,.	0.977	.
ZYX	7	55	1	1.764	12.8472	379	29	-0.578396	1.39592	0.0813686	1.0,1.8103139478259006E-4,1.0,0.0433781631802765,1.0,8.764576232247788E-5,1.0,0.008643967913738044,1.0,0.9996842144798317,1.0,0.9994799275761013,1.0,0.9933020485194419;1.0,.	0.977	.
PIAS2	5	83	1	2.012	11.9361	618	42	1.34538	1.39578	0.0813899	1.0,0.9995427802792654,1.0,0.9969909982895723,1.0,0.9999871390146655,1.0,0.9996991929257137,1.0,0.9994770662761496;1.0,.	0.977	.
HNRNPA2B1	3	59	0	1.117	13.7269	445	43	3.16731	1.39508	0.0814958	1.0,0.9999824251575358,2.0,0.9999944218335645;.	0.977	.
SUPT20H	6	84	1	2.724	12.0224	631	23	0.884617	1.39482	0.0815352	1.0,0.9740035481838093,1.0,0.9999865889018128,1.0,0.925078737345383,1.0,0.9998645285865227,1.0,0.9999852575462462,1.0,0.9949387200845594;1.0,.	0.977	.
ALDH1L2	4	65	0	2.908	12.4074	334	33	0.116514	1.39466	0.0815587	1.0,0.999993065776006,1.0,0.9999928694867631,1.0,0.9993286162155595,1.0,0.96930957941851;.	0.977	.
COPS2	4	76	0	1.418	12.6681	528	8	4.06211	1.39459	0.0815703	1.0,0.9999903521342937,1.0,0.9999920635247787,1.0,0.9999930605610563,1.0,0.9997284190754572;.	0.977	.
P4HB	4	49	1	1.677	15.1501	211	19	1.45353	1.39363	0.0817142	1.0,0.9997106158359521,1.0,0.9533599382666933,1.0,.,1.0,0.9951403675964183;1.0,.	0.977	.
GALNT13	7	98	1	1.887	9.99159	1035	-13	1.4042	1.393	0.0818102	1.0,0.9999928337004722,1.0,0.9833614463761017,1.0,0.9985988853058367,1.0,0.999782705861904,1.0,0.9653908293644391,1.0,0.999445996242372,1.0,0.992589687929849;1.0,.	0.977	.
BRWD3	18	157	0	5.614	11.9194	766.95	-20	4.17851	1.39266	0.081862	1.0,0.9700994518056032,1.0,0.9569034238724627,1.0,0.9018050675050724,1.0,0.9727078183615114,1.0,0.08142035251187373,1.0,0.9915907208815085,1.0,0.9952343280715994,1.0,0.8574030404117688,1.0,0.84425565017882,1.0,0.9016322841788739,1.0,0.9572525749425008,1.0,0.8904942004393883,1.0,0.9978856339732897,1.0,0.995622465892623,1.0,0.9696293706583545,1.0,0.975321871222423,1.0,0.9921764689438353,1.0,0.96380…	0.977	.
SRRM1	5	77	0	2.89	13.0521	348	27	2.43332	1.39113	0.0820929	1.0,0.9994053661794782,1.0,0.9999771653962709,1.0,0.9966564421108388,1.0,0.998973261526131,1.0,0.9981519391145922;.	0.977	.
MMAA	5	45	0	1.287	12.3233	1168	19	-0.343301	1.39022	0.0822315	1.0,0.999674832384888,1.0,0.9854292316654254,1.0,0.823734160407843,1.0,0.982159546102384,1.0,7.550364917155939E-4;.	0.977	.
ARHGEF7	5	84	0	3.005	12.9121	579	30	2.91947	1.38894	0.082425	1.0,0.9998277629527509,1.0,0.9999931968455195,1.0,0.9999896700476447,1.0,0.9995909117995446,1.0,0.9834156577776753;.	0.977	.
PIAS1	5	72	0	2.061	12.6939	194	31	2.3943	1.38834	0.0825175	1.0,0.9999928471175399,1.0,0.9956038886308344,1.0,0.9999927096417696,1.0,0.998341929962409,1.0,0.8753662238238651;.	0.977	.
ABRAXAS2	7	76	2	1.293	12.5805	200	36	0.854917	1.38816	0.0825441	1.0,0.18949649555629133,1.0,0.9999925071877169,1.0,0.9997309334612983,1.0,0.9994252537212471,1.0,0.9875155641245575,1.0,0.002587525830317391,1.0,0.7497418243782781;1.0,.,1.0,.	0.977	.
EIF6	3	44	0	0.973	13.4607	194	9	0.92797	1.38694	0.0827293	1.0,0.9999532011714418,1.0,0.9998970246689823,1.0,0.9595162704634713;.	0.977	.
RAD1	3	42	0	0.874	12.3963	675	21	-0.544354	1.38524	0.0829903	1.0,0.9996130019336581,1.0,0.9994883309110816,1.0,0.9526964376100958;.	0.977	.
TMEM131	19	229	5	5.857	12.8001	708	36	0.389325	1.3851	0.0830115	1.0,0.9975815600642213,1.0,0.9994417494146896,1.0,7.72386877557002E-6,1.0,0.017216241786304952,1.0,0.9617935292553415,1.0,0.15885975532297478,1.0,0.8301099578191804,1.0,0.6824148209899391,1.0,0.9999930458036914,1.0,0.9999929036263192,1.0,0.9999930603813825,1.0,0.9999910412586301,1.0,0.9999933490804467,1.0,0.9335915980193938,1.0,0.9904478151436606,1.0,0.9988493311987283,1.0,.,1.0,0.975146404418684…	0.977	.
CYP2R1	4	52	1	1.531	12.7766	596	-13	-0.127119	1.38352	0.0832535	1.0,0.9706604017898953,1.0,0.9999934408273461,1.0,.,1.0,0.9870076485257941;1.0,.	0.977	.
CDKL2	2	38	0	1.773	13.0927	451	31	-1.91603	1.38321	0.0833005	1.0,0.9999848733600324,1.0,.;.	0.977	.
MAD1L1	6	45	0	2.386	13.6099	544	26	-0.537752	1.38248	0.0834124	1.0,0.6411471062849587,1.0,0.8734442538945262,1.0,9.815607761440733E-6,1.0,0.9919053149824213,1.0,0.9994458818561054,1.0,0.8460372582506994;.	0.977	.
LSM1	3	50	1	0.422	13.4671	277	46	0.927515	1.3816	0.0835479	1.0,0.9999415453490844,1.0,0.9985865728640454,1.0,0.9997342682404063;1.0,.	0.977	.
HSPA6	9	69	0	1.937	13.5161	448	41	3.24761	1.38148	0.0835653	1.0,0.9591309624243474,1.0,0.9550622101130044,1.0,0.846676613533363,1.0,0.9587479623925528,1.0,0.8900342933928036,1.0,0.9434353023937607,1.0,0.9923088033679361,1.0,0.9111911154961131,1.0,0.8368122707456203;.	0.977	.
GXYLT1	3	50	0	1.363	12.058	684	-9	0.273364	1.3813	0.0835941	1.0,0.999235654969851,1.0,0.9998043147725946,1.0,0.9994244312309563;.	0.977	.
SPAST	6	62	0	1.936	12.843	197	28	1.58731	1.37934	0.0838952	1.0,0.020746939189189018,1.0,0.007024624187807654,1.0,0.9946076729948214,1.0,0.9999895244586137,2.0,0.9942190784258191;.	0.977	.
MED25	7	78	2	2.334	14.3303	205	37	1.91626	1.37864	0.0840022	1.0,0.9998657799383082,1.0,0.022861414598492263,1.0,0.9986228097701981,1.0,0.9898692893567477,1.0,0.021661537741293008,1.0,0.9975392651569895,1.0,0.9953902836831325;1.0,.,1.0,.	0.977	.
ATAD2	16	152	4	4.313	13.2083	225	30	0.789078	1.37862	0.0840061	1.0,3.547221392898902E-4,1.0,0.045937411494344466,1.0,0.00455494755667181,1.0,0.9996732173676213,1.0,0.9998654958557066,1.0,0.003925041175019152,1.0,0.9171634263815885,1.0,0.9994822618835474,1.0,0.9998105497693319,1.0,0.9999922091063569,1.0,0.041114516551086895,1.0,0.988564250991566,1.0,0.9925819831410851,1.0,0.9755252039455904,1.0,0.049275272510121156,1.0,0.14514032977745456;1.0,.,1.0,.,1.0,.,1.…	0.977	.
ALDH1B1	6	44	0	1.559	12.515	622	3	-0.648258	1.3774	0.084194	1.0,0.8375075819130292,1.0,0.0010473152030583406,1.0,.,1.0,0.9356166793555935,1.0,0.9989623651241034,1.0,0.8939990335914126;.	0.977	.
KLHL5	5	76	1	2.493	13.1168	209	46	1.29273	1.37693	0.0842675	1.0,0.9923411999205112,1.0,0.9993425099542388,1.0,0.9971549809218619,1.0,0.9999896523175854,1.0,0.9995294305949393;1.0,.	0.977	.
AVEN	4	27	0	1.119	12.9233	499	0	-3.73246	1.37662	0.0843142	1.0,5.221880540488747E-4,1.0,3.0690154632402334E-5,1.0,0.9962105190522879,1.0,0.9894287279097932;.	0.977	.
YEATS2	9	91	3	4.419	14.1855	410	26	-0.811061	1.3761	0.084396	1.0,0.9992339131652693,1.0,0.9864838701693577,1.0,0.985469830212756,1.0,3.6328245181638344E-4,1.0,0.9943784363213342,1.0,0.9984421046335316,1.0,0.0012853470270769434,1.0,0.8919618664350624,1.0,0.9994836704459498;1.0,.,1.0,.,1.0,.	0.977	.
MFSD4B	4	44	0	1.577	12.807	424	30	-0.743949	1.37571	0.0844562	1.0,0.9999842517398049,1.0,8.386253738762756E-4,1.0,0.020733058400056157,1.0,0.9999918799843299;.	0.977	.
SUPT3H	4	57	1	1.172	11.1342	830	4	-0.958678	1.37267	0.0849278	1.0,0.9999625749487633,1.0,0.9958970223454955,1.0,0.9987336341174,1.0,0.9953549236962183;1.0,.	0.977	.
SEC63	6	81	1	2.388	12.5777	481	37	1.56508	1.37231	0.084983	1.0,0.9702646984022933,1.0,0.9984962365320071,1.0,0.05627556551491647,1.0,0.9999937763414385,1.0,0.9989225746350027,1.0,0.9997873104904106;1.0,.	0.977	.
FNIP1	6	75	0	3.599	12.7566	637	27	1.18627	1.37157	0.0850982	1.0,0.044262099173671736,1.0,0.15362737308713453,1.0,0.9988239727625486,1.0,0.9999618265846539,1.0,0.999538942900251,1.0,0.9991486041369234;.	0.977	.
H6PD	5	52	1	2.434	13.7686	297	33	-0.72946	1.3696	0.0854055	1.0,0.0019879782392875924,1.0,0.06007921577643763,1.0,0.994209986146266,1.0,0.9997231625725584,1.0,0.9996113399952108;1.0,.	0.977	.
DYRK1A	6	103	1	2.472	12.6593	366	47	3.36561	1.36939	0.0854383	1.0,0.9999914255409166,1.0,0.9989771778535956,1.0,0.9998025929748668,1.0,0.9992368688237608,1.0,0.9985053744206258,1.0,0.999992969121237;1.0,.	0.977	.
DAG1	5	73	2	2.698	14.3209	236	28	1.06807	1.36913	0.0854799	1.0,0.9512427143696325,1.0,0.999832177338169,1.0,0.9993561165958035,1.0,0.9989836569575584,1.0,0.9993151447907878;1.0,.,1.0,.	0.977	.
ZFYVE26	12	152	1	7.945	13.0911	344	49	0.00117799	1.36882	0.0855275	1.0,0.9998074840434237,1.0,0.9999167027671726,1.0,0.9977071342043331,1.0,0.8968562551557243,1.0,0.995126410690248,1.0,0.9194254807003777,1.0,0.7294422051039446,1.0,0.9900744646082897,1.0,0.998017445182805,1.0,0.996789670158869,1.0,0.9996595643871609,1.0,0.9992162445390271;1.0,.	0.977	.
ZRANB1	5	74	0	2.172	12.5682	361	22	2.62326	1.36868	0.0855501	1.0,0.9998560357615142,1.0,0.993216269308524,1.0,0.998896573433213,1.0,0.9992569723956977,1.0,0.9981062673246591;.	0.977	.
RANBP6	6	65	1	3.323	12.7667	339	24	-1.11022	1.36823	0.0856208	1.0,0.9999911714295568,1.0,0.9931921592444206,1.0,0.8324704324667453,1.0,0.9980103584492382,1.0,0.9907660903666152,1.0,0.07811540437104783;1.0,.	0.977	.
USP28	6	98	2	3.402	12.0404	534	10	0.168745	1.36811	0.0856392	1.0,0.9999895757115408,1.0,0.9998485414574558,1.0,0.9913893094980862,1.0,0.9999932840849701,1.0,0.999516499138598,1.0,0.997418650060857;1.0,.,1.0,.	0.977	.
METTL23	2	25	0	0.632	13.6259	206	22	-3.27895	1.36769	0.0857045	1.0,0.9498156869219823,1.0,0.9995490215725833;.	0.977	.
GTDC1	9	71	2	1.514	11.0152	692	12	-1.25706	1.36755	0.0857266	1.0,0.9582817604443827,1.0,0.017931578837799136,1.0,2.9545369294316063E-5,1.0,0.899939271460021,1.0,0.6662637733322404,1.0,0.005375524289373561,1.0,0.9999899580082534,1.0,0.9999918772245453,1.0,0.8587707041281001;1.0,.,1.0,.	0.977	.
PPP3CB	5	71	0	1.832	13.7811	220	40	3.92036	1.36683	0.0858395	1.0,0.9767583698437712,1.0,0.999992054375836,1.0,0.9887667591031053,1.0,0.9973098477510288,1.0,0.9999850536840271;.	0.977	.
CDC5L	5	68	0	2.489	13.7727	443	34	2.89727	1.36618	0.0859415	1.0,0.9956678261060671,1.0,0.9998285668831257,1.0,0.9898694601190348,1.0,0.9999922152726165,1.0,0.9288810242290843;.	0.977	.
BRCA1	11	77	1	5.818	14.1982	201	27	-1.26079	1.36588	0.0859888	1.0,0.023925800981136534,1.0,0.9569535456173346,1.0,0.9905861684309551,1.0,0.997535661433822,1.0,0.04489775892874129,1.0,1.9777622965375617E-4,1.0,0.008434397200465245,1.0,0.005652350392204768,1.0,0.06559370102568277,1.0,0.9959709413250933,1.0,0.9904874336910882;1.0,.	0.977	.
VAC14	7	91	2	2.444	13.6615	299	26	2.47884	1.36536	0.0860695	1.0,0.004630857897544814,1.0,3.088320377581592E-4,1.0,0.9983482582089097,1.0,0.9996713427291501,1.0,0.9999922768266691,1.0,0.9994623321544913,1.0,0.9999915131150104;1.0,.,1.0,.	0.977	.
ODF2	5	72	1	3.019	14.4661	160	35	2.00122	1.36524	0.086089	1.0,0.9867786994952716,1.0,0.9954952573432152,1.0,0.9991410505593068,1.0,0.998247560061077,1.0,0.9999931045336563;1.0,.	0.977	.
BCAR3	5	49	0	2.622	13.2975	173	9	-0.37644	1.36227	0.0865564	1.0,0.8258053322187212,1.0,0.036188544732802364,1.0,0.9918320870326248,1.0,0.999361813911577,1.0,0.9956682445234376;.	0.977	.
SCP2	4	62	1	1.749	13.3199	386	23	1.27503	1.36184	0.0866242	1.0,0.9983157036067032,1.0,0.9999891538085917,1.0,0.9977499978839887,1.0,0.9989823798156541;1.0,.	0.977	.
ADAT1	3	32	0	1.554	13.0155	354	18	-2.94771	1.36137	0.0866989	1.0,0.995672241403437,1.0,0.9058854333837223,1.0,0.9972552860070134;.	0.977	.
CHURC1-FNTB	3	50	0	1.567	13.5113	287.65	34.89	1.15612	1.35986	0.0869373	1.0,0.9977764134304843,1.0,0.9996091907318012,1.0,0.999981171753406;.	0.977	.
ABL2	6	93	0	4.958	12.7022	301	6	1.30525	1.35897	0.0870788	1.0,0.5605184015115218,1.0,0.9974180649830923,1.0,0.9999932889512266,1.0,0.9997368892268188,1.0,0.9999923585825088,1.0,0.9997389659696556;.	0.977	.
PLOD2	6	75	2	2.484	11.6788	471	-12	-0.999117	1.35865	0.0871284	1.0,0.9999863034794999,1.0,0.9998232744543196,1.0,0.8688444987196927,1.0,0.9724910605457925,1.0,0.9855236195953084,1.0,0.9967458097088415;1.0,.,1.0,.	0.977	.
NECTIN4	12	92	3	1.578	13.443	250	23	2.08094	1.35778	0.0872672	1.0,0.960154278778437,1.0,0.8213942304832075,1.0,0.9802232784703842,1.0,0.990325640451587,1.0,0.9032471938563378,1.0,0.8012643397908852,1.0,0.9906049595482445,1.0,0.9895589690450894,1.0,0.960166505208802,1.0,0.03943283353576288,1.0,0.8887763941658341,1.0,0.10581796739977042;1.0,.,1.0,.,1.0,.	0.977	.
PSMA1	3	48	0	0.926	12.8111	381	-3	1.31859	1.35774	0.0872737	1.0,0.9992035827423731,1.0,0.9982278902539445,1.0,0.9997396390702348;.	0.977	.
PCF11	11	106	1	4.748	12.6387	305	10	1.14323	1.35757	0.0873004	1.0,0.852318763046918,1.0,0.9763272143384173,1.0,0.9926781240380006,1.0,0.9999766544913705,1.0,0.9986412316972101,1.0,0.9737766361057942,1.0,0.00745457498686128,1.0,0.9744366327882307,1.0,0.8793489005811995,1.0,0.9982771926731585,1.0,0.6227915523197108;1.0,.	0.977	.
RALA	4	61	0	0.641	12.3074	445	20	2.80574	1.35697	0.0873961	1.0,0.9999919448892461,1.0,0.9971863696505198,1.0,0.9999904529096414,1.0,0.9883137056056914;.	0.977	.
ZBTB11	8	101	2	3.319	13.2146	445	16	1.90703	1.35623	0.0875137	1.0,0.993829455295983,1.0,0.9990374279324105,1.0,0.12890331458883852,1.0,0.8124059110160031,1.0,0.9989210394899595,1.0,0.9986710758207595,1.0,0.999993873991666,1.0,0.9964298236665605;1.0,.,1.0,.	0.977	.
MNAT1	3	45	0	0.97	12.4732	578	5	0.321358	1.35466	0.0877635	1.0,0.9936322940110754,1.0,0.9999933842774615,1.0,0.9961844714773442;.	0.977	.
STXBP2	5	69	2	1.91	13.4422	384	31	0.651877	1.35442	0.0878007	1.0,0.9999915815223198,1.0,0.9682087501351633,1.0,0.996991928829649,1.0,0.9999867948003058,1.0,0.9770938273125138;1.0,.,1.0,.	0.977	.
TOR1B	3	48	0	1.036	13.3054	187	44	1.11056	1.35441	0.0878035	1.0,0.9993257245883483,1.0,.,1.0,0.9992336271665634;.	0.977	.
GPRC5A	3	40	1	1.089	13.4864	169	17	-1.31737	1.35437	0.0878088	1.0,0.9961923125188922,1.0,0.9999915441418213,1.0,0.9672363872430958;1.0,.	0.977	.
PCGF5	4	60	0	0.859	12.16	410	3	2.42511	1.35306	0.0880176	1.0,0.9958977084009375,1.0,0.9996402844256179,1.0,0.9930350974500942,1.0,0.9999943295165479;.	0.977	.
CYCS	3	46	0	0.328	12.4451	319	11	1.10263	1.3528	0.0880593	1.0,0.997251430165742,1.0,0.9999868497522795,1.0,0.9978424082318612;.	0.977	.
PARS2	6	52	1	1.433	13.2678	343	23	0.186511	1.35228	0.0881433	1.0,8.257322448389208E-6,1.0,0.9965675181592818,1.0,0.9999932817283701,1.0,0.9880862117177407,1.0,0.9152248971773914,1.0,7.594739935401179E-6;1.0,.	0.977	.
INTS3	9	116	1	3.55	14.339	175	33	5.18598	1.35224	0.08815	1.0,0.9997533052885351,1.0,0.9982788723185563,1.0,0.9929071466909362,1.0,0.9890782698795496,1.0,0.9929288131607797,1.0,0.9993060536462606,1.0,0.9929912588986822,1.0,0.9977642914068477,1.0,0.991918512507254;1.0,.	0.977	.
ELF1	5	52	0	1.9	12.5838	476	39	0.00510338	1.35082	0.0883761	1.0,0.9704579227346365,1.0,0.05203378013463013,1.0,0.001340046984077465,1.0,0.9997391003635999,1.0,0.999983104764099;.	0.977	.
SPART	5	48	0	2.041	11.832	850	-16	-0.881392	1.35018	0.0884792	1.0,0.9998150405955935,1.0,0.9848607505440803,1.0,0.9971282979316662,1.0,0.00270986229741516,1.0,0.020113881282627893;.	0.977	.
SLTM	9	114	2	3.21	13.1847	212	23	2.83408	1.34968	0.0885594	1.0,0.9998228065480401,1.0,0.9999917800034976,1.0,0.9932496283565913,1.0,0.998535734969519,1.0,0.9998056132593697,1.0,0.8606174155669817,2.0,0.9917029730199529,1.0,0.5924419197517934;1.0,.,1.0,.	0.977	.
BANK1	4	49	0	2.468	11.2969	482	-7	-2.21085	1.34964	0.0885661	1.0,0.9938137332561059,1.0,0.9973646102806581,1.0,0.998977237899929,1.0,0.9704874510810683;.	0.977	.
TTC21B	8	82	2	4.096	11.5214	599	-2	-2.54322	1.34867	0.0887211	1.0,0.9977867899061486,1.0,0.9993683120903003,1.0,0.9998029907959087,1.0,0.9998039461072226,1.0,8.891419855264977E-6,1.0,.,1.0,9.88352467708402E-6,1.0,0.04797065868809146;1.0,.,1.0,.	0.977	.
UTP25	6	62	1	2.331	12.3089	464	7	-0.404927	1.34862	0.08873	1.0,0.8034345941015961,1.0,0.0053526369045591325,1.0,0.9845236170628775,1.0,0.9972839430221051,1.0,0.9993097429866853,1.0,0.9978926726727138;1.0,.	0.977	.
ACVR1C	4	64	0	1.527	11.2836	911	7	1.2461	1.3486	0.0887335	1.0,0.9318647653754116,1.0,0.9999923523320698,1.0,0.9999918821883484,1.0,0.9998650650311561;.	0.977	.
WNT9A	4	45	0	1.118	13.4205	406	-4	1.35555	1.34836	0.0887713	1.0,0.7691517630975155,1.0,0.9975130274796673,1.0,0.9904452452387259,1.0,0.9988661677347109;.	0.977	.
VPS8	8	87	3	4.545	14.1088	626	37	-1.32113	1.34785	0.088854	1.0,0.006354336372507783,1.0,0.9999726030646857,1.0,0.9981467634121106,1.0,0.1129850412774899,1.0,0.9761099650311469,1.0,0.9997103034615521,1.0,0.9638864503471147,1.0,0.9983577908693586;1.0,.,1.0,.,1.0,.	0.977	.
GPR155	4	59	0	2.688	12.912	409	30	0.540466	1.34749	0.0889118	1.0,0.9911828362702277,1.0,0.9864212372936199,1.0,0.9997390582064842,1.0,0.9999947894715671;.	0.977	.
MIB1	8	141	2	3.126	12.4166	325	47	3.50504	1.34743	0.0889203	1.0,0.9999926930532653,1.0,0.9994575571500381,1.0,0.9975295320084231,1.0,0.9999925913098717,1.0,0.9999921693973166,1.0,0.9955866243231315,1.0,0.9999934344743573,1.0,0.999991687939645;1.0,.,1.0,.	0.977	.
PCTP	4	53	1	0.799	10.9421	631	-60	-0.470544	1.34661	0.0890536	1.0,0.985653458588513,1.0,0.23165592466500262,1.0,0.9999883117756945,1.0,0.9999910789685176;1.0,.	0.977	.
BPGM	3	45	0	0.79	12.871	392	23	0.769973	1.34558	0.0892197	1.0,0.999990311261874,1.0,0.9982694320488995,1.0,0.9944567994102471;.	0.977	.
TMEM117	5	69	1	1.58	11.8508	874	-1	1.20834	1.3453	0.0892636	1.0,0.9810733607573184,1.0,0.9998042735943518,1.0,0.9999903068546229,1.0,0.9955107291173113,1.0,0.9905554061566318;1.0,.	0.977	.
VPS41	6	81	1	2.71	11.8451	862	3	1.0141	1.34497	0.0893169	1.0,0.718047314397467,1.0,0.9976044078568485,1.0,0.9995290259858975,1.0,0.9992062596289808,1.0,0.9989284719333174,1.0,0.9980862060165695;1.0,.	0.977	.
VWA5A	7	53	1	2.498	12.0854	744	-11	-1.80466	1.34396	0.0894807	1.0,0.995275663123298,1.0,0.9974823213823663,1.0,0.9676073007735999,1.0,5.50085027635283E-4,1.0,0.007423358549320847,1.0,6.840348659416491E-6,1.0,0.9960845657545639;1.0,.	0.977	.
GALNT14	7	72	1	1.958	11.4546	876	6	0.507402	1.34371	0.089521	1.0,0.9958200416719866,1.0,0.002022305343039332,1.0,0.9862703070847331,1.0,0.17188444212476162,1.0,0.9995651282256514,1.0,0.9984039292265184,1.0,0.9948953004935498;1.0,.	0.977	.
PAK1	4	76	0	1.785	13.1279	479	27	4.16	1.34295	0.0896448	1.0,0.9999925277054019,1.0,0.9999932561181496,1.0,0.9993371467175978,1.0,0.9999923889244589;.	0.977	.
EXD2	4	44	0	1.906	13.6191	373	39	-0.134432	1.34288	0.0896549	1.0,0.98521963411325,1.0,0.9758383985781531,1.0,0.9418929092195645,1.0,0.9995113651918681;.	0.977	.
PLPP2	5	56	1	1.017	12.3595	578	-13	0.850067	1.34204	0.0897908	1.0,0.9653369060673818,1.0,0.9928484031273439,1.0,0.9999473225052387,1.0,0.975145577525903,1.0,0.9849123974099995;1.0,.	0.977	.
ZNF451	10	113	2	4.904	12.8286	348	26	0.215693	1.34136	0.0899011	1.0,5.156817513774453E-4,1.0,0.9990022226410376,1.0,0.917938847965638,1.0,0.9999933086662631,1.0,0.9921186887972876,1.0,0.9997419022882076,1.0,0.003623619097799798,1.0,0.9977397388245205,1.0,0.9953550332355142,1.0,0.9916927661969601;1.0,.,1.0,.	0.977	.
SF3B2	8	96	2	2.798	15.0912	208	47	4.035	1.34094	0.0899693	1.0,0.20912313519874703,1.0,0.9949209495859344,1.0,0.9938397800584162,1.0,0.9989102539695016,1.0,0.9987712894086013,1.0,0.9973625381355604,1.0,0.9926023904457677,1.0,0.9960582855204266;1.0,.,1.0,.	0.977	.
PPP3CA	6	90	0	1.636	11.3455	574	5	3.8937	1.3407	0.0900092	1.0,0.9926157266230997,1.0,0.9990328231884651,1.0,0.9987448295303827,1.0,0.9999917630924685,1.0,0.9981545252237469,1.0,0.9993614993628991;.	0.977	.
CEP131	7	52	1	3.377	14.374	243	28	-1.01052	1.3406	0.0900246	1.0,0.9221776718014486,1.0,0.9837552470868111,1.0,0.9711797998746985,1.0,.,1.0,0.9965249898555395,1.0,1.0106204518139286E-5,1.0,0.6802624426388277;1.0,.	0.977	.
CHSY1	6	73	1	2.424	12.9238	290	26	1.30525	1.33894	0.0902959	1.0,0.9983736015636332,1.0,0.9918298853565496,1.0,0.9964245031786085,1.0,0.9183254756454408,1.0,0.9999926131744161,1.0,0.9652420084362929;1.0,.	0.977	.
SERPINI1	8	104	5	1.273	11.8913	567	-12	-0.498794	1.33846	0.0903739	1.0,0.9985902905779407,1.0,0.9994881151408368,1.0,0.9804241130907883,1.0,0.994784759020482,1.0,0.9852524082511407,1.0,0.9998038924055743,1.0,0.9979648528659297,1.0,0.9728968667153071;1.0,.,1.0,.,1.0,.,1.0,.,1.0,.	0.977	.
PCSK6	5	61	0	3.383	12.8285	406	-1	0.258419	1.33828	0.090402	1.0,5.458710332586515E-5,1.0,0.9994490425837688,1.0,0.9999904477479711,1.0,0.9997382754827405,1.0,0.9355378939913673;.	0.977	.
APC	15	179	2	8.777	12.4204	399	28	-1.49031	1.33751	0.0905276	1.0,0.9699067645368413,1.0,0.9999663145882948,1.0,0.9981894677581182,1.0,0.9993235623118093,1.0,0.07762096388962622,1.0,0.818824479377111,1.0,0.9982776167574203,1.0,0.9990834643322248,1.0,0.9989990403209527,1.0,0.9986189028121215,1.0,0.9978975137038696,1.0,0.6312664727819118,1.0,0.9723874681581934,1.0,0.9527323962019153,1.0,0.9993942884008915;1.0,.,1.0,.	0.977	.
TSHZ3	9	128	1	3.323	9.01372	1022	-74	1.60199	1.33691	0.0906259	1.0,0.9999920128150827,1.0,0.9999933920274625,1.0,0.9461399250931319,1.0,.,1.0,0.9997336898826946,1.0,0.9928604244323115,1.0,0.8988161128863597,1.0,0.9987861481260112,1.0,0.9994863070982223;1.0,.	0.977	.
OXSR1	5	81	1	0.811	11.0526	842	-9	2.67209	1.33681	0.0906417	1.0,0.9969151729032529,1.0,0.9999921862858895,1.0,0.9989797233700095,1.0,0.9978132698837093,1.0,0.9999871509427045;1.0,.	0.977	.
STAMBP	4	60	2	1.32	13.9332	404	43	0.809731	1.33669	0.0906616	1.0,0.9995985902600844,1.0,0.9997366012807769,1.0,0.9925722497553424,1.0,0.9985426447020824;1.0,.,1.0,.	0.977	.
CHRM3	11	121	3	1.778	10.8594	1031	-25	2.00725	1.33666	0.0906669	1.0,0.9998643497720513,1.0,0.9913078940075236,1.0,0.999991387532753,1.0,0.9992419394236288,1.0,0.8805531450325358,1.0,0.9800943974759575,1.0,0.8689778966360358,1.0,0.9183430654012303,1.0,0.9287139864294334,1.0,0.9898958546145855,1.0,.;1.0,.,1.0,.,1.0,.	0.977	.
C1GALT1	4	40	0	1.149	12.7856	748	14	-0.443052	1.3363	0.0907257	1.0,0.9252776550902628,1.0,0.9785514984037395,1.0,0.032733762168833246,1.0,0.9999922306105584;.	0.977	.
EMC2	3	56	1	0.949	12.1477	962	21	0.47254	1.33576	0.0908134	1.0,0.999992766880271,1.0,0.9999934448641602,1.0,0.9990614717856403;1.0,.	0.977	.
KLC3	3	29	0	1.617	14.0627	215	23	-2.56391	1.33408	0.0910895	1.0,0.9948646242765727,1.0,0.9883539953713165,1.0,0.9084336118721261;.	0.977	.
CFH	14	69	0	3.825	12.2005	941	-26	0.557696	1.33129	0.0915471	1.0,0.9982992070487986,1.0,0.0012246613705225722,1.0,0.007927665324202894,1.0,0.17351796849623696,1.0,0.9715950422644979,1.0,0.8470815384539989,1.0,0.009843279982062823,1.0,0.8549526943918627,1.0,0.027434427560699193,1.0,7.666761316255569E-4,1.0,0.01041317581920204,1.0,0.0014583729320736447,1.0,0.9020823164236336,1.0,0.005587016108091793;.	0.977	.
GPD2	7	89	2	2.264	11.6688	496	10	0.561548	1.33111	0.0915769	1.0,0.9999927964570544,1.0,0.9993404457804358,1.0,.,1.0,0.07419439165033931,1.0,0.9994831758145055,1.0,0.9903819793450535,1.0,0.9676904442871965;1.0,.,1.0,.	0.977	.
CDK18	3	45	0	1.59	13.4288	268	34	0.303814	1.33058	0.0916633	1.0,0.9999848678260945,1.0,0.9962857833888119,1.0,0.9967772366710655;.	0.977	.
HIF1A	6	83	1	2.668	12.4411	315	30	1.46484	1.3302	0.0917256	1.0,0.9981294142007089,1.0,0.999991319613029,1.0,0.9977707013550936,1.0,0.9999737094765468,1.0,0.008264121974055495,1.0,.;1.0,.	0.977	.
ADGRA3	12	144	3	4.061	11.5312	818	16	0.725619	1.3301	0.091742	1.0,0.9762816527908693,1.0,0.9686609578415422,1.0,0.9996920576168092,1.0,0.9924911523201198,1.0,0.9761029677892348,1.0,0.9831782600366257,1.0,0.884978703418892,1.0,0.9905099064206928,1.0,0.9991889474057452,1.0,0.9994148921518636,1.0,0.9853618803767246,1.0,0.9999924748364237;1.0,.,1.0,.,1.0,.	0.977	.
TNFRSF21	5	71	1	1.998	12.2377	389	1	1.19703	1.32959	0.091826	1.0,0.9995342802812894,1.0,0.9999918709467662,1.0,0.9976368035957425,1.0,0.998186669201906,1.0,0.8932320749338367;1.0,.	0.977	.
ASNSD1	5	55	1	2.258	12.9443	511	16	-0.511007	1.32903	0.0919198	1.0,0.9997963373422811,1.0,0.9761721035430813,1.0,0.9999926864527648,1.0,0.1253836732414221,1.0,0.012444833506638641;1.0,.	0.977	.
GJA1	7	103	3	1.154	11.0141	773	-23	1.57158	1.32798	0.092092	1.0,0.9906824101120042,1.0,0.9999908465785565,1.0,0.9999538492382396,1.0,0.9994726470333257,1.0,0.986392496345537,1.0,0.9993939237790481,1.0,0.99571955503392;1.0,.,1.0,.,1.0,.	0.977	.
CGN	12	74	2	3.712	14.1413	176	31	-0.197184	1.32797	0.0920935	1.0,0.0017269497811503523,1.0,0.007963653798897368,1.0,0.7112365445141547,1.0,9.1132537932651E-4,1.0,2.8185438139882843E-4,1.0,0.9274128793437494,1.0,0.9969499245678963,1.0,0.10792637639660879,1.0,0.9796875111712732,1.0,0.9998912028875644,1.0,0.003087551537865127,1.0,0.8291967452935131;1.0,.,1.0,.	0.977	.
SLC9A2	8	81	0	2.499	11.2356	858	-5	2.11496	1.32794	0.0920997	1.0,0.8972687280741065,1.0,0.9999881290001309,1.0,0.996942780773163,1.0,0.957873387304532,1.0,0.9965452765646827,1.0,0.9903127598076308,1.0,0.009560028568314052,1.0,0.9044968463153704;.	0.977	.
ANO6	5	70	1	3.191	12.6555	719	1	0.230816	1.32764	0.0921477	1.0,0.9991941403901891,1.0,0.9998626710019506,1.0,0.9996035949388569,1.0,0.9639604449460698,1.0,0.9909735301550195;1.0,.	0.977	.
PGAP1	5	55	0	2.93	13.2166	370	17	0.271612	1.32742	0.0921843	1.0,3.480420106010316E-5,1.0,0.9972295051276661,1.0,0.9904858058353924,1.0,0.9944024525320145,1.0,0.9998799736132802;.	0.977	.
HMG20A	3	51	0	1.084	12.7417	645	30	1.4122	1.32726	0.0922118	1.0,0.9987295662219366,1.0,0.9999934093852305,1.0,0.9991065248329247;.	0.977	.
UGCG	3	54	0	1.23	13.3023	172	14	2.35479	1.32721	0.0922195	1.0,.,1.0,0.9999924970480294,1.0,0.9992513070377631;.	0.977	.
MAML1	7	57	1	3.076	14.2962	256	41	-0.0339444	1.32574	0.0924626	1.0,0.8339263423569604,1.0,0.004729862525338617,1.0,0.9934718663666711,1.0,0.8368532179440248,1.0,0.9906197489328332,1.0,0.9946857200606779,1.0,0.9528488892923868;1.0,.	0.977	.
RB1CC1	13	148	3	4.895	11.4858	559	-1	-0.0703788	1.3255	0.0925031	1.0,0.997622777558844,1.0,0.027442353414899735,1.0,0.9998099887797778,1.0,0.00429092323575006,1.0,0.8393664030234492,1.0,0.979026822537556,1.0,0.9697100895665047,1.0,0.9612298565957913,1.0,0.9989686493200127,1.0,0.9999856173788275,1.0,0.9982830593536236,1.0,0.9979006589678214,1.0,0.9987745724619386;1.0,.,1.0,.,1.0,.	0.977	.
ATP5F1A	4	67	0	1.722	12.8692	300	67	2.38344	1.32484	0.0926126	1.0,0.9998600694869122,1.0,0.9998621955964226,1.0,0.9998659388749318,1.0,0.9967983403636843;.	0.977	.
LAMB1	8	100	2	5.73	13.0845	406	11	-1.23027	1.32455	0.0926595	1.0,0.044797387865901026,1.0,0.002257537424965834,1.0,0.9999909320176881,1.0,0.9999861915204453,1.0,0.9999323491487787,1.0,0.0035971473987568884,1.0,0.9999920730120957,1.0,0.9987266276240481;1.0,.,1.0,.	0.977	.
EIF2AK3	12	156	3	3.436	11.6801	366	9	2.26388	1.3239	0.0927675	1.0,2.6382872779536143E-4,1.0,0.9767693381298891,1.0,0.9950883121119083,1.0,0.9992313469088416,1.0,0.9999926964218946,1.0,0.999992759322955,1.0,0.014274931935471195,1.0,0.9999917621421117,1.0,0.9967225651302969,1.0,0.9799780450336739,1.0,0.9993422904849186,1.0,0.9994872328894492;1.0,.,1.0,.,1.0,.	0.977	.
TLE1	6	100	0	2.502	10.5113	629	-33	3.22573	1.3221	0.0930681	1.0,0.9973631198867016,1.0,0.9998021324042197,1.0,0.9999918476754022,1.0,0.9999932045100166,1.0,0.9998519263316594,1.0,0.9952534395506604;.	0.977	.
ADIPOR2	4	64	0	1.196	12.4648	403	29	2.73475	1.32158	0.0931547	1.0,0.9993184298345117,1.0,0.9981922893698401,1.0,0.9999805589492293,1.0,0.998844101602377;.	0.977	.
SPATA2	6	66	2	1.573	13.2868	181	48	0.385463	1.32157	0.093156	1.0,0.8170931325047824,1.0,0.9942190013630046,1.0,0.9999936358706227,1.0,0.6894580812768385,1.0,0.9953289754714909,1.0,0.9915159215282603;1.0,.,1.0,.	0.977	.
EXOC7	4	53	0	2.415	14.2925	218	22	1.84264	1.32118	0.0932206	1.0,0.9975028208774512,1.0,0.9998243839651072,1.0,0.9979015984329691,1.0,0.9228693578833926;.	0.977	.
FUCA2	3	46	0	1.439	12.7311	401	20	0.132562	1.31868	0.0936387	1.0,0.9963049233693271,1.0,0.99903985152088,1.0,0.9998661864266292;.	0.977	.
PER1	7	66	1	4.203	14.1385	202	37	-0.395087	1.31708	0.0939054	1.0,0.991241728761331,1.0,0.9923692952178356,1.0,0.0024000540959726656,1.0,0.025581209880114655,1.0,0.14850376793166592,1.0,0.9989348142787481,1.0,0.9997396522532036;1.0,.	0.977	.
PHEX	7	73	0	2.407	11.4332	558.69	14	1.29106	1.31626	0.0940432	1.0,0.9940023740253785,1.0,0.09275357222617717,1.0,0.9970472870041707,1.0,0.9972517152570026,1.0,0.9909676203319602,1.0,0.9015007327090071,1.0,0.9973889443607453;.	0.977	.
CLK1	6	47	0	1.663	13.3623	201	31	0.578232	1.31523	0.0942157	1.0,0.9879163574372842,1.0,0.9987791932471013,1.0,.,1.0,0.8780592793892747,1.0,0.08327237028056013,1.0,0.027988989062087168;.	0.977	.
CELF1	4	62	0	1.61	13.8274	219	40	3.41758	1.31467	0.0943109	1.0,0.9988532712327411,1.0,0.9968798899704231,1.0,0.9994806107503851,1.0,0.9994870179028811;.	0.977	.
EIF3M	3	49	0	1.18	12.9201	613	7	1.51874	1.31431	0.0943717	1.0,0.9999908498902448,1.0,0.9828026750099974,1.0,0.9999929278012669;.	0.977	.
SNX14	6	73	1	2.986	12.8824	384	19	0.810265	1.31167	0.0948161	1.0,0.9989567971084281,1.0,0.9855652621675581,1.0,0.9547885707290168,1.0,0.9998649421293351,1.0,0.9852936696115235,1.0,0.9936450308675124;1.0,.	0.977	.
AP1G1	5	83	1	2.7	13.0405	379.38	24	2.36554	1.31167	0.0948164	1.0,0.9988150411451007,1.0,0.9998650751023622,1.0,0.9992818308856708,1.0,0.9997780611051036,1.0,0.9993565073499793;1.0,.	0.977	.
MYL12A	3	47	0	0.554	13.2212	328	55	1.61574	1.3111	0.0949117	1.0,0.9999934560504615,1.0,0.9996018214376833,1.0,0.9866108056039411;.	0.977	.
PKP4	10	158	5	3.698	12.2685	532	5	0.181116	1.31027	0.0950525	1.0,0.9984672284504794,1.0,0.9998170930755681,1.0,0.9779666735988404,1.0,0.9978620644588667,1.0,0.9999931469840746,1.0,0.99984401739964,1.0,0.9999935622109233,1.0,0.9998674835812867,1.0,0.999992704976887,1.0,0.8631297070832724;1.0,.,1.0,.,1.0,.,1.0,.,1.0,.	0.977	.
ULK2	5	68	1	3.246	13.2238	220	-11	0.614763	1.31006	0.0950874	1.0,0.9999839862018396,1.0,0.9978600774010282,1.0,0.9998451623417777,1.0,0.9756260586350309,1.0,0.942640004943605;1.0,.	0.977	.
CDC20	3	51	0	1.55	13.9001	252	27	2.17521	1.30882	0.0952972	1.0,0.99113198118597,1.0,0.9999938038526823,1.0,0.9999933318040527;.	0.977	.
LONP1	4	63	0	3.088	13.7484	225	23	1.80182	1.30817	0.0954078	1.0,0.9991639861502944,1.0,0.9999810711971515,1.0,0.9980469295691643,1.0,0.9983198432197993;.	0.977	.
NCOR1	19	285	4	7.604	13.769	370	-18	3.41479	1.30792	0.0954504	1.0,0.9884714818454134,1.0,0.9999870234899292,1.0,0.9999057262533778,1.0,0.9997401227331078,1.0,0.9958867173398926,1.0,0.99959183882787,1.0,0.9998587579933997,1.0,0.9953090584708761,1.0,0.9980723672035225,1.0,3.8840455040553963E-4,1.0,0.9849473176635531,1.0,0.9989131064698333,1.0,0.9999835082262196,1.0,0.9999926931325751,1.0,0.9997899198336687,1.0,0.9993179609804542,1.0,0.9993290763760858,1.0,0.9…	0.977	.
BCLAF1	5	77	1	2.818	12.5667	153	21	0.960402	1.30759	0.0955068	1.0,0.9997206957319511,1.0,0.9965559064436216,1.0,0.9913728451816379,1.0,0.9998147604401337,1.0,0.9999175318923448;1.0,.	0.977	.
SULF1	5	67	0	2.711	11.8307	578	-19	1.16043	1.30603	0.0957713	1.0,0.9985001650515111,1.0,0.9976650252316511,1.0,0.9904101138479643,1.0,0.9650230612663414,1.0,0.9999893927849304;.	0.977	.
ASH2L	5	74	1	1.967	13.4168	258	34	2.67096	1.30563	0.0958386	1.0,0.993569259079025,1.0,0.9999910465609648,1.0,0.9991699916034428,1.0,0.9987296309824991,1.0,0.994932410737618;1.0,.	0.977	.
FBXO34	7	62	2	2.141	13.5201	256	38	-0.323151	1.30466	0.0960036	1.0,0.0033619759718802504,1.0,0.9836359289825152,1.0,5.198694372212105E-4,1.0,0.9946132926937563,1.0,7.648190122858685E-6,1.0,0.9994693575093307,1.0,0.9998669419804235;1.0,.,1.0,.	0.977	.
LPIN1	6	63	0	3.139	12.2984	431	19	0.128371	1.30453	0.0960261	1.0,0.9902869852708853,1.0,0.9994531827603053,1.0,7.68177205435244E-4,1.0,0.9992359081383282,1.0,0.9995925516160096,1.0,6.991696782323902E-6;.	0.977	.
HOXC10	5	58	2	1.039	14.0446	274	23	1.38997	1.304	0.096117	1.0,0.9923475743783149,1.0,0.956475777183051,1.0,0.999586149651247,1.0,0.9757333437537734,1.0,0.9972493192484305;1.0,.,1.0,.	0.977	.
SLC41A1	3	54	0	1.592	13.4837	377	37	2.05	1.3034	0.0962194	1.0,0.9999914466406301,1.0,0.9996131494421301,1.0,0.9997390402533091;.	0.977	.
CCM2	4	53	1	1.483	13.902	235	55	0.86505	1.30282	0.0963182	1.0,0.9848983925410539,1.0,0.995625584099697,1.0,0.9997824684857848,1.0,.;1.0,.	0.977	.
ZFYVE1	9	150	4	2.441	12.822	341	43	2.90716	1.30279	0.096323	1.0,0.9999929140474715,1.0,0.9997982724473339,1.0,0.9998666013282098,1.0,0.9999927557826932,1.0,0.9999923316060251,1.0,0.9999933095344893,1.0,0.9993489359940451,1.0,0.8408460636490996,1.0,0.9940114166788827;1.0,.,1.0,.,1.0,.,1.0,.	0.977	.
MED28	4	42	1	0.557	12.5101	989	32	-0.921306	1.30222	0.0964207	1.0,0.8532062664410262,1.0,0.9788375710066374,1.0,0.9832946443226792,1.0,0.9996376890681784;1.0,.	0.977	.
UBE2E2	3	50	0	0.631	12.8611	530	2	2.41101	1.3018	0.0964929	1.0,0.9984851358890541,1.0,0.9995540157013125,1.0,0.9998658571438797;.	0.977	.
TMEM161B	6	75	2	1.743	11.4775	1090	3	0.134016	1.30065	0.0966885	1.0,0.9979648477364841,1.0,0.997681781155468,1.0,0.8984341610066131,1.0,0.9962770977983302,1.0,0.9934055879929597,1.0,0.9991426081733727;1.0,.,1.0,.	0.977	.
NR4A2	6	95	1	1.865	11.6708	440	4	3.21567	1.29989	0.096819	1.0,0.9999937288475728,1.0,0.9999724585001767,1.0,0.9860718895142948,1.0,0.999991986992236,1.0,0.9830221155256622,1.0,0.9998234948334156;1.0,.	0.977	.
SOAT1	4	52	1	1.728	12.9877	336	3	-0.00207729	1.29883	0.0970008	1.0,0.9859892221404235,1.0,0.9973197612998614,1.0,0.9873622346221528,1.0,0.9999908834764752;1.0,.	0.977	.
CTC-260F20.3	4	38	0	0.857	12.5974	551.17	18.35	-0.676627	1.29842	0.0970714	1.0,0.9790324941548854,1.0,0.27246241433855106,1.0,0.9816743828846405,1.0,0.9975379594119731;.	0.977	.
CSPP1	5	60	0	3.811	12.776	640	25	-0.48957	1.29761	0.0972102	1.0,0.9999350187841483,1.0,0.9994749587787366,1.0,0.9216048994147215,1.0,0.9989512002367005,1.0,0.01484209515742635;.	0.977	.
EZH1	5	86	1	2.339	14.3697	177	36	4.57856	1.2973	0.0972645	1.0,0.9999926276962547,1.0,0.9993218564698457,1.0,0.999991281650693,1.0,0.9973484981235217,1.0,0.9998652079084748;1.0,.	0.977	.
SLC38A1	5	52	0	1.694	13.5314	334	9	2.02936	1.29723	0.0972759	1.0,0.8756562251179161,1.0,0.9998518745091202,1.0,0.9974647630443316,1.0,0.9943492447059297,1.0,0.0027507466838874424;.	0.977	.
CLCN2	7	106	4	2.817	14.185	268	44	1.23709	1.29652	0.0973974	1.0,0.9999935415729494,1.0,0.8861553968244983,1.0,0.027880201225161504,1.0,0.9999924289900614,1.0,0.9999915936455999,1.0,0.9995951691009424,1.0,0.9999915060094613;1.0,.,1.0,.,1.0,.,1.0,.	0.977	.
TMEM161A	5	41	0	1.5	14.047	215	35	0.545851	1.29629	0.0974373	1.0,0.8955852464982472,1.0,.,1.0,0.9910753364304293,1.0,0.9824549907182925,1.0,0.2091376823094147;.	0.977	.
SLAIN2	5	53	0	1.869	12.6475	328	55	0.305209	1.29483	0.0976888	1.0,0.9977267280424447,1.0,0.9972017362596901,1.0,0.9965638343200427,1.0,0.934664238825297,1.0,0.8794374864990145;.	0.977	.
MSH2	3	31	0	3.022	13.5836	406	28	-4.14695	1.29469	0.0977136	1.0,0.9926262692701068,1.0,0.9978799632442937,1.0,0.7772040929272028;.	0.977	.
VCAN	15	143	0	10.284	12.4425	529	0	-1.81736	1.29427	0.0977867	1.0,0.9999934115155287,1.0,0.7449282819807168,1.0,0.9565248504337812,1.0,0.9997397196378741,1.0,0.9992308603011818,1.0,0.9999935392617753,1.0,0.013858843726427273,1.0,9.695728803374297E-6,1.0,1.412433439046351E-5,1.0,0.007735539354753627,1.0,0.8330025667091594,1.0,3.8185628784582554E-4,1.0,6.694153014015546E-4,1.0,0.999993692859414,1.0,0.9997401000760704;.	0.977	.
IFT172	8	105	2	5.565	14.0134	179	39	0.21688	1.29413	0.0978108	1.0,0.9981408892442143,1.0,0.9999935613098905,1.0,0.9976809796155456,1.0,0.025059301625610864,1.0,0.980226361402821,1.0,0.999993655493455,1.0,0.9162635280746174,1.0,0.9996604253743465;1.0,.,1.0,.	0.977	.
JAG2	12	93	1	3.847	13.6786	260	25	2.62907	1.29395	0.0978422	1.0,0.014807400012904672,1.0,8.665128976070822E-4,1.0,0.999659947568404,1.0,0.97604384862537,1.0,0.9994601472772431,1.0,0.9859534056281845,1.0,0.07300715141598613,1.0,0.030685860655447417,1.0,0.9928611508549883,1.0,0.9303566845727946,1.0,0.21981207417594978,1.0,0.34759476545405693;1.0,.	0.977	.
EGFR	8	142	3	4.239	12.9563	336	-13	2.44978	1.29365	0.0978935	1.0,0.9999916855790238,1.0,0.9689552888849593,1.0,0.9997408115877969,1.0,0.9997406543655085,2.0,0.999990756695187,1.0,0.9999921941687013,1.0,0.9999921356011909;1.0,.,1.0,.,1.0,.	0.977	.
KPNA4	6	89	2	1.651	13.0057	408	21	3.00996	1.29329	0.097956	1.0,0.9996132439378909,1.0,0.997529447226001,1.0,0.999974941209774,1.0,0.9987777376207384,1.0,0.8453658712852858,1.0,0.9997739241702135;2.0,.	0.977	.
ANAPC15	3	45	0	0.658	13.4804	267	62	1.41522	1.29313	0.0979832	1.0,0.9987741997115674,1.0,0.996794542160614,1.0,0.9996599705894618;.	0.977	.
PSAT1	3	40	0	1.158	12.4231	637	-20	-0.290376	1.29294	0.0980151	1.0,0.1514324635866596,1.0,0.9999923520354242,1.0,0.9988054705903582;.	0.977	.
SPIDR	9	65	3	3.035	13.73	606	6	-1.57274	1.29294	0.0980156	1.0,0.026239022607320233,1.0,0.03607515558477259,1.0,0.9928232749499821,1.0,0.9930280775040925,1.0,0.9832276316481348,1.0,0.7881898121225924,1.0,0.9982120729924999,1.0,6.565553417786365E-4,1.0,0.003521433728346817;1.0,.,1.0,.,1.0,.	0.977	.
IARS2	6	72	2	3.154	13.3869	613	-1	0.178065	1.29292	0.0980191	1.0,0.9993550493856422,1.0,0.930804790508736,1.0,0.8497056427544083,1.0,0.9807547900776062,1.0,0.9991593621189283,1.0,0.9997780595830305;1.0,.,1.0,.	0.977	.
DEPDC5	10	131	1	5.184	13.2306	336	19	3.2858	1.29283	0.098035	1.0,0.999985961561144,1.0,0.9986187807115436,1.0,0.9999914418514566,1.0,0.8782962900395795,1.0,0.999992317415711,1.0,0.9102017786558187,1.0,0.9994786805298537,1.0,0.9948233615658373,1.0,0.996217929123146,1.0,0.008969189614799285;1.0,.	0.977	.
ATG16L1	5	76	1	1.97	12.9651	155	31	2.39055	1.29221	0.0981428	1.0,0.9997623714473705,1.0,0.9946574130630905,1.0,0.9997074679612937,1.0,0.995478776281906,1.0,0.9996537659484743;1.0,.	0.977	.
DNAJC21	5	43	0	1.835	12.3963	675	21	-1.08242	1.29168	0.0982332	1.0,0.05684071973754037,1.0,0.9992371521964927,1.0,0.9990290664441023,1.0,2.19469405455416E-5,1.0,0.9058584215208378;.	0.977	.
SLC25A3	5	60	1	1.475	13.0976	218	21	1.40006	1.29135	0.0982908	1.0,0.32367295002733526,1.0,1.5525277269114787E-5,1.0,0.9999916994600049,1.0,0.9987250473681095,1.0,0.9999924914126737;1.0,.	0.977	.
CRADD	4	38	0	0.838	12.8362	385	13	-0.327999	1.28997	0.0985307	1.0,0.9998663125475454,1.0,0.0023171679879679403,1.0,0.9919257857546404,1.0,0.8988499004285865;.	0.977	.
DDHD1	6	73	0	2.794	12.6334	448	20	2.27554	1.2899	0.098543	1.0,0.9848482580523563,1.0,0.9996092445677953,1.0,0.9999201775471838,1.0,0.9997171662874248,1.0,0.9796738585927073,1.0,0.0022217014959425995;.	0.977	.
SH3RF1	5	69	0	2.722	12.3957	244	24	1.46443	1.28889	0.0987174	1.0,0.9958999402839109,1.0,0.9804926956280491,1.0,0.9999906082943684,1.0,0.9999884058000439,1.0,0.9839022351184465;.	0.977	.
LRRC8A	6	84	1	2.443	14.3127	201	14	4.51905	1.28827	0.0988256	1.0,0.053105070811949595,1.0,0.9989975150782728,1.0,0.9970486711203375,1.0,0.9999909403645211,1.0,0.9996093398379395,1.0,0.9991033905456612;1.0,.	0.977	.
HLTF	8	80	2	3.155	12.8189	386	8	0.148819	1.28772	0.0989216	1.0,0.001331434478958312,1.0,0.003708927241401198,1.0,0.994851686577994,1.0,0.0032216146063289088,1.0,0.9999874324582445,1.0,0.9999882443276821,1.0,0.999986443486093,1.0,0.004432818082726487;1.0,.,1.0,.	0.977	.
EPHA2	8	110	3	3.016	13.6717	197	37	2.14257	1.2877	0.0989246	1.0,0.9991559156432896,1.0,0.9999761847291794,1.0,0.9999925041835243,1.0,0.9999919867629223,1.0,0.08853983737549351,1.0,9.23534206681807E-4,1.0,0.9994844042175386,1.0,0.9972603361398064;1.0,.,1.0,.,1.0,.	0.977	.
CEP350	15	143	1	9.539	13.0082	211	16	-1.87564	1.28734	0.0989871	1.0,0.8748886429888694,1.0,0.9975789179503036,1.0,0.9406823093806966,1.0,0.9359658213706603,1.0,0.989940719963148,1.0,0.9851542449689958,1.0,0.9665120154778444,1.0,0.9997408562449414,1.0,0.11141905845689373,1.0,6.576696533796135E-6,1.0,0.9414059762900073,1.0,0.8489105087038052,1.0,0.9999904707218173,1.0,0.9460422598803929,1.0,0.9990138070764581;1.0,.	0.977	.
FOXP1	8	104	1	2.65	11.5049	675	-1	2.99549	1.28646	0.0991408	1.0,0.946040464544952,1.0,0.9999932091145021,1.0,0.9999916271495994,1.0,0.9981794389853452,1.0,0.9995455292032082,1.0,0.9631433714160768,1.0,0.9996090917997613,1.0,2.251727735356278E-5;1.0,.	0.977	.
IBTK	10	120	2	4.202	11.7356	466	-1	0.963348	1.28587	0.0992442	1.0,0.9987334053203598,1.0,0.9618205977828037,1.0,0.9665486255058275,1.0,0.8798328564445503,1.0,0.9954792177884277,1.0,0.9974433160746743,1.0,0.9981923027407607,1.0,0.9999768007412982,1.0,0.9998663090148825,1.0,0.9185319232425784;1.0,.,1.0,.	0.977	.
DPY19L1	8	97	2	2.138	11.6303	645.42	12.96	1.66265	1.28548	0.0993125	1.0,0.9010607088687388,1.0,0.9902458263507963,1.0,0.6780799939541813,1.0,0.997551982909509,1.0,0.9988493871935175,1.0,0.9963568295399927,1.0,0.9979470697706472,1.0,0.9998660866485893;1.0,.,1.0,.	0.977	.
CORO1C	5	86	2	1.639	13.0197	217	40	2.47315	1.28426	0.0995253	1.0,0.9997370461506669,1.0,0.9994229184312619,1.0,0.9998597029488836,1.0,0.9997899435766169,1.0,.;1.0,.,1.0,.	0.977	.
CDC37	4	45	0	1.177	14.4868	207	38	2.30396	1.28426	0.0995262	1.0,.,1.0,0.9971933822345466,1.0,0.9816469134987229,1.0,0.9899704155031597;.	0.977	.
GET4	4	47	1	1.029	13.5107	310	41	0.286521	1.28379	0.0996082	1.0,0.9796825890523573,1.0,0.9978035064350779,1.0,.,1.0,0.9946389892202144;1.0,.	0.977	.
YTHDF1	5	71	2	1.705	13.8206	285	50	1.71061	1.28223	0.0998812	1.0,0.9998402603184608,1.0,0.9993488559546808,1.0,0.9778466150310423,1.0,0.9812471688754383,1.0,0.999987171861835;1.0,.,1.0,.	0.977	.
SIRT7	3	47	1	1.253	15.1501	211	19	2.24882	1.28211	0.0999024	1.0,0.999422006068978,1.0,0.9987253324066803,1.0,0.9993360348147983;1.0,.	0.977	.
PLRG1	6	89	1	1.634	11.0001	1034	20	2.34686	1.28116	0.100068	1.0,0.9999924033972014,1.0,0.999564453498567,1.0,0.9999862052028788,1.0,0.03536243267693222,1.0,0.9993869530678733,1.0,0.9968995797809854;1.0,.	0.977	.
CIT	10	164	1	6.445	13.7163	436	24	4.14416	1.28097	0.100102	1.0,0.9994881231637089,1.0,0.9978971575485915,1.0,0.999993100944133,1.0,0.9999861775164491,1.0,0.9988903114372327,1.0,0.9999931145539991,1.0,0.9768735084483098,1.0,0.9995729945294659,1.0,0.9986904808372946,1.0,0.9999716712604644;1.0,.	0.977	.
NUP54	3	49	0	1.584	13.1716	403	38	0.994945	1.2801	0.100255	1.0,0.9999755379621298,1.0,0.9980442996359452,1.0,0.9992509824081295;.	0.977	.
ATG2B	9	114	1	6.447	12.699	501	14	0.0813538	1.27996	0.100279	1.0,0.9107048571541425,1.0,0.9997660828106292,1.0,0.9989863571415402,1.0,0.9982856835262919,1.0,0.9988554674732185,1.0,0.9805620539951125,1.0,0.8006840561648492,1.0,0.9950391299828135,1.0,0.9998039925774416;1.0,.	0.977	.
ZFAND1	3	39	0	0.895	11.9754	681	12	-1.02395	1.27968	0.10033	1.0,0.948900552095248,1.0,0.9999936202879365,1.0,0.991897781557514;.	0.977	.
PSMD3	4	61	1	1.679	14.3178	216	28	2.74623	1.27956	0.100351	1.0,0.9996135944330665,1.0,0.9955231533250415,1.0,0.999956071317133,1.0,0.9981207031039976;1.0,.	0.977	.
RNF214	6	64	1	2.182	12.9868	360	36	0.83353	1.27926	0.100403	1.0,0.8726765503376608,1.0,0.002487104083302642,1.0,0.9999863376573426,1.0,0.9971091660794507,1.0,0.9985697625429208,1.0,0.9741611327361395;1.0,.	0.977	.
GCLC	4	65	0	2	12.8031	337	24	2.50179	1.27878	0.100488	1.0,0.9999933728968187,1.0,0.9999919785660123,1.0,0.9999774791732519,1.0,0.9016590943279796;.	0.977	.
TMPO	3	48	0	3.019	13.0976	218	21	-0.985029	1.27855	0.100528	1.0,0.9999933231766355,1.0,0.9971942801962439,1.0,0.9988041796545849;.	0.977	.
GGPS1	4	53	1	0.918	13.1486	188	22	1.19296	1.27847	0.100542	1.0,.,1.0,0.9999926870101452,1.0,0.9973853005828581,1.0,0.9023083817145066;1.0,.	0.977	.
GNA12	4	59	0	1.61	13.5464	392	30	3.06964	1.27825	0.100581	1.0,0.9985066339787131,1.0,0.985056710297123,1.0,0.9999886478404288,1.0,0.9984669920780496;.	0.977	.
TIMM17A	4	38	0	0.546	13.5304	168	31	0.630385	1.27794	0.100635	1.0,0.9720438801533602,1.0,0.9940135475167104,1.0,0.7185423161339071,1.0,0.9952252672958557;.	0.977	.
FOXK2	4	50	0	2.028	14.5641	155	26	2.34757	1.27668	0.100857	1.0,0.17347368673261215,1.0,0.9997178790590285,1.0,0.9998400874743061,1.0,0.9874843063522072;.	0.977	.
NUCB2	3	46	1	1.336	13.1658	387	19	-0.354733	1.27632	0.100921	1.0,0.9998589424375801,1.0,0.9985485361413433,1.0,0.9962920677975184;1.0,.	0.977	.
FAAH2	8	34	1	1.654	11.422	786.17	-6	-4.92221	1.27575	0.101022	1.0,0.0014858169188129069,1.0,0.0044756005524779026,1.0,0.125686057397871,1.0,0.006900020523556074,1.0,0.955471447241817,1.0,0.018040335544778716,1.0,0.13527559936089198,1.0,0.13500967091659985;1.0,.	0.977	.
TAF9	3	47	0	1.368	13.006	314	50	0.551546	1.27552	0.101063	1.0,0.9998979989242808,1.0,0.9993538369382512,1.0,0.9962190545473935;.	0.977	.
FAM135A	11	124	2	4.794	11.6456	606	11	0.333323	1.27522	0.101115	1.0,0.9998668687101178,1.0,0.9976443145319218,1.0,0.6285300062506523,1.0,0.9980862859580476,1.0,0.13444791871643363,1.0,0.9724951420149038,1.0,0.005563106049381103,1.0,0.9864752570762156,1.0,0.9893130557283285,1.0,0.9993631964614456,1.0,0.9999906644403412;1.0,.,1.0,.	0.977	.
PATJ	13	138	3	5.769	12.5219	469	-3	-0.249497	1.27497	0.101161	1.0,9.513849893150894E-6,1.0,0.987273574441789,1.0,0.9997958932943203,1.0,0.9999937062334279,1.0,0.9931694700741723,1.0,0.9985142221026346,1.0,0.9959253130341816,2.0,0.7604747338768327,1.0,0.007349480931931101,1.0,0.9938828370445543,1.0,0.9453811832954757,1.0,0.9997396133803653;1.0,.,1.0,.,1.0,.	0.977	.
RAD50	8	79	1	4.064	13.4808	320	48	0.605149	1.27488	0.101177	1.0,0.9629618565960664,1.0,0.9181831787953012,1.0,0.9971625476379975,1.0,0.9995765633876276,1.0,0.9946068806567145,1.0,0.9640147320063002,1.0,0.9932067930935081,1.0,0.0026574509633981174;1.0,.	0.977	.
ABCC2	4	48	0	4.813	13.85	171	30	-2.48488	1.27402	0.101328	1.0,0.9999498075664746,1.0,0.951195621637455,1.0,0.9996852703396458,1.0,0.1438297976544438;.	0.977	.
TMEM25	5	43	1	1.302	14.1226	167	47	-0.145471	1.2731	0.10149	1.0,.,1.0,0.9615011594715428,1.0,0.082600963613333,1.0,0.9987057127176182,1.0,0.9168198222467004;1.0,.	0.977	.
PGRMC1	4	40	0	0.603	13.327	365.88	19	1.02354	1.27141	0.101792	1.0,0.5976867384900978,1.0,0.9842439681227831,1.0,0.9950368791881636,1.0,0.9962807527003164;.	0.977	.
HADHB	4	57	2	1.548	13.3736	250	34	-0.208077	1.27113	0.101842	1.0,0.9983717232369906,1.0,0.9997370926121367,1.0,0.9969313013785421,1.0,0.997128799105168;1.0,.,1.0,.	0.977	.
EIF3E	7	126	4	1.403	12.1404	965	6	2.92755	1.27109	0.101849	1.0,.,1.0,0.9869729367405092,1.0,0.9999920307744715,1.0,0.9999920889654808,1.0,0.9999921025597012,1.0,0.9999837214639473,1.0,0.9999776253212843;1.0,.,1.0,.,1.0,.,1.0,.	0.977	.
YAP1	4	54	0	1.572	13.032	327	-14	2.31815	1.27056	0.101942	1.0,0.9990359996718938,1.0,0.04051711542056645,1.0,0.9992558137856143,1.0,0.9999910169167198;.	0.977	.
ZBTB8A	4	41	0	1.341	14.173	230	21	1.23289	1.27004	0.102035	1.0,0.9286372058653521,1.0,0.9926240340543374,1.0,0.9990764437307467,1.0,0.905725368047605;.	0.977	.
HMCES	3	43	1	1.095	13.8488	136	49	-0.236383	1.26954	0.102124	1.0,0.9999511741156875,1.0,0.9999617195793518,1.0,0.9030218417554368;1.0,.	0.977	.
PLEKHA1	4	61	1	1.38	12.4527	174	10	1.10391	1.2692	0.102185	1.0,0.9992269870586421,1.0,0.9997238984598472,1.0,0.9999929445927591,1.0,0.9637855171319122;1.0,.	0.977	.
SUOX	3	48	2	1.653	14.5481	229	31	-0.291264	1.26919	0.102187	1.0,0.9991601658604838,1.0,0.9999766207849643,1.0,0.9966793643268727;1.0,.,1.0,.	0.977	.
SYNJ2	10	109	2	4.87	13.078	208	44	0.354413	1.26914	0.102196	1.0,0.9954396537325805,1.0,0.9999856069913695,1.0,0.9994615726483937,1.0,0.9997349632166562,1.0,0.9973339096382889,1.0,0.9985757257550414,1.0,0.9743763730428017,1.0,0.7018013967708929,1.0,0.0022008669019294453,1.0,9.578579637972096E-6;1.0,.,1.0,.	0.977	.
MTMR1	6	65	0	2.199	12.5727	475.35	9	2.27356	1.26904	0.102214	1.0,0.9699420012714273,1.0,0.9981296700343094,1.0,0.9918642070770625,1.0,0.9892710885387141,1.0,0.997202530896492,1.0,0.9491813284029451;.	0.977	.
GTF2A1	4	61	1	1.176	12.2392	456	-16	1.57656	1.26869	0.102276	1.0,0.9999929459878973,1.0,0.9997409613517252,1.0,0.9855293190214702,1.0,0.9964817352473719;1.0,.	0.977	.
EVI5	5	56	1	2.561	13.0992	506	4	-0.0869734	1.26845	0.102318	1.0,0.9851660413978734,1.0,0.9358121456219408,1.0,0.9782567386271941,1.0,0.999982102247512,1.0,0.989891346255688;1.0,.	0.977	.
PAQR3	3	43	0	1.054	12.0437	699	18	-0.329779	1.26787	0.102422	1.0,0.994414096233169,1.0,0.9989668975531787,1.0,0.9992312666402416;.	0.977	.
TTC39B	4	48	1	2.17	12.3791	710	-17	-1.37609	1.26748	0.102492	1.0,0.838422940230609,1.0,0.9989015151605953,1.0,0.9547584529746916,1.0,0.9999888913844158;1.0,.	0.977	.
TCERG1	6	106	1	3.407	12.841	463	14	3.62333	1.26736	0.102513	1.0,0.9999918278080047,1.0,0.9944189351855761,1.0,0.9999920846484445,1.0,0.9999927682109437,1.0,0.9999811012126572,1.0,0.9991341674363527;1.0,.	0.977	.
KIF7	4	41	0	4.122	13.5981	319	27	-3.07057	1.26704	0.102571	1.0,0.9989513542546629,1.0,0.9995384565087349,1.0,0.9493589371301872,1.0,7.579483005557567E-6;.	0.977	.
KDM7A	9	101	2	2.926	13.0446	624	29	2.60056	1.26703	0.102573	1.0,0.8431445018283332,1.0,0.6942982540508378,1.0,0.7823219176991301,1.0,0.997900190254287,1.0,0.9993632201375446,1.0,0.9984531482264952,1.0,0.9999938696083075,1.0,0.998521521040558,1.0,0.11822539663115975;1.0,.,1.0,.	0.977	.
CRY1	6	72	1	1.821	12.041	473	18	1.46112	1.26677	0.102619	1.0,0.9982230030826345,1.0,0.9770843227045303,1.0,.,1.0,0.999808775904099,1.0,0.9133071547097957,1.0,.;1.0,.	0.977	.
SUCO	10	110	2	4.478	11.6645	506	10	-0.196873	1.26426	0.103069	1.0,0.9644309955828593,1.0,0.9608353434249688,1.0,0.793807142507879,1.0,0.9998219955923505,1.0,0.9998144909418046,1.0,0.06981453586751392,1.0,0.9967053410491133,1.0,0.9914219847065238,1.0,0.9995256707932993,1.0,0.9353772496089601;1.0,.,1.0,.	0.977	.
PALB2	9	48	0	3.626	13.2071	561	38	-1.5967	1.26386	0.103141	1.0,0.8903567073237515,1.0,0.7619433193506306,1.0,0.9947414412239617,1.0,0.9885332530402109,1.0,0.007249985767205341,1.0,0.6876145067871272,1.0,7.611667232358794E-6,1.0,0.04085056092138602,1.0,1.1226353106021375E-5;.	0.977	.
COLEC11	3	49	0	1.034	12.4444	371	14	1.18675	1.26376	0.103158	1.0,.,1.0,0.9975535299293656,1.0,0.9999899119687301;.	0.977	.
ARSK	3	40	0	1.671	12.6471	359	29	-1.27153	1.26312	0.103273	1.0,0.9998660331071578,1.0,0.9997387702318488,1.0,0.08899753180468686;.	0.977	.
CHMP1A	2	38	0	0.778	13.9022	219	38	0.81873	1.26082	0.103686	1.0,0.9999820013725875,1.0,.;.	0.977	.
ACOX1	4	70	2	2.219	14.3271	194	22	1.97732	1.26075	0.1037	1.0,0.9999914841762632,1.0,0.9986458537247394,1.0,0.9997140773092528,1.0,0.9999914573970942;1.0,.,1.0,.	0.977	.
PACRGL	5	49	0	0.934	10.6562	1252	22	-0.523794	1.26039	0.103764	1.0,0.8144566503639931,1.0,0.017157920220203286,1.0,0.8932227238788671,1.0,0.9998611138019976,1.0,0.9990074964399531;.	0.977	.
TMEM248	5	73	3	0.975	13.1023	228	41	0.812501	1.26039	0.103764	1.0,0.9986897369847645,1.0,0.9955076112144277,1.0,0.996534671406621,1.0,0.999273418697422,1.0,0.9997137695696591;1.0,.,1.0,.,1.0,.	0.977	.
TCTN2	7	43	0	2.184	13.6781	315	40	-0.203886	1.25974	0.103882	1.0,0.00470075470528615,1.0,0.8665173252355034,1.0,0.9917309817834727,1.0,0.9990025292443814,1.0,6.815884811777111E-6,1.0,0.7846103231727966,1.0,7.461456465446418E-6;.	0.977	.
DDX27	6	68	1	2.496	13.6952	261	50	1.6792	1.25959	0.103909	1.0,7.858278930219561E-4,1.0,0.9952063759289085,1.0,0.7826220702245886,1.0,0.9997142257995314,1.0,0.9998638972195273,1.0,0.997173700075136;1.0,.	0.977	.
PKN3	6	58	1	2.78	14.4388	197	38	1.03077	1.25956	0.103913	1.0,6.746002064186871E-4,1.0,0.002294593933357138,1.0,0.9842839828004699,1.0,0.9999109021429766,1.0,0.9727381153313405,1.0,0.9995650763046057;1.0,.	0.977	.
PARD3B	4	56	0	3.916	10.8509	973	-1	-2.85775	1.25905	0.104006	1.0,7.755081556605452E-6,1.0,0.9998023790867467,1.0,0.9999908725823391,1.0,0.9998573212164116;.	0.977	.
HEATR3	4	50	0	2.118	12.5301	476	3	0.284212	1.25841	0.104122	1.0,0.9937866378487111,1.0,0.9987601055179418,1.0,0.9992789197081753,1.0,0.9224234292123354;.	0.977	.
PCDH1	8	112	2	3.947	13.5415	281	23	2.69843	1.25762	0.104264	1.0,0.999342388901886,1.0,0.9992993802307784,1.0,0.9990292073677416,1.0,0.998549118442659,1.0,0.9383009111867395,1.0,0.9985947205029501,1.0,0.9969644740485659,1.0,0.9987412579369594;1.0,.,1.0,.	0.977	.
ITGB1	6	89	1	2.673	12.8758	205	-15	3.46808	1.25735	0.104313	1.0,0.9959778900561262,1.0,0.9917924287532762,1.0,0.9963025723086607,1.0,0.9994784979970166,1.0,0.9999924978158039,1.0,0.9988767732965611;1.0,.	0.977	.
PNPLA8	7	70	3	2.42	12.8113	803	-6	-0.854283	1.25717	0.104346	1.0,0.9996067571762786,1.0,0.9998648057077222,1.0,0.9902955263519337,1.0,0.872747585598296,1.0,0.9837490399992999,1.0,0.06642017128667026,1.0,0.0321388181316342;1.0,.,1.0,.,1.0,.	0.977	.
POLR3H	2	33	0	0.645	14.199	183	66	-0.18461	1.2571	0.104359	1.0,0.9997843834784413,1.0,0.998675330201074;.	0.977	.
MICU2	3	42	0	1.365	12.7519	422	31	-0.297514	1.25642	0.104483	1.0,0.9999932790628145,1.0,0.920823147291857,1.0,0.9985619283397954;.	0.977	.
RAD17	4	42	0	2.14	13.0559	314	46	-1.16453	1.25613	0.104534	1.0,0.10904142506603373,1.0,0.9980708938435029,1.0,0.9991532710812485,1.0,0.9590769727358476;.	0.977	.
USP46	4	68	0	1.193	11.6569	870	12	3.04673	1.256	0.104558	1.0,0.9994493714670049,1.0,0.9991179029157148,1.0,0.9999509077238439,1.0,0.9998071910803227;.	0.977	.
RP11-73M18.2	4	64	0	2.284	12.8823	481.85	20.02	2.3505	1.25594	0.104569	1.0,0.9991862057031519,1.0,0.9986295329273666,1.0,0.9999919979854452,1.0,0.9980930789820189;.	0.977	.
PTPN9	5	76	2	1.847	13.4142	257	47	1.75524	1.25588	0.104579	1.0,0.9997213265944543,1.0,0.9901532269312947,1.0,0.9952719093436999,1.0,0.9998496564564957,1.0,0.9998325649693544;1.0,.,1.0,.	0.977	.
PAPSS1	5	83	2	1.935	11.8833	679	4	1.24629	1.25502	0.104735	1.0,0.9999937465148395,1.0,0.9987599528781832,1.0,0.9999921581568281,1.0,0.9928838477722743,1.0,0.9994869903226375;1.0,.,1.0,.	0.977	.
FNDC3B	8	102	2	3.813	12.6981	466	25	1.15149	1.25463	0.104807	1.0,0.9838457764941819,1.0,0.9974047779838412,1.0,0.9988018987472996,1.0,0.9994717950113715,1.0,0.9978467330077483,1.0,0.8222415538912154,1.0,0.9997393430561856,1.0,0.9734426328045113;1.0,.,1.0,.	0.977	.
CLTCL1	7	74	1	5.096	13.0988	222	11	-1.20425	1.25461	0.104809	1.0,0.9681107195491458,1.0,0.9979738761017709,1.0,.,1.0,0.9734213200314403,1.0,0.9799862104831729,1.0,0.9955030780716033,1.0,0.9906276445924147;1.0,.	0.977	.
LIMA1	5	48	0	2.333	13.8236	144	57	0.428153	1.25459	0.104814	1.0,0.0021173121003871705,1.0,0.9999930729427099,1.0,0.9349768261614512,1.0,0.1827430471626859,1.0,0.9982428518745052;.	0.977	.
KLHL42	5	63	0	1.533	12.7648	387	11	3.11829	1.25446	0.104838	1.0,0.9487950155685612,1.0,0.9912424370015994,1.0,0.9993300249623227,1.0,0.9963145469879874,1.0,0.9984693515024948;.	0.977	.
UVRAG	3	52	0	2.245	13.1625	503	32	0.892693	1.2542	0.104884	1.0,0.9999908688058518,1.0,0.9999918149415917,1.0,0.9978283226053153;.	0.977	.
SECISBP2	5	58	1	2.65	12.0021	627	15	-1.2559	1.25356	0.105002	1.0,7.590368816402866E-6,1.0,0.0014022579988366562,1.0,0.9998023485055548,1.0,0.9997269973829699,1.0,0.9999923389087815;1.0,.	0.977	.
SLC29A4	3	40	1	1.643	14.3987	289	11	-0.227419	1.25345	0.10502	1.0,0.9988899097071683,1.0,0.9978888204917266,1.0,0.9924999573467665;1.0,.	0.977	.
PLGRKT	3	34	1	0.464	12.8309	629	18	-1.91658	1.25316	0.105073	1.0,0.9963944187131237,1.0,0.9936763068766865,1.0,0.9754925185822976;1.0,.	0.977	.
PPIC	3	41	0	0.664	12.1194	519	12	-0.0625471	1.25249	0.105196	1.0,0.9143065765161047,1.0,0.9996715921465487,1.0,0.9995507073976939;.	0.977	.
MPP7	4	56	1	1.909	12.4126	473	-2	0.056217	1.25242	0.105209	1.0,0.9939533857538178,1.0,0.9985971274079746,1.0,0.9999922058667635,1.0,0.9700722407374174;1.0,.	0.977	.
FNTA	3	43	0	1.185	12.6256	559	12	0.307479	1.25223	0.105243	1.0,0.9983958113996484,1.0,0.9996908333627267,1.0,0.993943351529897;.	0.977	.
LMAN2L	4	46	1	1.125	13.7336	219	45	0.333079	1.2522	0.105248	1.0,0.9454214044244715,1.0,0.9991062209087068,1.0,0.9969283434224714,1.0,0.9774249423966461;1.0,.	0.977	.
UROD	3	42	0	1.154	13.7535	310	20	1.31052	1.25219	0.105251	1.0,0.9990688787854627,1.0,0.9253825210497659,1.0,0.9999919812584869;.	0.977	.
RPAP3	4	56	2	2.078	12.9701	382	5	-0.996171	1.25186	0.105311	1.0,0.9764123309599148,1.0,0.9982853607121858,1.0,0.9994860728477775,1.0,0.9993262141400983;1.0,.,1.0,.	0.977	.
ZFAND4	5	47	0	2.254	11.6255	603	36	-1.83361	1.25159	0.105359	1.0,0.9545902883812157,1.0,0.972934132536854,1.0,0.9998674306517346,1.0,0.003574675241573791,1.0,0.9735981420197544;.	0.977	.
CDK5RAP3	4	40	0	1.903	13.9842	203	21	0.164972	1.25032	0.105591	1.0,0.9797662629648516,1.0,0.990923715037544,1.0,0.9997417651480006,1.0,0.001771678790644066;.	0.977	.
PHKA1	9	83	1	3.888	12.8621	451.56	18	1.05912	1.24965	0.105714	1.0,0.9981754363199761,1.0,0.9708632151568035,1.0,0.05788693269374609,1.0,0.006418697510939642,1.0,0.9780483236027657,1.0,0.9982993429475646,1.0,0.936489880065313,1.0,0.9785224894214439,1.0,0.9983002565525699;1.0,.	0.977	.
TESK2	3	42	0	1.808	13.7126	176	27	0.279148	1.24916	0.105803	1.0,0.9895131931379726,1.0,0.9989210473850835,1.0,0.9992339669833402;.	0.977	.
ELP4	5	49	1	1.78	12.0194	879	-7	-1.08042	1.24811	0.105995	1.0,0.0036584485037660644,1.0,0.9846735264200482,1.0,0.7604899210960577,1.0,0.9999920199526156,1.0,0.9942832482139724;1.0,.	0.977	.
TMCO4	5	41	0	2.061	13.4127	220	29	-0.611299	1.24758	0.106092	1.0,1.0051305237677115E-5,1.0,0.9998613690934609,1.0,0.9913473818276959,1.0,0.14143924452454482,1.0,0.8171765861292937;.	0.977	.
DDX10	4	46	0	2.776	12.431	616	2	-1.23479	1.24701	0.106196	1.0,0.9998658906683842,1.0,0.9545605631824132,1.0,0.9985417354711811,1.0,0.7435736628523762;.	0.977	.
PRDX6	4	71	3	0.7	12.9643	390	12	1.28848	1.24686	0.106224	1.0,0.999486836087532,1.0,0.9999927361284959,1.0,0.9997382494584761,1.0,0.9991097489492423;1.0,.,1.0,.,1.0,.	0.977	.
RAD54L	3	44	0	2.334	13.4451	205	31	-0.361191	1.24675	0.106244	1.0,0.9991999089870529,1.0,0.9998660649171252,1.0,0.9889045987082667;.	0.977	.
PRPF19	5	78	1	1.595	13.586	522	47	4.07756	1.24614	0.106356	1.0,0.998032096933702,1.0,0.9972853690023201,1.0,0.9988555473371847,1.0,0.999989313903711,1.0,0.9996847394146682;1.0,.	0.977	.
SNX13	7	104	2	3.18	11.8423	585	-4	1.55194	1.2452	0.106528	1.0,0.9930885832620979,1.0,0.9993048397234916,1.0,0.9999826780572301,1.0,0.9917527310229257,1.0,0.9978336573235363,1.0,0.9999837501350216,1.0,0.9977394558970152;1.0,.,1.0,.	0.977	.
ZNHIT1	3	44	1	0.49	13.8379	258	39	1.04316	1.24497	0.106571	1.0,0.9473188905071435,1.0,0.9995899345633822,1.0,0.9999757262907956;1.0,.	0.977	.
MSRA	4	40	2	0.912	11.6467	831	6	-3.66121	1.24281	0.106968	1.0,0.9995522971311062,1.0,0.9853195976910585,1.0,0.977626887896388,1.0,0.09868224029392345;1.0,.,1.0,.	0.977	.
FKBP14	3	33	0	0.656	13.4022	560	23	-0.364985	1.24258	0.107011	1.0,0.9996150184707557,1.0,0.9785549239239788,1.0,0.9366046276815374;.	0.977	.
RNF19A	6	78	2	2.562	13.8252	212	41	1.68302	1.24163	0.107186	1.0,9.14058633991893E-6,1.0,0.9970171718060994,1.0,0.9998238954620938,1.0,0.9999877586919396,1.0,0.9977117091554857,1.0,0.9972913051122844;1.0,.,1.0,.	0.977	.
TMEM135	4	63	1	1.544	11.978	587	-7	1.14654	1.24162	0.107189	1.0,0.9822196238320399,1.0,0.9989383392789732,1.0,0.9999932371397776,1.0,0.9998043849154056;1.0,.	0.977	.
BTBD9	3	55	0	1.989	12.5955	821	32	1.21959	1.24148	0.107214	1.0,0.9996153290149319,1.0,0.9999796945325403,1.0,0.9999791937073358;.	0.977	.
ODF2L	5	35	0	2.244	12.2927	874	-18	-2.59587	1.24146	0.107217	1.0,0.9801784865494093,1.0,0.8851289034806655,1.0,0.1975068509987112,1.0,0.9436707934491522,1.0,0.9323887960373557;.	0.977	.
ABLIM1	5	92	2	2.628	12.4986	257	13	1.7083	1.24069	0.10736	1.0,0.9987524076919497,1.0,0.9999811953171973,1.0,0.9999932038273205,1.0,0.9999917512646952,1.0,0.9999920076260936;1.0,.,1.0,.	0.977	.
WDR36	6	43	0	3.001	12.2325	738	6	-2.28389	1.24025	0.107441	1.0,8.200513901368626E-6,1.0,0.6459349305895865,1.0,0.9403208758790671,1.0,0.9926429813046208,1.0,0.8326856263149498,1.0,0.9960365927447914;.	0.977	.
GAPVD1	8	112	2	4.701	13.769	218	46	1.77951	1.23981	0.107522	1.0,0.8777812085866634,1.0,0.07262979451536673,1.0,0.9992490062376631,1.0,0.999990719975693,1.0,0.9981515884928804,1.0,0.9995353284174522,1.0,0.9990477863847926,1.0,0.999993118594855;1.0,.,1.0,.	0.977	.
KIF2A	6	85	0	2.349	12.0828	575	33	3.59492	1.2396	0.107561	1.0,0.9993554558417861,1.0,0.9812449451296739,1.0,0.960819798764063,1.0,0.9998658788892827,1.0,0.9999939861593288,1.0,0.9983397529306877;.	0.977	.
IMMT	5	42	0	2.352	13.6788	420	42	-0.468666	1.23777	0.107901	1.0,0.6915644235727556,1.0,0.9096753519334092,1.0,0.6966181596194536,1.0,0.9930061942846431,1.0,0.9981544019073895;.	0.977	.
GPSM1	3	48	1	2.265	13.993	258	28	-0.146782	1.23731	0.107985	1.0,0.9995674725557389,1.0,.,1.0,0.9985198696530504;1.0,.	0.977	.
TIAM1	16	175	4	4.901	12.2568	924	-24	1.78866	1.23727	0.107993	1.0,0.9990261481895313,1.0,0.9967368916196084,1.0,0.07158099107585891,1.0,0.9990289379274584,1.0,0.8323850576661069,1.0,0.05451759675249908,1.0,0.9996060973657768,1.0,0.9937938411369915,1.0,0.01840091219775778,1.0,0.9938458376297981,1.0,0.9997419920157149,1.0,0.9992629774732139,1.0,0.9694524568066476,1.0,0.9993625495476253,1.0,0.008414655720349933,1.0,.;1.0,.,1.0,.,1.0,.,1.0,.	0.977	.
TRIM23	4	71	1	1.849	12.9508	406	28	2.42707	1.23706	0.108033	1.0,0.9981724400370748,1.0,0.9998678236517806,1.0,0.9999885737546617,1.0,0.9999922240906012;1.0,.	0.977	.
MYOF	8	125	2	6.608	13.0356	380	16	-0.189088	1.23439	0.108528	1.0,0.9999930707327506,1.0,0.9853487914502428,1.0,0.9191072197974833,1.0,0.9999928878993057,1.0,0.9998355731002191,1.0,0.9930397034975874,1.0,0.9999923847607415,1.0,0.9999918315926725;1.0,.,1.0,.	0.977	.
RAD51	3	51	0	1.191	13.8331	161	47	2.66165	1.23416	0.108573	1.0,0.9999940204204958,1.0,0.9993526919617977,1.0,0.9985792742381628;.	0.977	.
ADGRL2	9	127	2	4.639	10.9207	1274	-19	0.77007	1.23413	0.108578	1.0,0.9986735709052181,1.0,0.9999929503908088,1.0,0.9997799380842302,1.0,0.22697697249454785,1.0,0.9462469435449141,1.0,0.999982236401844,1.0,0.9999429069258096,1.0,0.9989612240907101,1.0,0.9693788934808583;1.0,.,1.0,.	0.977	.
LRPPRC	7	53	1	4.421	13.0293	429	26	-3.15093	1.23323	0.108745	1.0,0.07546560934223873,1.0,0.9989151054432526,1.0,0.007120495990286006,1.0,0.9982792691055953,1.0,0.001222036986055994,1.0,.,1.0,0.9332242246158066;1.0,.	0.977	.
LLGL2	5	49	0	3.251	14.4614	195	31	0.67285	1.23291	0.108805	1.0,0.006033833901435902,1.0,0.974207453317684,1.0,0.999991163994659,1.0,0.95535748662059,1.0,0.9833836479279388;.	0.977	.
GCDH	3	57	2	1.544	14.4504	335	40	1.2974	1.23209	0.108958	1.0,0.9999891095854998,1.0,0.9999900867569778,1.0,0.9999917919387982;1.0,.,1.0,.	0.977	.
ARMC1	5	60	1	0.879	11.8906	455	4	1.34058	1.23184	0.109005	1.0,0.9610155462806926,1.0,0.9995574904821704,1.0,0.909935718513724,1.0,0.9973917376573724,1.0,0.9990377351569426;1.0,.	0.977	.
CHST11	3	47	0	1.104	13.8453	419	34	2.41778	1.23132	0.109101	1.0,0.9964654317481655,1.0,0.9999913546462853,1.0,0.9986124107257728;.	0.977	.
COG7	6	73	2	2.398	13.1646	611	28	0.959069	1.23082	0.109196	1.0,0.9997410247681289,1.0,0.995088561520992,1.0,0.9661449438924106,1.0,0.9991028180478765,1.0,0.9935717221221388,1.0,0.9301186487251354;1.0,.,1.0,.	0.977	.
KIAA1522	8	54	1	3.479	14.1079	195	26	-0.560711	1.23067	0.109222	1.0,0.9994656573246129,1.0,0.9914317954529085,1.0,7.585910962553451E-6,1.0,3.888424521788908E-4,1.0,7.92318424112487E-6,1.0,0.98415799704253,1.0,0.011893754933575185,1.0,0.9844698686840414;1.0,.	0.977	.
REPS1	4	64	1	2.491	12.646	613	16	0.662279	1.22996	0.109355	1.0,0.9994114596236083,1.0,0.9999928215462371,1.0,0.9999909146559087,1.0,0.977488986621952;1.0,.	0.977	.
PAFAH2	3	34	0	1.229	13.5606	221	31	-0.848693	1.22847	0.109636	1.0,0.9967496617805665,1.0,0.998305631835467,1.0,0.9380608121373857;.	0.977	.
ATP6V1C1	3	58	1	1.209	13.0625	438	47	1.54131	1.22819	0.109687	1.0,0.999983415824791,1.0,0.9999921884203422,1.0,0.9999911705334987;1.0,.	0.977	.
SRGAP1	5	65	0	3.407	12.679	460	-13	1.34153	1.22778	0.109765	1.0,0.9743393014977265,1.0,0.9996755357076372,1.0,0.9981712739392103,1.0,0.9999924077984015,1.0,0.5134498381178234;.	0.977	.
VCL	5	80	0	3.515	13.645	125	52	3.11313	1.22748	0.109822	1.0,0.9979168927835105,1.0,0.9993556447942251,1.0,0.9998647589509222,1.0,0.9997340107964396,1.0,0.9989160402387303;.	0.977	.
N4BP1	9	64	1	2.726	11.9621	392	1	-0.387064	1.22747	0.109823	1.0,0.0017945939882764144,1.0,3.8959860126059075E-4,1.0,0.9995801005940441,1.0,1.1093333223019695E-5,1.0,8.124395454234941E-6,1.0,0.020700814407076756,1.0,0.9811860453310179,1.0,0.9901836771894954,1.0,0.9996400220819013;1.0,.	0.977	.
SNRPA	3	42	0	0.879	13.9352	201	27	1.88189	1.22728	0.109859	1.0,0.9995255418773665,1.0,0.9700520270981066,1.0,0.99943202754347;.	0.977	.
PPP4R1	7	132	4	2.953	13.0273	202	51	1.68585	1.22714	0.109885	1.0,0.998131838491881,1.0,0.9999932928294784,1.0,0.9999927272151188,1.0,0.9999921842917529,1.0,0.9999932678495871,1.0,0.9999927085669251,1.0,0.9998648493951956;1.0,.,1.0,.,1.0,.,1.0,.	0.977	.
TNKS2	8	115	2	3.636	12.7167	331	15	2.59281	1.22705	0.109902	1.0,0.9999853713174809,1.0,0.9973807431088167,1.0,0.9994881544033658,1.0,0.999992920481265,1.0,0.9985973906812422,1.0,0.993755549969666,1.0,0.9795527992945403,1.0,0.9891774017898742;1.0,.,1.0,.	0.977	.
GABRE	5	44	0	1.8	11.7597	690.52	-10	-0.868192	1.22597	0.110105	1.0,0.9901540368890883,1.0,.,1.0,0.9938998881530456,1.0,.,1.0,0.012322033140902355;.	0.977	.
DDX42	6	67	0	2.902	14.0466	346	12	3.5599	1.2257	0.110157	1.0,0.9998655512092669,1.0,0.998358084699234,1.0,0.9991686918235594,1.0,9.132013892001737E-6,1.0,0.9701210253255192,1.0,0.9768917030536013;.	0.977	.
CYP24A1	3	40	0	1.623	11.9729	386	-31	-1.05544	1.22494	0.110299	1.0,0.9980255121990596,1.0,0.9993075968319366,1.0,0.9829787155795296;.	0.977	.
NCAPG	5	64	1	3.153	12.5106	1073	21	-0.161674	1.22463	0.110358	1.0,0.9786978348112905,1.0,0.9999935173346328,1.0,0.9267750926979312,1.0,0.9999927124332402,1.0,0.9655138866252757;1.0,.	0.977	.
HTATSF1	10	71	1	2.313	12.8347	363.13	23	1.7968	1.22447	0.110387	1.0,0.936018606261477,1.0,0.9704134538019983,1.0,0.9966567183358743,1.0,0.987941488422696,1.0,0.9937171585742409,1.0,0.8150639363300509,2.0,0.04068510455285021,1.0,0.0028693214985697933,1.0,0.017300664073812342;1.0,.	0.977	.
ADGRF4	9	57	2	2.128	12.0807	691	7	-1.72387	1.22367	0.110538	1.0,0.9044805654936507,1.0,3.0820599867249505E-4,1.0,0.9934026292136587,1.0,0.003095769417778797,1.0,0.9984623414389191,1.0,0.9367075840737371,1.0,3.872717133471786E-4,1.0,0.04743583487351237,1.0,0.8069953547514199;1.0,.,1.0,.	0.977	.
UBE2E3	5	76	1	0.807	11.6519	888	11	3.26485	1.22334	0.1106	1.0,0.8838223340747934,1.0,0.9996019002086298,1.0,0.9986008693808515,1.0,0.9999789750209539,1.0,0.9999917993256122;1.0,.	0.977	.
RGS12	9	115	3	4.609	13.2541	412	48	0.254291	1.22328	0.110613	1.0,0.9145774269195288,1.0,0.9181453752188973,1.0,0.9949290108898464,1.0,0.9999914977934286,1.0,0.9977866690394016,1.0,0.9999741432662356,1.0,0.9989870906721565,1.0,0.9999922111960224,1.0,0.0011395255012022272;1.0,.,1.0,.,1.0,.	0.977	.
ITGB8	5	52	0	2.38	12.2442	550	30	-0.187441	1.22255	0.110749	1.0,0.999205548778114,1.0,0.8377967551321706,1.0,0.9440805990319486,1.0,0.9914018401903629,1.0,0.9905944868708927;.	0.977	.
P4HA2	4	57	1	1.743	12.8256	246	35	0.506924	1.22226	0.110804	1.0,0.9999928692916225,1.0,0.9999914671984502,1.0,0.9919831827221194,1.0,0.8948536385094338;1.0,.	0.977	.
SF1	6	91	2	2.499	14.6317	230	61	3.88457	1.2219	0.110872	1.0,0.9891531362427652,1.0,.,1.0,0.9999908953043195,1.0,0.9976838533983047,1.0,0.9996139766559202,1.0,0.9993563673243924;1.0,.,1.0,.	0.977	.
SREK1	6	62	0	1.948	12.8704	437	33	2.50632	1.22155	0.110939	1.0,0.9994929623376061,1.0,0.9841703294605492,1.0,0.992131091839249,1.0,0.99439046087867,1.0,0.8875889063930348,1.0,0.6781505828384542;.	0.977	.
PUS7L	7	49	1	2.146	11.7961	558	-16	-1.72116	1.22048	0.111141	1.0,0.8838718798936719,1.0,0.9815088472839971,1.0,8.612510312547463E-6,1.0,0.9892307294684171,1.0,0.9857697567554069,1.0,1.4514604830487242E-5,1.0,0.9957616532299348;1.0,.	0.977	.
COQ8B	3	50	1	1.705	13.8381	201	31	0.750684	1.22032	0.111173	1.0,0.9969638762896046,1.0,0.9994873754887822,1.0,0.9999932028989088;1.0,.	0.977	.
GPN3	4	44	1	1.095	13.7572	206	47	0.180774	1.21892	0.111436	1.0,0.9751047673974451,1.0,0.9928012362143984,1.0,0.9955595189620148,1.0,0.9937870324464546;1.0,.	0.977	.
LMAN2	3	50	1	1.134	13.7558	227	53	1.1281	1.21884	0.111453	2.0,0.9999925751037995,1.0,0.9833942406144968;1.0,.	0.977	.
ZBTB2	8	70	1	1.555	12.7307	409	23	2.59063	1.21726	0.111752	1.0,0.9962001223721676,1.0,0.997967660872698,1.0,0.7633259213196556,1.0,0.9970965534247127,1.0,6.418952796154284E-4,1.0,0.6455712361491461,1.0,0.9946572715064657,1.0,0.8639203472596515;1.0,.	0.977	.
CAMK1D	6	55	0	1.248	12.6966	556	35	2.26101	1.21714	0.111775	1.0,0.9990950665786038,1.0,0.9940748551013966,1.0,0.00958560854993207,1.0,0.9705707635243801,1.0,0.9267234843840693,1.0,0.9588367367114365;.	0.977	.
GANC	7	41	0	3.545	13.313	342	37	-2.51775	1.21708	0.111788	1.0,0.9676988653446742,1.0,.,1.0,0.009881068955935995,1.0,0.5900398021201233,1.0,0.9952252150717888,1.0,0.852804192113154,1.0,1.3889187843680801E-5;.	0.977	.
RARS2	4	45	0	1.837	12.373	534	28	-0.481682	1.21648	0.111902	1.0,0.9995619873140308,1.0,0.9839409232587235,1.0,0.9969324287068017,1.0,0.2499347957195988;.	0.977	.
NCK2	4	62	0	1.158	12.2542	689	15	3.14965	1.21621	0.111952	1.0,0.9997691423025692,1.0,0.018727818098476283,1.0,0.99999238399195,1.0,0.9999927577489653;.	0.977	.
SDCCAG8	10	84	4	2.252	12.1154	550.14	15.6	-1.55312	1.21555	0.112077	1.0,0.9965841361317336,1.0,0.002165730880157606,1.0,0.9978088728053003,1.0,0.7997913875720869,1.0,0.9986492278387255,1.0,0.7989054936072109,1.0,0.040717184632828946,1.0,0.9981132652969988,1.0,0.03331671281344431,1.0,0.8152162328010852;1.0,.,1.0,.,1.0,.,1.0,.	0.977	.
HNRNPF	5	59	0	1.253	12.8184	270	7	3.208	1.21515	0.112154	1.0,0.9851189856488356,1.0,0.9978169130870596,1.0,0.990224347136595,1.0,0.9982985632153496,1.0,0.9860064927177881;.	0.977	.
CWC22	6	91	2	2.826	10.4813	927	7	-0.56435	1.21488	0.112206	1.0,0.9963016398518629,1.0,0.9963041675804716,1.0,0.979984171893599,1.0,0.9999932135452794,1.0,0.9999930775873234,1.0,0.9994228440859132;1.0,.,1.0,.	0.977	.
PIK3R4	13	178	4	4.172	12.1997	430	17	2.15881	1.21353	0.112464	1.0,0.7873077950453092,1.0,0.9986654316947317,1.0,0.9988323156803538,1.0,0.9999915134080873,1.0,0.9210778556259248,1.0,0.9989985845784224,1.0,0.10227542149612921,1.0,0.9999928335618172,1.0,0.9858725151789773,1.0,0.9999825907182546,1.0,0.9973272782857169,1.0,0.9999924691569633,1.0,0.9990209561573682;1.0,.,1.0,.,1.0,.,1.0,.	0.977	.
EIF3H	3	46	1	1.146	13.0887	504	11	0.305488	1.2122	0.112718	1.0,0.9994446539146014,1.0,0.9966919957811532,1.0,0.9996138179918957;1.0,.	0.977	.
SELENON	3	43	0	1.854	13.523	372	24	0.530916	1.21069	0.113008	1.0,0.9999931196084407,1.0,0.9995394670572696,1.0,0.8761126782236162;.	0.977	.
CXCL14	4	48	1	0.356	13.1096	608	26	1.57502	1.21043	0.113056	1.0,.,1.0,0.9849067175257641,1.0,.,1.0,0.9982866970116152;1.0,.	0.977	.
WDR53	3	35	0	1.095	13.9814	156	30	0.165881	1.21029	0.113084	1.0,0.00891470142919367,1.0,0.9973624355745425,1.0,0.9999913074712872;.	0.977	.
OSBPL9	4	56	0	2.533	13.2814	288	18	1.59658	1.20944	0.113248	1.0,0.9808408178556259,1.0,0.9991414651331577,1.0,0.9963482313203755,1.0,0.9997396161682972;.	0.977	.
PLEKHA8	5	44	0	1.706	13.3992	466	26	0.790555	1.2093	0.113274	1.0,8.880364080410658E-5,1.0,0.8801390320550633,1.0,0.9996912313609043,1.0,0.9989028250147559,1.0,0.6700277496107012;.	0.977	.
COMMD10	3	39	2	0.644	12.6533	981	8	-2.05726	1.20924	0.113284	1.0,0.9178358453709381,1.0,0.9977542754790104,1.0,0.9997383193849709;1.0,.,1.0,.	0.977	.
RBM26	6	96	1	3.149	11.9944	521	30	2.2436	1.20898	0.113336	1.0,0.9898584382647571,1.0,0.9999915824907364,1.0,0.9996512188406894,1.0,0.9998660536323669,1.0,0.9959581264280589,1.0,0.9998674960208425;1.0,.	0.977	.
PFKFB3	4	55	0	1.912	13.2361	399	38	2.00053	1.20825	0.113475	1.0,0.9897924092317605,1.0,0.9985587682875061,1.0,0.9980267774349845,1.0,0.9986960647930959;.	0.977	.
TMEM260	4	48	1	2.204	11.8287	961	2	-1.88609	1.2081	0.113504	1.0,0.9998676877641755,1.0,0.9999939966266966,1.0,0.9778142936764694,1.0,7.964784742381733E-6;1.0,.	0.977	.
MAML2	8	59	1	3.496	12.5166	409	6	-1.31725	1.20762	0.113596	1.0,0.8311421356259436,1.0,0.17764142550495826,1.0,0.7249628722739252,1.0,0.9914983788470966,1.0,0.7941456732638439,1.0,0.002985488520463849,1.0,0.9906544348417863,1.0,0.9937981448501838;1.0,.	0.977	.
HOXC6	3	45	0	0.718	13.9855	279	54	2.53702	1.20681	0.113753	1.0,0.9988263847595058,1.0,0.9969393662988859,1.0,0.9994845448736991;.	0.977	.
MEF2D	4	55	1	1.761	14.5769	201	41	2.32628	1.20644	0.113824	1.0,0.9955065855418166,1.0,0.9972397871454362,1.0,0.9979775934782096,1.0,0.9991729113107493;1.0,.	0.977	.
RTF2	4	42	0	1.126	12.4493	551	-7	0.46122	1.20599	0.113911	1.0,0.998084214947428,1.0,0.9399823044890189,1.0,0.9991235140453583,1.0,0.17870694271885335;.	0.977	.
SESN1	3	48	0	1.813	12.8623	465	26	0.739843	1.20528	0.114048	1.0,0.9990468865176141,1.0,0.9992322426906233,1.0,0.9991085391561745;.	0.977	.
TDRD5	10	50	0	3.193	13.3045	613	-9	0.363339	1.2048	0.11414	1.0,0.9985466125462816,1.0,1.1998403403931717E-5,1.0,8.99365532651944E-6,1.0,8.294494764310776E-6,1.0,0.8745828195623206,1.0,0.7202213560316838,1.0,0.6786452519052086,1.0,0.9322436451613831,1.0,7.621216383024078E-6,1.0,0.9512508965115882;.	0.977	.
CERS5	4	42	0	1.257	13.8552	192	58	1.02785	1.20416	0.114264	1.0,0.7857393137768754,1.0,.,1.0,0.9844196784215392,1.0,0.9992952846404355;.	0.977	.
MIER3	4	60	0	1.733	12.2121	393	41	1.67905	1.20355	0.114382	1.0,0.998546328278186,1.0,0.9853281578065861,1.0,0.9998519361027718,1.0,0.9996131975100375;.	0.977	.
TRAK1	5	67	0	3.549	12.6557	321	29	0.915441	1.2029	0.114508	1.0,0.9907901875727386,1.0,0.9997931823184583,1.0,0.9699663001257404,1.0,0.999235885978744,1.0,0.9967373343859058;.	0.977	.
SNRPB	4	52	1	0.794	13.3882	477	33	1.9068	1.20265	0.114556	1.0,0.9920063872405964,1.0,0.9989306883531662,1.0,0.9993237608104331,1.0,0.9837811679502151;1.0,.	0.977	.
PITHD1	3	40	0	0.666	13.714	254	32	1.57815	1.20227	0.114629	1.0,0.9991219137906293,1.0,0.9999706968049507,1.0,0.8332577293900933;.	0.977	.
EIF2AK4	11	151	3	5.234	13.6009	256	26	2.41661	1.2022	0.114643	1.0,0.9995129928791102,1.0,0.7932660028038385,1.0,0.9997361855914044,1.0,0.8259842215918931,1.0,0.999850909463619,1.0,0.9999929236796402,1.0,0.9957107400207893,1.0,0.9996099758342039,1.0,0.9913229702064943,1.0,0.9891964527667617,1.0,0.9997169287837171;1.0,.,1.0,.,1.0,.	0.977	.
RRP8	6	43	2	1.406	12.9587	491	17	-2.16524	1.20194	0.114694	1.0,0.9999911651379295,1.0,0.956746969086545,1.0,0.9956222850489108,1.0,8.314742089552274E-6,1.0,9.115787765903589E-6,1.0,1.488285600229754E-4;1.0,.,1.0,.	0.977	.
DLAT	5	60	1	2.014	12.9075	179	27	0.862555	1.20181	0.114719	1.0,1.1305566398124558E-5,1.0,0.9983445755010601,1.0,0.9999937983440768,1.0,0.9999931987012654,1.0,0.7528799958936301;1.0,.	0.977	.
KYAT3	4	64	3	1.486	12.6644	598	5	-0.508622	1.20118	0.114841	1.0,0.9746725160507055,1.0,0.9999926860821666,1.0,.,1.0,0.999987867278396;1.0,.,1.0,.,1.0,.	0.977	.
ABCB6	5	58	1	2.624	13.5583	177	36	0.488915	1.20028	0.115016	1.0,0.9878442559666878,1.0,0.9917372763846334,1.0,0.9989877330940691,1.0,0.9999915534294532,1.0,0.01739124985793472;1.0,.	0.977	.
KCTD10	5	75	2	0.977	12.9829	420	38	2.73675	1.19967	0.115134	1.0,0.9999936321083238,1.0,0.992242775640445,1.0,0.9999940276169135,1.0,0.9958373924157267,1.0,0.9948080883357044;1.0,.,1.0,.	0.977	.
FOXN3	6	94	3	1.503	11.6241	684	20	1.22385	1.1986	0.115342	1.0,0.9978435318012632,1.0,0.9981973969891238,1.0,0.9935105353466318,1.0,0.9997390508933184,1.0,0.9999908943375861,1.0,0.9998545186388884;1.0,.,1.0,.,1.0,.	0.977	.
CUL5	8	134	3	2.438	12.9505	572	14	4.57234	1.19859	0.115345	1.0,0.9999293762441688,1.0,0.9999243882668676,1.0,0.9999826456490526,1.0,0.9999836399967592,1.0,0.9988008758237806,1.0,0.9981906390966372,1.0,.,1.0,0.9982621812527166;1.0,.,1.0,.,1.0,.	0.977	.
GYG1	2	37	0	1.151	12.7833	442	8	-0.418717	1.19752	0.115552	1.0,0.9999936930707218,1.0,0.9996127298641388;.	0.977	.
APPBP2	6	90	2	1.823	12.8285	242	7	3.27382	1.19713	0.115628	1.0,0.991598940919062,1.0,0.999992436398492,1.0,0.9994820459401176,1.0,0.9999526589908992,1.0,0.9988556432784437,1.0,0.9792088519600052;1.0,.,1.0,.	0.977	.
RANGAP1	5	58	2	1.931	14.0793	179	53	0.436975	1.19701	0.115652	1.0,0.9996112746452229,1.0,0.027641660577740756,1.0,0.999489065675194,1.0,4.181824070366789E-4,1.0,0.9998665076339146;1.0,.,1.0,.	0.977	.
MDM1	4	48	1	2.503	12.7774	575	16	-1.41026	1.19621	0.115808	1.0,0.9999893492786996,1.0,0.0019118813401983394,1.0,0.9869301685951166,1.0,0.9995448830432055;1.0,.	0.977	.
C10orf88	8	39	0	1.368	12.551	619	13	-0.508933	1.196	0.115849	1.0,7.523198710923964E-5,1.0,.,1.0,0.02301094338500819,1.0,5.258014564513283E-5,1.0,0.8568569763725302,1.0,.,1.0,0.9990512232472566,1.0,3.4355932024939254E-5;.	0.977	.
DMRT2	3	36	0	1.759	11.1802	845	4	-3.13891	1.19575	0.115897	1.0,0.9999934599613857,1.0,0.9063016450046887,1.0,0.9774899779031394;.	0.977	.
CEP57	3	53	2	1.587	12.6078	467	2	-0.876753	1.19548	0.115949	1.0,0.9999762470621899,1.0,0.9980768356663119,1.0,0.9999931309200287;1.0,.,1.0,.	0.977	.
RUVBL1	4	66	1	1.44	13.6341	419	46	3.19974	1.19472	0.116099	1.0,0.9960109181526666,1.0,0.9995524525778693,1.0,0.999963166915925,1.0,0.9998871630358209;1.0,.	0.977	.
LIG4	15	156	7	2.741	11.1811	952	-32	-1.50384	1.19367	0.116304	1.0,0.8067530149193813,1.0,0.9897764210651607,1.0,0.0012147048718973033,1.0,0.8828259944237624,1.0,0.9968463268390214,1.0,0.9971883576854321,1.0,0.9972479109420744,1.0,0.9877810874715409,1.0,0.9977385650717994,1.0,0.9959702909694917,1.0,0.9991466658145778,1.0,0.8158847506286858,1.0,0.9989279772360947,1.0,0.935733695002907,1.0,0.9902202566986464;1.0,.,1.0,.,1.0,.,1.0,.,1.0,.,1.0,.,1.0,.	0.977	.
ABCA5	5	70	0	5.122	10.8709	314	-50	-1.89509	1.19365	0.116307	1.0,0.9899070144281056,1.0,0.9997388254717596,1.0,0.9999811146727956,1.0,0.9496543449143944,1.0,0.99805794869673;.	0.977	.
WIPI2	4	45	0	1.464	14.3752	417	34	2.45349	1.19283	0.116469	1.0,3.8926072466629154E-4,1.0,0.9999923344063202,1.0,0.977700855225399,1.0,0.9978981322456577;.	0.977	.
KLK11	3	34	0	0.954	13.1038	632	22	-0.535612	1.19241	0.11655	1.0,0.9980179173661476,1.0,0.6891434199975282,1.0,0.9988952020514648;.	0.977	.
FAF1	5	71	1	2.071	12.3789	691	-5	2.2446	1.19176	0.116677	1.0,0.995611945021853,1.0,0.9999767172641296,1.0,0.9978771033873441,1.0,0.9994545835330859,1.0,0.9887235190059794;1.0,.	0.977	.
MACO1	6	79	1	2.05	13.3264	230	24	3.71872	1.19157	0.116715	1.0,0.9999930903871113,1.0,0.9908318844584053,1.0,0.007398867515701635,1.0,0.9914440915024396,1.0,0.9992364182404667,1.0,0.9998275218862008;1.0,.	0.977	.
TFEB	4	52	0	1.522	13.0351	251	49	1.67182	1.19122	0.116783	1.0,.,1.0,0.982559931067325,1.0,0.9999922886996828,1.0,0.9706261316285828;.	0.977	.
GNAI1	4	61	0	1.105	11.46	475	-34	2.75844	1.19116	0.116796	1.0,0.9992519958649114,1.0,0.999605010274513,1.0,0.9999920473738169,1.0,0.9473492401200085;.	0.977	.
CDK19	5	84	1	1.663	12.684	480	29	3.99984	1.1906	0.116905	1.0,0.9983089185319826,1.0,.,1.0,0.9999924027893993,1.0,0.9992335433336788,1.0,.;1.0,.	0.977	.
NCAPD2	10	73	2	4.361	14.8324	179	42	0.304799	1.19055	0.116915	1.0,0.7864148548561125,1.0,0.9850537352413594,1.0,0.9891223343541762,1.0,0.9820024718553151,1.0,0.9259095708158109,1.0,0.9781370701361081,1.0,0.8702638693105,1.0,0.957532565175232,1.0,9.22339132041622E-4,1.0,0.6772199829498405;1.0,.,1.0,.	0.977	.
TRA2B	4	60	0	0.998	13.7934	213	30	4.69611	1.1891	0.117201	1.0,0.9994206297127898,1.0,0.9958522209358719,1.0,0.9996137521136009,1.0,0.9987168255253294;.	0.977	.
DTNBP1	5	45	0	1.286	11.6823	750	24	-0.302447	1.18763	0.117489	1.0,0.8697092953769203,1.0,0.790542251883504,1.0,0.9864601076889375,1.0,0.9970762063232754,1.0,0.9889138015989962;.	0.977	.
EXOSC4	5	46	2	0.753	14.8164	211	27	1.33308	1.18745	0.117524	1.0,0.9788599184347231,1.0,0.993435333007466,1.0,0.9307735514125823,1.0,0.9672710754704739,1.0,0.9934510607104976;1.0,.,1.0,.	0.977	.
ZNF277	4	42	0	1.489	12.04	550	-8	-0.391506	1.18699	0.117616	1.0,0.15767239987281176,1.0,0.9880343559043056,1.0,0.9141369450625267,1.0,0.9999927785028389;.	0.977	.
MAPRE1	3	49	1	0.837	13.2179	293	48	0.961916	1.18553	0.117903	1.0,0.999614164216711,1.0,0.9993615898946052,1.0,0.9992361413375762;1.0,.	0.977	.
LRP8	5	69	0	2.987	13.2413	310	23	2.76832	1.18518	0.117973	1.0,0.9797279317652917,1.0,0.99998379197125,1.0,0.9999837379113014,1.0,0.9981252379072236,1.0,0.9667586048302732;.	0.977	.
MPP6	4	57	0	1.678	12.4467	405	18	2.01468	1.18456	0.118096	1.0,0.962029414590885,1.0,0.9999923866039511,1.0,0.9963457630514359,1.0,0.9992355427186224;.	0.977	.
ARID5B	11	123	1	3.626	11.3094	388	20	3.01523	1.18385	0.118235	1.0,0.9999918563302116,1.0,0.9999913527510595,1.0,0.9061387839382387,1.0,0.9974703512864916,1.0,0.9657319256147601,1.0,8.309261151523115E-6,1.0,0.9895870533428246,1.0,0.010416141903632124,1.0,0.9976775657534696,1.0,0.9897061407445042,1.0,0.9995449237498268;1.0,.	0.977	.
LIMK2	5	76	2	2.412	13.4114	221	43	1.44769	1.18378	0.118251	1.0,0.9979990591354054,1.0,0.9999928473498501,1.0,0.9976905921468378,1.0,0.9981222947273067,1.0,0.9981090248795386;1.0,.,1.0,.	0.977	.
SLC4A3	10	131	3	3.89	13.2132	487	29	2.68895	1.18349	0.118308	1.0,0.9968819478889466,1.0,0.9889882476902953,1.0,0.0496309952105278,1.0,0.9991206557220373,1.0,0.9999916242916896,1.0,0.9989697513958817,1.0,0.9966946591847395,1.0,0.9998660969435142,1.0,0.9905668087184925,1.0,0.9953602244523527;1.0,.,1.0,.,1.0,.	0.977	.
UNC5B	4	56	1	2.923	13.3184	559	34	-0.173321	1.18346	0.118313	1.0,0.9997410356918237,1.0,0.9993921201144889,1.0,0.9993169808938211,1.0,0.8236846739009269;1.0,.	0.977	.
ATG12	3	27	0	0.584	12.8586	759	1	-1.9251	1.1825	0.118505	1.0,0.9757346913456486,1.0,0.9989761714697095,1.0,0.004685313030206897;.	0.977	.
FAM171B	6	63	1	2.521	12.4849	538	-9	0.836303	1.18205	0.118594	1.0,0.9845899757962782,1.0,0.9990276954195345,1.0,0.9602303350099893,1.0,0.9991838427463008,1.0,0.7584270539587172,1.0,0.9749594487676496;1.0,.	0.977	.
RPS6KA1	5	74	1	2.523	13.712	184	32	2.97536	1.18155	0.118693	1.0,0.9668769498246583,1.0,0.9999568182617545,1.0,0.9997997237065296,1.0,0.9973331897990756,1.0,0.9997226387329949;1.0,.	0.977	.
MANBA	6	45	0	2.725	12.8467	303	32	-1.01668	1.18154	0.118694	1.0,0.10424834157605867,1.0,0.010620304303147641,1.0,0.8774018968777758,1.0,0.9952736575860234,1.0,8.440634135856014E-6,1.0,0.9999871492131523;.	0.977	.
CERS2	3	43	0	1.357	14.2987	172	30	2.11056	1.18136	0.11873	1.0,0.9913246127636243,1.0,0.9966845409693685,1.0,0.9999904334913978;.	0.977	.
TWNK	5	55	0	2.095	13.8355	247	40	2.5607	1.17899	0.119202	1.0,0.02565466014346013,1.0,0.9817201613649171,1.0,0.8075855629976989,1.0,0.999978810679381,1.0,0.9994135126100888;.	0.977	.
ETFB	3	38	0	1.128	12.8172	610	-9	0.278576	1.17891	0.119216	1.0,0.0935239840758528,1.0,0.9999849369717039,1.0,0.9986062695998554;.	0.977	.
MICALL1	5	54	1	2.672	14.1309	203	50	0.495332	1.17825	0.119348	1.0,0.980799153681922,1.0,0.9988275447188056,1.0,0.9977379226047879,1.0,0.9958004436460848,1.0,0.07233769121170049;1.0,.	0.977	.
CCSER1	7	69	2	2.782	11.5523	1180	-4	-1.00477	1.17819	0.119361	1.0,0.07987500397041973,1.0,0.9445117996672425,1.0,0.9430314519966542,1.0,0.8941858285599019,1.0,0.9888133237569693,2.0,0.9994175705444672;1.0,.,1.0,.	0.977	.
MTX2	2	38	0	0.857	12.3884	888	11	-0.00466196	1.17739	0.119521	1.0,0.9999889407274425,1.0,0.9999919966789967;.	0.977	.
ABLIM3	3	53	1	2.286	12.7364	423	17	-0.341642	1.17717	0.119563	1.0,0.9997309377821355,1.0,0.9999922787602904,1.0,0.9992539915998466;1.0,.	0.977	.
TNRC6B	7	89	0	5.74	13.1274	484	34	1.16968	1.1768	0.119638	1.0,0.9992297660461015,1.0,0.9748185133315979,1.0,0.9999918150113286,1.0,0.9936693440774381,1.0,0.9967041715954885,1.0,0.9908236060928205,1.0,0.971715179947967;.	0.977	.
TBC1D9	9	112	1	3.906	11.8921	621	8	2.91132	1.17642	0.119714	1.0,0.909028237566306,1.0,0.9979175969529559,1.0,0.0012932310537823342,1.0,0.9474244159674536,1.0,0.9911943009565942,1.0,0.9999796367985192,1.0,0.9999916350509479,1.0,0.9999915596601223,1.0,0.996837470583127;1.0,.	0.977	.
EML4	4	64	2	3.099	12.4347	292	17	-1.6474	1.17619	0.11976	1.0,0.999867660739051,1.0,0.9990156094839084,1.0,0.9996121822482819,1.0,0.9977215003819851;1.0,.,1.0,.	0.977	.
PIGK	4	42	1	1.256	12.9103	673	-17	-0.172109	1.17549	0.119899	1.0,0.9817078110905378,1.0,0.016222133294584898,1.0,0.9998519538977324,1.0,0.9915441401512616;1.0,.	0.977	.
KIAA0586	8	53	0	5.145	12.5805	454	33	-3.00238	1.17497	0.120003	2.0,0.008757132466379281,1.0,0.9977353644166695,1.0,0.9994871894135595,1.0,0.9752556197472365,1.0,0.04159035234865223,1.0,1.033966315281027E-5,1.0,4.427539934497033E-4;.	0.977	.
SH3GLB1	3	45	0	1.264	12.6607	393	-12	1.2749	1.17496	0.120006	1.0,0.9999864493469296,1.0,0.9749461852659476,1.0,0.9996113561212188;.	0.977	.
TRMT10C	3	36	0	1.217	13.2172	614	11	-0.0224859	1.17416	0.120166	1.0,0.984928089514728,1.0,0.9946442695558732,1.0,0.997988667757436;.	0.977	.
MFSD9	5	41	0	1.455	11.1646	913	-3	-1.43285	1.17385	0.120227	1.0,0.9749925780227431,1.0,0.9936460180983697,1.0,0.9984741753562703,1.0,0.04646681201465025,1.0,8.45023170696563E-6;.	0.977	.
MRPL47	3	41	1	0.788	12.8927	520	10	-0.200376	1.17384	0.120229	1.0,0.9994878678772674,1.0,0.9934998632976387,1.0,0.9964679811411019;1.0,.	0.977	.
CDC40	6	96	2	1.878	11.7953	636	19	2.63581	1.17379	0.12024	1.0,0.9070991307684391,1.0,.,1.0,0.9986880496389738,1.0,0.9999923189217967,1.0,0.9999936049588152,1.0,0.9998669903688234;1.0,.,1.0,.	0.977	.
LRCH3	4	53	1	2.657	13.1633	322	36	-0.564576	1.17331	0.120335	1.0,0.9974886232327078,1.0,0.9979676493180258,1.0,0.9991855680406752,1.0,0.9693692623575387;1.0,.	0.977	.
ZNF644	8	79	1	4.009	12.3185	843	-7	0.76134	1.17215	0.120569	1.0,0.9865243158108465,1.0,0.9894223921908823,1.0,0.9178453564290168,1.0,0.920335010017632,1.0,0.9853992321086069,1.0,0.9952594500621135,1.0,0.9791983556192021,1.0,0.9961618085966859;1.0,.	0.977	.
BAP1	4	73	1	2.275	13.891	229	62	3.09848	1.17192	0.120616	1.0,0.9999934351572192,1.0,0.9999918461994571,1.0,0.9982073517815682,1.0,0.9999927207873647;1.0,.	0.977	.
ABR	5	76	0	3.139	14.1132	270	22	4.51005	1.17088	0.120823	1.0,0.9979749051567629,1.0,0.9965540110370352,1.0,0.9941719167860353,1.0,0.9999932318248526,1.0,0.9996386838525695;.	0.977	.
RIMS2	10	132	3	5.63	12.2002	1035	-8	0.077357	1.1705	0.120901	1.0,0.24644891081523698,1.0,0.9986630902088928,1.0,0.9999562179443229,1.0,0.9993511507250582,1.0,0.9863046673172178,1.0,0.998974700172249,1.0,0.9988207059673744,1.0,0.9970979592392099,1.0,0.999978719015455,1.0,0.817705885604688;1.0,.,1.0,.,1.0,.	0.977	.
VANGL2	5	67	2	1.601	13.8033	526	28	2.3497	1.17047	0.120905	1.0,0.9899703791789176,1.0,0.9958968822352827,1.0,0.9999922902096297,1.0,0.9999928824582602,1.0,0.09014013918507917;1.0,.,1.0,.	0.977	.
RPS6KA3	7	90	0	2.377	12.4006	501.32	36	4.72381	1.16963	0.121075	1.0,0.9927167510870235,1.0,0.9926190966899664,1.0,0.9980701865503433,1.0,0.9987246139612282,1.0,0.9901472569953004,1.0,0.9980061166135387,1.0,0.997975262515313;.	0.977	.
THAP12	9	96	0	2.311	12.3649	366	57	4.96245	1.16949	0.121103	1.0,0.9774723357527464,1.0,.,1.0,0.9747828834189081,1.0,0.9936024407231318,1.0,0.9959520152823462,1.0,0.9942367207541489,1.0,0.9951847568214324,1.0,0.9041950727659545,1.0,0.9934731101274076;.	0.977	.
AP4M1	4	46	2	1.458	14.1528	205	46	-0.531378	1.16911	0.12118	1.0,0.9989651676643142,1.0,0.9878323626458684,1.0,0.966636933779691,1.0,0.9968304197612238;1.0,.,1.0,.	0.977	.
PSMD1	6	92	2	2.982	13.9772	345	36	3.20944	1.16901	0.121199	1.0,0.9971541101479293,1.0,0.9990315876160989,1.0,0.9999918664245003,1.0,0.9964512847490219,1.0,0.9996142242248613,1.0,0.9989628761994728;1.0,.,1.0,.	0.977	.
FKTN	3	54	2	1.459	12.2795	637	-5	-0.635782	1.16814	0.121376	1.0,0.9999857732557065,1.0,0.9999925626760432,1.0,0.9986857196453438;1.0,.,1.0,.	0.977	.
NSUN4	3	40	0	1.185	13.3008	255	28	0.644181	1.168	0.121402	1.0,0.0012347751778480794,1.0,0.9998670961049405,1.0,0.9999932460511125;.	0.977	.
XPNPEP1	4	59	0	2.106	12.4242	644	-31	2.55607	1.16708	0.121589	1.0,0.9997740519295404,1.0,0.9992749702702355,1.0,0.9908494455490968,1.0,0.9976195054440203;.	0.977	.
DNAJB11	3	57	1	1.36	13.2921	436	40	1.90841	1.16694	0.121618	1.0,0.9999938523548295,1.0,0.9997409341627782,1.0,0.999989237036873;1.0,.	0.977	.
BBS7	6	56	1	2.248	12.6896	506	29	0.0572641	1.16603	0.121802	1.0,0.9347248096730496,1.0,0.9821045301178282,1.0,0.9685600199255359,1.0,0.9983046102201767,1.0,0.06184064178808148,1.0,0.9942062438963278;1.0,.	0.977	.
BCAS3	7	93	2	3.074	12.2602	576	-11	1.80207	1.16516	0.121977	1.0,0.947301796446368,1.0,0.9961092140818071,1.0,0.999419247746695,1.0,0.9999488824936296,1.0,0.9999922959532914,1.0,0.8352368873428911,1.0,0.993860798468126;1.0,.,1.0,.	0.977	.
UIMC1	4	40	0	2.237	13.9664	218	47	-0.13623	1.16511	0.121987	1.0,0.9876748077547887,1.0,0.9955240469307443,1.0,0.8639608413743939,1.0,0.9938513372334339;.	0.977	.
TTC5	5	61	3	1.373	12.8257	528	-29	0.0317021	1.16509	0.121992	1.0,0.9999924383910168,1.0,0.8631079502111892,1.0,0.9988805436446627,1.0,0.9189533438927968,1.0,0.9965574603181659;1.0,.,1.0,.,1.0,.	0.977	.
CEP152	7	69	1	5.277	12.9438	340	6	-1.59462	1.16502	0.122006	1.0,0.99883189580526,1.0,0.9954912292205214,1.0,0.9273940675814933,1.0,0.9486920705314752,1.0,0.8064544300359547,1.0,0.9935448790461192,1.0,0.9743920101672319;1.0,.	0.977	.
RAB34	5	49	2	1.074	14.3437	208	40	0.827894	1.16413	0.122185	1.0,0.9125037130101984,1.0,0.993216421703124,1.0,0.9971507939704605,1.0,0.9978476685561023,1.0,0.026025864992892635;1.0,.,1.0,.	0.977	.
RAP1GDS1	3	58	1	1.902	11.6668	909	6	0.0432428	1.16349	0.122316	1.0,0.9999883797667902,1.0,0.9999941242702199,1.0,0.9999888189605681;1.0,.	0.977	.
AP4B1	3	52	1	2.344	12.7226	545	13	-0.402863	1.16327	0.122361	1.0,0.9998667736908422,1.0,0.997847293919447,1.0,0.9999932272882377;1.0,.	0.977	.
EPHB2	5	78	0	3.343	13.2513	464	29	3.45282	1.16325	0.122365	1.0,0.9995507808428423,1.0,0.9994881637835338,1.0,0.9999896507303593,1.0,0.9742870592908477,1.0,0.9991336503723351;.	0.977	.
P3H1	7	72	2	2.646	13.6176	426	30	1.33559	1.16284	0.122447	1.0,0.9999909922347694,1.0,0.9998240309150075,1.0,0.9559749016995452,1.0,0.998570404434808,1.0,0.04586855916490579,1.0,0.023425721139286437,1.0,0.029133428285324246;1.0,.,1.0,.	0.977	.
CNKSR3	4	54	0	1.733	11.604	588	14	0.723783	1.16272	0.122472	1.0,0.7939500047978789,1.0,0.9999914844748715,1.0,0.9993564061760469,1.0,0.9972290769789981;.	0.977	.
CBX2	6	52	2	1.972	13.3596	209	31	-0.921264	1.16261	0.122494	1.0,0.25148369846353014,1.0,0.9936905132156726,1.0,0.17329585591953572,1.0,0.9705536418097265,1.0,0.05385070017434988,1.0,0.9995838928540405;1.0,.,1.0,.	0.977	.
ANTXR1	3	53	0	1.864	12.7332	288	14	1.6413	1.16195	0.122628	1.0,0.9999848682520711,1.0,0.9984112674712496,1.0,0.9999931196012115;.	0.977	.
FANCI	6	63	3	4.176	13.3737	400	25	-3.36863	1.16187	0.122643	1.0,0.18412324460099327,1.0,0.9117838256656382,1.0,0.9986556651615632,1.0,0.9850976582284121,1.0,0.9999932392185599,1.0,0.8476235617565497;1.0,.,1.0,.,1.0,.	0.977	.
UGGT1	7	81	1	4.873	13.0168	419	24	0.166023	1.16157	0.122704	1.0,0.8708743169494338,1.0,0.9983639824347263,1.0,0.9994847024362566,1.0,0.9980040572617556,1.0,0.9996777368214328,1.0,0.9355263126352348,1.0,0.8602332737625753;1.0,.	0.977	.
SYNCRIP	8	136	4	1.969	12.8826	384	14	3.93599	1.16103	0.122815	1.0,0.9989351780904551,1.0,0.9997674855994236,1.0,0.9999926633161902,1.0,0.9999926362656306,1.0,0.998711057128356,1.0,0.9998665775790918,2.0,0.9986028341063425;1.0,.,1.0,.,1.0,.,1.0,.	0.977	.
RAB3B	2	34	0	0.68	13.4612	353	22	0.295452	1.16068	0.122887	1.0,0.9996544189553864,1.0,0.9997145231141745;.	0.977	.
MADD	7	117	3	5.287	14.0241	198	41	0.788935	1.16062	0.122898	1.0,0.9986203290746408,1.0,0.9999919027972477,1.0,0.9999923582232298,1.0,0.9987887406929832,1.0,0.9998212701941415,1.0,0.9989831486893959,1.0,0.998463321393298;1.0,.,1.0,.,1.0,.	0.977	.
NUF2	5	50	0	1.46	11.7755	852	-9	1.08295	1.16043	0.122937	1.0,0.007677280709919932,1.0,0.9970120418680992,1.0,0.9907556888841388,1.0,0.9965575272043696,1.0,0.9886246797795184;.	0.977	.
CREBBP	29	460	5	7.484	13.3659	242	39	5.58352	1.16012	0.123	1.0,0.9999921567906525,1.0,0.9928440258759232,1.0,0.9999909244995283,1.0,0.9999925919382636,1.0,0.9802857377645176,1.0,0.037590890124923705,1.0,.,1.0,0.9999890145691718,1.0,0.9999839897567884,1.0,0.999821415426894,1.0,0.9998653552303911,1.0,0.9999912980538301,1.0,0.9999916980610812,2.0,0.9999852444046903,1.0,0.9999917793911182,1.0,0.9999916816770258,1.0,0.9999917407940617,1.0,0.9997958703003229,1…	0.977	.
TPRA1	3	40	0	1.172	13.4328	336	42	0.733153	1.15965	0.123096	1.0,0.894997055412224,1.0,0.9986850259035811,1.0,0.9999335546179952;.	0.977	.
KMT2E	11	113	2	5.81	13.0017	381	40	0.0784329	1.15859	0.123312	1.0,0.9163689366326957,1.0,0.9904929010225704,1.0,0.9892311421004111,1.0,0.999695162351003,1.0,0.9965640447361489,1.0,0.9887463089025206,1.0,0.9155352005561128,1.0,0.8588596953441774,1.0,0.9976845630976967,1.0,0.9678006608482269,1.0,0.9854933501784809;1.0,.,1.0,.	0.977	.
TNPO1	6	103	1	2.817	13.0596	388	30	4.76441	1.15857	0.123316	1.0,0.9999581606593049,1.0,0.9955970696867118,1.0,0.999967575979836,1.0,0.9984939733924936,1.0,0.9999925861008648,1.0,0.9999931547468985;1.0,.	0.977	.
RNF138	5	47	0	0.773	12.9224	481	23	2.28705	1.15784	0.123465	1.0,0.8709070966674268,1.0,0.9982468879701312,1.0,0.7776817380586203,1.0,0.9973149513340299,1.0,0.957945227126678;.	0.977	.
NCOA3	6	77	1	4.41	12.4943	287	49	-0.652986	1.15713	0.12361	1.0,0.9991002421126421,1.0,0.9999927541652716,1.0,0.7000472339548782,1.0,0.9970970743837184,1.0,0.9932519698728036,1.0,0.9942027314114099;1.0,.	0.977	.
UQCRFS1	4	47	0	0.835	11.9752	892	-73	2.46869	1.15681	0.123675	1.0,0.9909621144054226,1.0,0.998264630333681,1.0,0.9851921152671389,1.0,0.9943291818676585;.	0.977	.
PPP2R2A	4	67	0	1.436	12.1795	353	13	3.52474	1.15667	0.123703	1.0,0.9988564958704931,1.0,0.9992172938339767,1.0,0.9997025392358642,1.0,0.9999901110385365;.	0.977	.
PLA2R1	7	68	1	4.55	12.4709	401	24	-1.50988	1.1566	0.123717	1.0,0.8781382784895705,1.0,0.9945061454581066,1.0,0.9986801653626701,1.0,0.9649526236885096,1.0,0.9973055572117299,1.0,0.7660135046492198,1.0,0.9806551112390464;1.0,.	0.977	.
ARID2	12	165	4	5.641	13.618	602	10	1.87127	1.15653	0.123732	1.0,0.12742867856274792,1.0,0.999991504874454,1.0,0.9998027741074206,1.0,0.9987595887904637,1.0,0.9914193165052552,1.0,0.9978513498772881,1.0,0.9994680100650009,1.0,0.9995387073687486,1.0,0.999551598098922,1.0,0.9933550462479872,1.0,0.9172272263850121,1.0,0.9987841527056897;1.0,.,1.0,.,1.0,.,1.0,.	0.977	.
STON1-GTF2A1L	6	48	2	3.64	11.2264	934	-3	-5.52795	1.15643	0.123753	1.0,0.9923942802497883,1.0,0.9984150251483417,1.0,1.1560464524315753E-5,1.0,0.7830697681030597,1.0,0.0015286938105375993,1.0,0.9978502407051233;1.0,.,1.0,.	0.977	.
CFAP97	2	34	0	1.666	12.6648	530	37	-2.02992	1.15641	0.123756	1.0,.,1.0,0.9995868252824451;.	0.977	.
TJP2	9	79	1	3.981	12.3212	525	24	0.340018	1.1558	0.123881	1.0,0.003274420754469408,1.0,0.9997378043825293,1.0,0.9881132369523176,1.0,0.9924918421639765,1.0,0.9933563482930555,1.0,0.9956079469175337,1.0,0.03596410189058312,1.0,0.6715146326430658,1.0,0.8703090673997065;1.0,.	0.977	.
AFG1L	3	42	0	1.511	12.7548	491	37	0.0400838	1.15459	0.124129	1.0,0.9997587260315118,2.0,0.9952142066959211;.	0.977	.
PSMC2	4	73	1	1.366	12.7806	620	17	3.7671	1.15426	0.124197	1.0,0.9999925285080432,1.0,0.9992325112709048,1.0,0.9999925109152109,1.0,0.9994858685170146;1.0,.	0.977	.
ASCC3	21	292	5	6.959	11.5464	825	2	1.11888	1.1542	0.124209	1.0,0.9360273953314212,1.0,0.9999826128377655,1.0,0.8082131108483429,1.0,0.9997189918622628,1.0,0.9999923816559011,1.0,0.9954983452192399,1.0,0.9999931760061697,1.0,0.9997381996498349,1.0,0.9999928063493613,1.0,0.9770375523527167,1.0,0.99067170186916,1.0,0.9823498351371353,1.0,0.9939557784066051,1.0,0.9997976952046905,1.0,0.9962904677086365,1.0,0.999988434901072,1.0,0.9975308960049573,1.0,0.99885…	0.977	.
POLR1B	6	89	1	3.602	13.2415	166	34	2.64103	1.15419	0.124211	1.0,0.9567536758257981,1.0,0.998112715160192,1.0,0.9999921961626961,1.0,0.9997387643273998,1.0,0.9902417101112087,1.0,0.9997785929422234;1.0,.	0.977	.
MME	5	68	2	2.415	11.1908	650	-12	-1.11915	1.15277	0.124502	1.0,0.9855068469962869,1.0,0.9999934575282818,1.0,0.9366673805235762,1.0,0.9983458450892726,1.0,0.9997104959855294;1.0,.,1.0,.	0.977	.
EVPL	11	86	1	6.278	14.2925	218	22	0.391104	1.15222	0.124615	1.0,0.999972494827156,1.0,0.998598016160039,1.0,7.45659550112347E-6,1.0,0.84043500959455,1.0,0.9822008312008206,1.0,0.9947521961722559,1.0,0.8016564617268992,1.0,0.9894383088259648,1.0,0.05175911107607472,1.0,9.173827028204853E-4,1.0,6.918298765558186E-6;1.0,.	0.977	.
VPS4A	3	49	0	1.369	14.0001	125	20	3.08507	1.1514	0.124783	1.0,0.9991934296896757,1.0,0.9999920769862682,1.0,0.9973400406645154;.	0.977	.
GAPDH	3	45	1	1.064	14.8324	179	42	2.15525	1.1509	0.124887	1.0,0.9981406564436912,1.0,0.9992935464769714,1.0,.;1.0,.	0.977	.
ZMIZ2	7	93	3	2.853	14.07	164	55	1.96065	1.15055	0.124958	1.0,0.9413523848808414,1.0,0.9969630229500102,1.0,0.9999457722224541,1.0,0.7790912903482413,1.0,0.9986693167686918,1.0,0.9996775011218603,1.0,0.999145335031572;1.0,.,1.0,.,1.0,.	0.977	.
VPS50	11	155	5	3.293	12.4713	785	8	1.7393	1.15037	0.124996	1.0,0.8747941150358923,1.0,0.9987178690743499,1.0,0.9999404277970564,1.0,0.9912356295131364,1.0,0.9969907416006711,1.0,0.9987354663150547,1.0,0.9997567678763173,1.0,0.9992753692304014,1.0,0.997817505122671,1.0,0.9968850538247864,1.0,0.9991890917110334;1.0,.,1.0,.,1.0,.,1.0,.,1.0,.	0.977	.
OSGEPL1	2	38	0	1.28	12.8957	452	25	-0.169295	1.15033	0.125005	1.0,0.9998636937129946,1.0,0.9999926658075605;.	0.977	.
INO80	8	107	1	4.846	13.7651	181	41	3.13283	1.15017	0.125037	1.0,0.9956412033040177,1.0,0.9993611241631049,1.0,0.9999891679277253,1.0,0.9944596477070461,1.0,0.9990982329559865,1.0,0.9979819054816756,1.0,0.9491619482451916,1.0,0.9883034389633687;1.0,.	0.977	.
ALKBH3	4	38	1	1.057	12.9877	676	6	-0.802644	1.14982	0.125108	1.0,3.2375981481285793E-4,1.0,0.02899747465556514,1.0,0.9999923081948446,1.0,0.9954180671234619;1.0,.	0.977	.
PPP2R1A	9	117	3	1.973	13.0778	896	-38	5.30245	1.14974	0.125126	1.0,0.9918860779827782,1.0,0.9968549649908444,1.0,0.9944922161226212,1.0,0.9997399423410263,1.0,0.9984767297222572,1.0,0.998728977789754,1.0,0.9839460926196789,1.0,0.9885164502105439,1.0,0.9972340680066787;1.0,.,1.0,.,1.0,.	0.977	.
DUOX2	6	65	1	4.816	13.4527	544	23	-0.893284	1.14899	0.12528	1.0,0.9983396395169787,1.0,0.9999945399340965,1.0,0.9924030855286138,1.0,0.9986119450983919,1.0,0.0045086799379130205,1.0,2.305618109631003E-4;1.0,.	0.977	.
HSPA9	6	85	4	2.125	13.9883	205	52	0.745297	1.14772	0.125541	1.0,0.9992339675783908,1.0,0.9982896450630866,1.0,0.9890149308867713,1.0,0.9989858472092803,1.0,0.9994761644022453,1.0,0.9971914453111755;1.0,.,1.0,.,1.0,.,1.0,.	0.977	.
METTL9	3	50	0	1.032	13.0804	466	40	2.49539	1.1477	0.125547	1.0,0.9999388932621812,1.0,0.9998450034706052,1.0,0.9975783917599332;.	0.977	.
RCOR3	4	60	0	1.755	12.5412	545	-1	2.96968	1.14764	0.125558	1.0,0.9999929360543732,1.0,0.999208883557262,1.0,0.9807533659131413,1.0,0.999040159296015;.	0.977	.
B3GAT3	2	33	0	1.159	14.8072	217	42	0.840916	1.14623	0.125851	1.0,0.9998662578845994,1.0,0.9990353707567861;.	0.977	.
PPP2R5C	5	76	2	2.509	14.1523	346	28	2.69392	1.14563	0.125974	1.0,0.9629029822870009,1.0,0.9999932241941138,1.0,0.998253905430245,1.0,0.9999934865002233,1.0,0.9974990210451886;1.0,.,1.0,.	0.977	.
NEDD1	4	57	1	2.079	10.848	882	-6	-1.09604	1.1455	0.126	1.0,0.9979398959748079,1.0,0.9931602736029341,1.0,0.9998507931938295,1.0,0.9983331842735128;1.0,.	0.977	.
CEP120	5	51	0	3.285	12.0643	467	12	-1.12217	1.14528	0.126047	1.0,0.9975593310989985,1.0,8.393244639160024E-4,1.0,0.6766655353924974,1.0,0.9964459291962059,1.0,0.9994815843695303;.	0.977	.
CMIP	6	96	2	2.473	12.7204	428	21	3.03945	1.14398	0.126315	1.0,0.999199192885795,1.0,.,1.0,0.9994828393973392,1.0,0.9989988171512307,2.0,0.9992321863009982;1.0,.,1.0,.	0.977	.
ULK1	8	85	2	3.354	12.8323	180	23	0.899951	1.14295	0.126529	1.0,0.9994881098954009,1.0,0.9999930300355568,1.0,0.8139232433964227,1.0,0.9048931256680367,1.0,0.8189904859212375,1.0,0.9730818567919965,1.0,0.9829860685289891,1.0,0.9853753493372003;1.0,.,1.0,.	0.977	.
HGSNAT	4	51	1	2.295	12.5334	559	6	-0.524578	1.14295	0.12653	1.0,0.03821680145115588,1.0,0.9992762297342811,1.0,0.9991833288737068,1.0,0.99880416312604;1.0,.	0.977	.
SDC2	3	44	1	0.635	12.3499	740	-2	0.354066	1.14279	0.126563	1.0,0.045186000403287345,1.0,0.9999938433250251,1.0,0.9999920699796463;1.0,.	0.977	.
ITGAV	6	79	2	3.349	12.493	373	7	0.187709	1.14278	0.126565	1.0,0.9961407685912215,1.0,0.999989294373635,1.0,2.627581420655527E-4,1.0,0.9920775337247634,1.0,0.9996095354873201,1.0,0.9996793949745313;1.0,.,1.0,.	0.977	.
POLR2I	5	39	0	0.408	13.7935	326	6	2.49486	1.14255	0.126614	1.0,0.9802289906651555,1.0,0.972250982421717,1.0,0.9357098132364772,1.0,0.9422553043816059,1.0,0.8353716416049927;.	0.977	.
ANKHD1-EIF4EBP3	15	227	2	8.034	13.4423	296	30	3.62311	1.1423	0.126665	1.0,0.9999922840991952,1.0,0.9989462674007539,1.0,0.9996616616964024,1.0,0.995321404428477,1.0,0.9997389487364434,1.0,0.9998660762697229,1.0,0.9999916893472862,1.0,.,1.0,0.9838040156698726,1.0,0.9989676503394093,1.0,0.996255677674958,1.0,0.9998632038942561,1.0,0.999361556666468,1.0,0.9990340202835566,1.0,0.8119090567896383;1.0,.,1.0,.	0.977	.
AGTPBP1	11	123	3	3.999	12.3364	613	9	1.50027	1.14167	0.126796	1.0,0.9979627317995987,1.0,0.9997201815764092,1.0,0.999991779934801,1.0,0.0012761187022226172,1.0,0.003784163686657398,1.0,0.9670139512821443,1.0,0.9981009811734392,1.0,0.9998401125148794,1.0,0.9960461066422941,1.0,0.9094006406128352,1.0,0.9539956778570851;1.0,.,1.0,.,1.0,.	0.977	.
IL1RAP	7	62	0	2.507	11.8445	732.91	2.92	1.49844	1.14079	0.126979	1.0,0.960829667257232,1.0,0.0419895093288042,1.0,0.9977131985203851,1.0,0.9996555322138138,1.0,0.14410366526246832,1.0,0.9569255327863464,1.0,0.8377216458516519;.	0.977	.
PMPCA	3	51	2	1.985	14.1614	233	44	-0.144045	1.14052	0.127036	1.0,0.9999920304331815,1.0,0.998523449839624,1.0,0.9997244948443489;1.0,.,1.0,.	0.977	.
CHST1	7	101	2	1.241	11.9886	609	18	4.29377	1.14011	0.127121	1.0,0.9975060313380352,1.0,0.9989346582748697,1.0,.,1.0,0.9932390269221809,1.0,0.9999914112486576,1.0,0.9994808483234557,1.0,0.9911261625430985;1.0,.,1.0,.	0.977	.
WDR48	4	67	0	2.14	12.3325	500	25	2.82276	1.13938	0.127273	1.0,0.999264957286224,1.0,0.9996069098754863,1.0,0.999992219021525,1.0,0.9983289342021384;.	0.977	.
NT5C2	4	69	1	1.829	13.2393	150	47	2.73908	1.13924	0.127301	1.0,0.9994864794256866,1.0,0.998972799622298,1.0,0.9999919349885629,1.0,0.999866624931576;1.0,.	0.977	.
PTCD3	4	48	2	2.19	13.7861	420	46	-1.29508	1.1389	0.127373	1.0,8.66325024421972E-6,1.0,0.9990002555634847,1.0,0.9992457875538641,1.0,0.999101778958248;1.0,.,1.0,.	0.977	.
LZTR1	4	53	0	2.628	13.2661	192	58	0.835664	1.13885	0.127383	1.0,0.9988935544332137,1.0,0.9994594921073714,1.0,0.9999650968040703,1.0,0.06150679761269681;.	0.977	.
RHCG	4	38	0	1.522	13.5249	363	22	0.351823	1.13847	0.127463	1.0,9.16300141873523E-6,1.0,0.9953679672809033,1.0,0.9999886951843036,1.0,0.8204362124413453;.	0.977	.
SULT1E1	5	57	0	0.92	9.18348	1009	4	-0.277217	1.13754	0.127656	1.0,0.9987504946517822,1.0,0.9980591783405328,1.0,0.9625369434435846,1.0,0.9820137030962641,1.0,0.9834591886263246;.	0.977	.
NOC3L	3	52	1	2.545	12.3978	482	12	-0.936048	1.13752	0.12766	1.0,0.9997402232582662,1.0,0.9992336180360578,1.0,0.9998104602868638;1.0,.	0.977	.
TP53BP1	8	82	0	6.074	13.5853	368	43	0.674335	1.13725	0.127716	1.0,0.9999922570785962,1.0,0.9923508211710034,1.0,0.9887862121486701,1.0,0.981769272361468,1.0,0.9999723624156447,1.0,0.010798547024774854,1.0,0.8473136284554601,1.0,0.11063319530690952;.	0.977	.
PPP6R3	5	73	2	2.829	13.6319	272	48	1.08024	1.13501	0.128185	1.0,0.9990777171284958,1.0,0.9999419295534718,1.0,0.9992352826874469,1.0,0.9993566108522759,1.0,0.9205888265938552;1.0,.,1.0,.	0.977	.
CDK13	12	180	3	4.609	12.3076	636	14	3.77389	1.135	0.128188	1.0,0.9994170648951488,1.0,0.9948597862736104,1.0,0.999989745642334,1.0,0.9999612019311734,1.0,.,1.0,0.9988262713436832,1.0,0.9998539873488494,1.0,.,1.0,0.9989568392048834,1.0,0.9958688762233053,1.0,.,1.0,0.987182509556885;1.0,.,1.0,.,1.0,.	0.977	.
YY1AP1	11	66	3	2.867	14.6321	167	29	0.230078	1.13473	0.128244	1.0,3.2106031970418865E-4,1.0,0.015937354793127988,1.0,0.019156448066126482,1.0,0.0018138042023559669,1.0,0.8949804121876315,1.0,0.008705129027808383,1.0,0.9777700749746122,1.0,0.9982566527629257,1.0,0.9890910056769796,1.0,0.9469840619065819,1.0,0.07752229926403766;1.0,.,1.0,.,1.0,.	0.977	.
EMSY	7	91	1	4.171	12.4994	391	43	1.28497	1.13467	0.128257	1.0,0.999480815514875,1.0,0.9997610737013036,1.0,0.9994492481133762,1.0,0.9744633695066733,1.0,0.9989940776655377,1.0,0.9715782057051081,1.0,0.8929876332874886;1.0,.	0.977	.
EIF4G3	10	145	3	5.26	13.4029	406	22	2.30156	1.1346	0.128271	1.0,0.9997208564557436,1.0,0.9917620931176275,1.0,0.9957989652102823,1.0,0.9999925215106364,1.0,0.9997406130587876,1.0,0.9944811007470913,1.0,0.9391908505802824,1.0,0.9995944965758752,1.0,0.9992904275808103,1.0,0.9988289937742444;1.0,.,1.0,.,1.0,.	0.977	.
EFNB2	5	58	1	1.027	12.0299	1267	2	2.00592	1.13453	0.128287	1.0,0.9877840126390444,1.0,0.9917026292013367,1.0,0.9932954672982637,1.0,0.9999915075896382,1.0,0.9066502431541117;1.0,.	0.977	.
GIPC1	3	34	0	1.032	13.7968	204	34	0.177752	1.1342	0.128356	1.0,0.9707592417644013,1.0,0.9997365400099331,1.0,0.9563354685027813;.	0.977	.
GPD1L	3	41	0	1.096	13.0523	403	6	1.20373	1.1338	0.128439	1.0,0.8295940239766938,1.0,0.9997799016382602,1.0,0.9997380910750989;.	0.977	.
HSD17B4	4	50	1	2.561	12.6186	472	27	-1.18427	1.13374	0.128453	1.0,0.9996128810674739,1.0,0.9810673663184459,1.0,0.9662287744260866,1.0,0.9993593880755168;1.0,.	0.977	.
ATXN10	4	33	0	1.619	13.1194	172	15	-1.42615	1.13234	0.128746	1.0,0.04812637660009933,1.0,0.9368362606198399,1.0,0.9803931118355312,1.0,0.9972522710189274;.	0.977	.
SELENOP	6	33	0	1.261	12.7471	626	-12	-0.85405	1.13226	0.128762	1.0,0.023404905154426864,1.0,0.025665490783854876,1.0,0.02537949928759335,1.0,0.987947185387339,1.0,0.9493867317207875,1.0,0.003381132330512602;.	0.977	.
SRFBP1	4	33	0	1.33	11.1673	809	-4	-2.89111	1.13202	0.128813	1.0,0.9826040429670488,1.0,0.9983695829409505,1.0,0.9261659543385292,1.0,3.3029554192812063E-4;.	0.977	.
HOOK1	6	78	2	2.297	10.9949	747	-3	-0.0277404	1.13179	0.128861	1.0,0.9987521789379017,1.0,0.9994764677864069,1.0,0.9997385869011799,1.0,0.9842514488014822,1.0,0.9609077480354797,1.0,0.9859391138560526;1.0,.,1.0,.	0.977	.
AGAP1	6	84	0	3.8	11.8064	614	3	2.28061	1.13097	0.129034	1.0,0.9992991860880929,1.0,0.9905079543089779,1.0,0.9984782243890712,1.0,0.9970920803064283,1.0,.,1.0,0.9987294498212291;.	0.977	.
ARFGEF1	15	243	3	5.978	12.6366	642	26	4.7344	1.13086	0.129057	1.0,0.9990279518163048,1.0,0.9999932315544826,1.0,0.9966985498432429,1.0,0.9997394689964061,1.0,0.9999867349514188,1.0,0.9999860678880601,1.0,0.9997341011288586,1.0,0.9957713210509742,1.0,0.9973275962731276,1.0,0.99999203750885,1.0,0.9983617471527149,1.0,0.9999933515922366,1.0,0.9999881347164477,1.0,0.9674456120288184,1.0,0.9991095447046261;1.0,.,1.0,.,1.0,.	0.977	.
ANKRD50	14	195	5	4.305	10.7666	616	-24	0.643784	1.13069	0.129093	1.0,0.9989617560026666,1.0,0.9994775027642744,1.0,0.9557259305511356,1.0,0.8714975652542233,1.0,0.9987128636956605,1.0,0.9989190307446529,1.0,0.9999901294378688,1.0,0.9999933596491948,1.0,0.9999932517787004,1.0,0.9355226402416053,1.0,0.9998671590496429,1.0,0.9999916630371039,1.0,0.7625472281692054,1.0,0.9930651564329336;1.0,.,1.0,.,1.0,.,1.0,.,1.0,.	0.977	.
OSGIN1	5	36	0	1.722	12.8666	550	-6	-0.672835	1.13022	0.129193	1.0,7.766873208279943E-6,1.0,0.9980263093940802,1.0,0.7222411697367825,1.0,0.998797219813215,1.0,7.627259731554559E-6;.	0.977	.
EIF3F	3	46	0	1.159	11.814	587	4	0.700413	1.12971	0.1293	1.0,0.9992465363230743,1.0,0.9998930766980316,1.0,0.9949395265040082;.	0.977	.
CNOT8	4	64	2	0.909	13.1686	378	41	2.07407	1.1292	0.129406	1.0,.,1.0,0.9997143841032854,1.0,0.9962653951855096,1.0,0.999864391228201;1.0,.,1.0,.	0.977	.
NCBP1	4	70	0	2.488	13.1133	358	36	3.54078	1.12918	0.12941	1.0,0.9997555579593315,1.0,0.999988636573427,1.0,0.9996048977521762,1.0,0.9994170007292583;.	0.977	.
TRIM3	8	109	2	2.29	12.9595	471	17	4.76308	1.12915	0.129418	1.0,0.9999923302322387,1.0,0.9999918967911804,1.0,0.9994488897036806,1.0,0.9992149585308681,1.0,0.9638680253917508,1.0,0.9982918395403265,1.0,0.9513303714282966,1.0,0.9463014398621113;1.0,.,1.0,.	0.977	.
ATP11B	5	79	1	3.72	12.3398	559	16	0.966187	1.12879	0.129493	1.0,0.9999928755898034,1.0,0.999422489859073,1.0,0.999487574607065,1.0,0.8674961204946385,1.0,0.9999935726241708;1.0,.	0.977	.
B3GLCT	3	55	1	1.572	12.1179	606	27	0.363035	1.12807	0.129645	1.0,0.9999932789467622,1.0,0.9992857970806576,1.0,0.9999914947811696;1.0,.	0.977	.
XAB2	8	109	3	2.663	13.3234	384	33	3.10168	1.12801	0.129657	1.0,0.09968483223933182,1.0,0.9900384216574575,1.0,0.9952809323782913,1.0,0.9999921630343377,1.0,0.9996059122614824,1.0,0.99814414145146,1.0,0.999565880236304,1.0,0.9982623500156595;1.0,.,1.0,.,1.0,.	0.977	.
CALR	4	48	2	1.299	14.4504	335	40	0.76468	1.12766	0.129732	1.0,0.9980549205916378,1.0,0.9977604570617297,1.0,0.9950966219177315,1.0,0.9518659435122603;1.0,.,1.0,.	0.977	.
RPS6KC1	7	66	2	3.329	12.3319	600	0	-1.17828	1.12748	0.129769	1.0,0.9939720802094599,1.0,7.569253640360446E-6,1.0,0.7885359656798911,1.0,0.999993836570108,1.0,0.7320948169585767,1.0,8.908790679898247E-4,1.0,0.9999933485518148;1.0,.,1.0,.	0.977	.
MOCS2	2	32	0	0.797	12.2304	419	-5	-1.31275	1.12724	0.129821	1.0,0.9999934207608197,1.0,0.9953663350318235;.	0.977	.
SLC17A5	2	38	0	1.543	13.4777	132	31	0.10274	1.12699	0.129873	1.0,.,1.0,0.9999894413739971;.	0.977	.
MUTYH	4	48	2	1.73	13.8183	249	29	-0.462134	1.12618	0.130044	1.0,0.9999857342084063,1.0,0.794903389956563,1.0,0.9999922117793844,1.0,0.011626708666270887;1.0,.,1.0,.	0.977	.
PHAX	4	38	0	1.21	12.3701	347	15	-0.513819	1.12612	0.130058	1.0,0.7496717108301012,1.0,0.9982633352402264,1.0,0.32088815627635614,1.0,0.9982533191371171;.	0.977	.
SIPA1L2	16	206	5	5.321	11.4603	598	-14	0.525215	1.12583	0.130118	1.0,0.9988817818295388,1.0,0.996227382690144,1.0,0.9999936666027024,1.0,0.9952967285372202,1.0,0.9989685932162342,1.0,0.9969389325202527,1.0,0.9988702272832866,1.0,0.12817298535562713,1.0,0.9994904536075724,1.0,0.9764743832658284,1.0,0.9999924115051442,1.0,0.9921718739993711,1.0,0.05882743412510457,1.0,0.9836409466474894,1.0,0.9994266923693376,1.0,0.9918267951058162;1.0,.,1.0,.,1.0,.,1.0,.,1.0,.	0.977	.
TTC26	4	56	2	1.779	13.2396	345	38	-0.018523	1.12515	0.130262	1.0,0.9829172382208823,1.0,.,1.0,0.999460834288961,1.0,0.9993522219748034;1.0,.,1.0,.	0.977	.
GPCPD1	5	70	2	2.114	13.2298	225	3	1.76427	1.1248	0.130338	1.0,0.9988415547371512,1.0,0.9753743983531491,1.0,0.9991018972388711,1.0,0.9999945351776671,1.0,0.9876179040444748;1.0,.,1.0,.	0.977	.
BSDC1	5	59	3	1.631	14.2406	216	41	0.347083	1.12424	0.130455	1.0,0.9697412992727148,1.0,0.9987958567969788,1.0,0.022356529693035355,1.0,0.9992798449059381,1.0,0.9990167505625144;1.0,.,1.0,.,1.0,.	0.977	.
POLL	3	37	0	1.852	13.6451	421	19	2.39e-05	1.12395	0.130518	1.0,0.9913108902365224,1.0,0.9999935482478393,1.0,0.8641617135410739;.	0.977	.
LYN	4	66	0	1.599	12.7061	405	50	3.57807	1.12368	0.130574	1.0,0.9917162105498372,1.0,0.9999902240550351,1.0,0.9994750768652062,1.0,0.9999895321581809;.	0.977	.
NOCT	4	61	2	1.311	12.7144	361	32	0.741285	1.12316	0.130684	1.0,0.989620864932041,1.0,0.9999520331262627,1.0,.,1.0,0.9994847275259033;1.0,.,1.0,.	0.977	.
HBS1L	7	89	2	3.624	11.9381	353	26	-0.0100447	1.12306	0.130706	1.0,0.9999939260826403,1.0,0.9970084665166783,1.0,0.9994890081762222,1.0,3.6214286725080907E-4,1.0,0.9938828093940127,1.0,0.9999895877916465,1.0,0.863546877536918;2.0,.	0.977	.
MLLT1	4	49	0	1.74	14.0734	417	20	3.00119	1.12303	0.130711	1.0,0.85878538630977,1.0,0.9873349306203035,1.0,0.9984536917848631,1.0,0.9998855689029493;.	0.977	.
PTPN2	3	47	0	1.472	12.9852	152	46	1.20615	1.12258	0.130808	1.0,0.9996672223650132,1.0,0.9999922228295458,1.0,0.9861633278280927;.	0.977	.
PRRC1	3	46	1	1.601	12.2581	763	12	-0.682244	1.12202	0.130927	1.0,0.9949377933409023,1.0,0.9994199294540823,1.0,0.9999009636404135;1.0,.	0.977	.
SLC16A1	4	50	1	1.588	13.3072	276	16	1.02696	1.12105	0.131134	1.0,0.9882743509498988,1.0,0.9783097282859528,1.0,0.9994485301977057,1.0,0.9986894933193672;1.0,.	0.977	.
L3MBTL3	8	87	2	2.448	11.1276	844	23	0.61727	1.12097	0.13115	1.0,0.8789194561522431,1.0,0.9379772039604333,1.0,0.9993088346981349,1.0,0.0031933986435597936,1.0,0.9693893244204843,1.0,0.9999920093857425,1.0,0.9999915345049559,1.0,0.9509077471765177;1.0,.,1.0,.	0.977	.
HELZ	9	122	1	5.982	12.753	399	-25	2.60454	1.12091	0.131164	1.0,0.9975585154951045,1.0,0.7648177121467277,1.0,0.9913896119172675,1.0,0.9976434155569796,1.0,0.9999902643112185,1.0,0.9999922766559795,1.0,0.9999909975999942,1.0,0.998998492116399,1.0,0.6477340532679917;1.0,.	0.977	.
DTWD2	3	31	0	0.952	12.6293	554	8	-1.34958	1.12064	0.13122	1.0,0.9999678321949061,1.0,0.9241365786952709,1.0,0.8556888432673229;.	0.977	.
CNTN1	11	137	3	3.257	10.019	1105	-22	1.2451	1.12057	0.131235	1.0,0.9996150867903927,1.0,0.031862005262048056,1.0,0.8339222664599503,1.0,0.990293216574206,1.0,0.9740746295673982,1.0,0.9927513290785737,1.0,0.9940492930581258,1.0,0.9989781698352704,1.0,0.9999934331154416,1.0,0.9999936092097005,1.0,0.9940766756577429;1.0,.,1.0,.,1.0,.	0.977	.
TMTC2	7	65	1	2.686	11.0279	1375	-11	-0.12186	1.12005	0.131346	1.0,0.9899195306337382,1.0,0.8349697071866133,1.0,0.9946645633672688,1.0,0.003282450548408926,1.0,0.9152514199434977,1.0,0.999992482731535,1.0,0.872258191494435;1.0,.	0.977	.
SRBD1	5	61	2	3.088	11.2002	419	28	-3.30487	1.11911	0.131547	1.0,0.9982412155279976,1.0,0.9527958434392412,1.0,0.9923697461334224,1.0,0.9999930396422563,1.0,0.96757350246633;1.0,.,1.0,.	0.977	.
XYLT2	5	52	0	2.748	14.1051	196	24	2.09718	1.11882	0.131608	1.0,0.9999211133008705,1.0,0.7331257007430484,1.0,0.7096548400363865,1.0,0.86800426048229,1.0,0.9998168793844942;.	0.977	.
RAVER2	5	56	2	2.136	12.5041	456	-10	-0.681802	1.11846	0.131685	1.0,0.02362257239641064,1.0,0.998633767209435,1.0,0.9843091139101393,1.0,0.9999812836478348,1.0,0.9458871772881691;1.0,.,1.0,.	0.977	.
NFS1	4	70	3	1.606	14.1687	169	53	1.55959	1.11821	0.131738	1.0,0.9997187484624084,1.0,0.9999926956955888,1.0,0.9977516976857737,1.0,0.9999894269867607;1.0,.,1.0,.,1.0,.	0.977	.
GALNS	3	51	2	1.918	13.6372	188	44	-0.597804	1.11799	0.131785	1.0,0.9990830010142412,1.0,0.9999926621661509,1.0,0.9987484533386619;1.0,.,1.0,.	0.977	.
ISG20L2	3	39	1	1.077	14.4316	180	37	0.705222	1.11741	0.131909	1.0,0.9997367769225727,1.0,0.9992315855795926,1.0,0.7985921511850549;1.0,.	0.977	.
ASAP2	7	73	1	3.161	13.4019	340	34	2.06755	1.11731	0.131931	1.0,0.9924045310211127,1.0,0.9920698204975822,1.0,0.997010339393512,1.0,7.939326543677662E-4,1.0,0.9624604030874236,1.0,0.9999931679530327,1.0,0.9533175682062788;1.0,.	0.977	.
EML2	6	60	1	3.206	13.7649	194	45	0.627713	1.11713	0.131968	1.0,0.9958029349484216,1.0,0.9900302390933584,1.0,0.995694584475711,1.0,0.6360794267652604,1.0,0.2594052970484142,1.0,0.9990451629239858;1.0,.	0.977	.
RALY	5	42	0	0.956	13.6799	398	61	1.75535	1.11645	0.132115	1.0,0.9952697777392214,1.0,0.9998138310288639,1.0,0.6741669390354252,1.0,0.002942892047184096,1.0,0.05657192989707783;.	0.977	.
STIL	7	74	2	3.947	12.6796	366	6	-0.732531	1.11577	0.132261	1.0,0.9818606638341452,1.0,0.7186618048570811,1.0,0.010031447851034707,1.0,0.002800502677589122,1.0,0.9995683476010527,1.0,0.999988133327455,1.0,0.9995690363349363;1.0,.,1.0,.	0.977	.
ALDH3A1	3	37	0	1.412	13.219	220	-13	0.398159	1.11513	0.132397	1.0,0.9999698800736535,1.0,0.9982620654987295,1.0,0.25508076282590597;.	0.977	.
TGIF1	3	45	0	1.491	13.0055	153	17	1.26469	1.11327	0.132796	1.0,0.9999929526759876,1.0,0.9993192337375117,1.0,0.9789245716115422;.	0.977	.
CENPN	3	37	1	1.289	12.3523	284	4	-2.06143	1.11205	0.133058	1.0,0.9992040407457905,1.0,0.9891542299808366,1.0,0.9907390571574465;1.0,.	0.977	.
BCHE	10	94	5	1.824	10.2722	1215	-18	-2.40313	1.11146	0.133185	1.0,0.19260393583013974,1.0,0.9999914233972627,1.0,0.03226637238092334,1.0,0.9964768538728381,1.0,0.9983335483002502,1.0,0.9420873458061186,1.0,0.989252078878996,1.0,0.9987508628819557,2.0,0.007625843457586485;1.0,.,2.0,.,1.0,.,1.0,.	0.977	.
VASP	4	45	1	1.208	13.918	194	44	1.0521	1.11118	0.133246	1.0,0.9970644512872318,1.0,0.9943201714726774,1.0,0.0358876303397483,1.0,0.9994034357986943;1.0,.	0.977	.
STX16	4	49	2	1.057	13.8421	504	15	0.994963	1.11094	0.133297	1.0,0.9799869010593902,1.0,0.9948535403919516,1.0,0.9973209397651939,1.0,0.9986907144985142;1.0,.,1.0,.	0.977	.
GULP1	3	42	0	1.086	11.4939	869	-12	0.0957514	1.11043	0.133406	1.0,0.998960840022799,1.0,0.999992955550425,1.0,0.9005038261548188;.	0.977	.
RPGRIP1L	6	62	1	4.303	12.4225	406	-15	-1.25863	1.10998	0.133504	1.0,0.9720258326425653,1.0,0.9989398804216474,1.0,0.9913321199955525,1.0,0.9652831457566181,1.0,0.9965780143287145,1.0,0.862155693706125;1.0,.	0.977	.
UHMK1	4	51	1	1.351	12.7207	248	3	0.993513	1.10916	0.133681	1.0,0.9273506985006281,1.0,0.9999929409399644,1.0,0.9316030538286426,1.0,0.9996526336246949;1.0,.	0.977	.
DHTKD1	5	65	2	2.845	12.7415	227	25	-0.576333	1.10892	0.133732	1.0,0.9988444088990426,1.0,0.9985632576884886,1.0,0.9670058435264093,1.0,0.9991600438616486,1.0,0.9909751191877211;1.0,.,1.0,.	0.977	.
LCP1	5	70	2	2.039	12.9012	682	47	1.21839	1.1087	0.133779	1.0,0.9988784920912606,1.0,0.9999918800774716,1.0,0.9999915570857305,1.0,0.9506581316526252,1.0,0.9810966171814826;1.0,.,1.0,.	0.977	.
KCNK10	4	53	0	1.766	11.7851	834	-23	1.64199	1.10844	0.133837	1.0,0.9847923139002428,1.0,0.9979917753937408,1.0,0.995964203083097,1.0,0.9994021805307298;.	0.977	.
ARL6	2	39	0	0.596	11.3991	731	-5	-0.151803	1.10811	0.133908	1.0,0.9999926190533266,1.0,0.9999903031110755;.	0.977	.
CPNE8	4	56	0	1.862	11.3836	674	-4	1.16282	1.1081	0.13391	1.0,0.9999935968504561,1.0,0.9670922901748141,1.0,0.999188177285333,1.0,0.9941315947738782;.	0.977	.
KIF18A	4	61	2	2.777	12.6646	482	-11	-0.518531	1.10779	0.133977	1.0,0.9972674267510482,1.0,0.9942607528509351,1.0,0.9999926158190744,1.0,0.9990805775654376;1.0,.,1.0,.	0.977	.
PHF3	13	121	3	6.217	12.4564	371	24	-1.46742	1.10778	0.133978	1.0,0.0737781413016998,1.0,0.8516813931281253,1.0,0.05381500397637928,1.0,1.2725698663468443E-5,1.0,4.742593583583448E-4,1.0,0.9999933994168928,1.0,0.9999933161049728,1.0,0.09476503513565486,1.0,0.9985033135014496,1.0,0.9999915159103892,1.0,0.010989112937266687,1.0,0.9937293056007253,1.0,0.9929657126120988;1.0,.,1.0,.,1.0,.	0.977	.
CLPTM1L	6	61	2	1.702	13.3255	541	30	1.19575	1.10653	0.134249	1.0,0.9962325746463492,1.0,0.9077924865798788,1.0,.,1.0,0.9598555966151575,1.0,0.9980167269535627,1.0,0.9682796962655742;1.0,.,1.0,.	0.977	.
TECPR2	7	73	1	4.346	14.326	191	37	1.62887	1.10557	0.134456	1.0,0.033490838659734616,1.0,0.9217083482281675,1.0,0.9990576388050154,1.0,0.9823600239525847,1.0,0.9959370659832006,1.0,0.9697953973317853,1.0,0.9989673290747992;1.0,.	0.977	.
USP15	7	106	2	3.098	12.3848	456	-26	3.47816	1.10132	0.135378	1.0,0.9954967487119313,1.0,0.9974891178094897,1.0,0.999045495674657,1.0,0.9997036292108544,1.0,0.9999878243669321,1.0,0.9965403725765344,1.0,0.9985123591862991;1.0,.,1.0,.	0.977	.
LMTK2	8	66	0	4.582	13.0345	375	19	0.641003	1.10122	0.135401	1.0,0.9021707283154623,1.0,0.9991526927344361,1.0,0.9966645362741491,1.0,0.9999917531924325,1.0,0.017768423799635905,1.0,7.74850551606902E-6,1.0,9.452295651050396E-6,1.0,0.837788248827842;.	0.977	.
TMTC4	5	57	1	2.373	11.7228	622	28	-0.710875	1.10087	0.135478	1.0,0.9999936588543367,1.0,0.9679096452488525,1.0,0.9950349191146657,1.0,0.9941963466355511,1.0,0.5082199140851714;1.0,.	0.977	.
MFSD11	2	39	0	1.445	13.6259	206	22	0.926972	1.10082	0.135489	1.0,0.9999909647861371,1.0,0.9999928248933172;.	0.977	.
ENOPH1	4	42	0	0.816	13.4363	387	46	1.91228	1.10027	0.135607	1.0,0.8216729176171879,1.0,0.9645116671070779,1.0,0.9992686057268452,1.0,0.9952106581440587;.	0.977	.
MYADM	4	33	0	0.974	13.6526	486	-50	1.22249	1.09994	0.135679	1.0,0.9767620970960955,1.0,0.9956866652427431,1.0,0.9025626206105357,1.0,0.7628574082401066;.	0.977	.
THUMPD3	3	32	0	1.569	13.4643	404	32	-1.111	1.09982	0.135706	1.0,0.015596747453403441,1.0,0.9999570907750263,1.0,0.989740470329483;.	0.977	.
EHHADH	3	42	1	2.26	13.5613	587	35	-0.939127	1.09942	0.135792	1.0,6.018170533234446E-4,1.0,0.9999927237706783,1.0,0.999993399342078;1.0,.	0.977	.
RNF38	3	45	0	1.711	13.2438	248	40	1.11057	1.09907	0.135869	1.0,0.999483893613307,1.0,0.9886546961637186,1.0,0.9999258761022921;.	0.977	.
GBA	7	72	3	1.666	14.2697	194	45	2.06115	1.09861	0.135969	1.0,0.9997714401696705,1.0,0.9507058805378952,1.0,0.9887192186265124,1.0,0.9981598316412619,1.0,0.962351583313828,1.0,0.983441254791554,1.0,0.06133608344696578;1.0,.,1.0,.,1.0,.	0.977	.
COL12A1	15	241	3	9.541	12.7934	486	-8	0.799884	1.0984	0.136015	1.0,0.9982428566346075,1.0,0.9999918851438122,1.0,0.9995766584863932,1.0,0.9991549019420589,1.0,.,1.0,0.9999927343549171,1.0,0.998055026508492,1.0,0.9561315203720491,1.0,0.9991170860432576,1.0,0.9973461848359968,1.0,0.9999927784525445,1.0,.,1.0,.,1.0,0.9999935488310291,1.0,0.9992305434753387;1.0,.,1.0,.,1.0,.	0.977	.
PDE3B	5	52	0	3.419	12.8073	539	-14	0.405586	1.09838	0.136019	1.0,0.9967116158587844,1.0,0.9993590713034421,1.0,0.0022711649843500242,1.0,0.9643697466760015,1.0,0.9969712313904711;.	0.977	.
ASB7	4	54	0	0.98	12.5804	374	-9	3.43649	1.09829	0.13604	1.0,0.996088065993656,1.0,0.9956707418362641,1.0,0.9984271703846831,1.0,0.9979336503762462;.	0.977	.
NSD3	13	149	3	4.517	13.5956	253	46	3.53808	1.0982	0.136059	1.0,0.9926226127434086,1.0,0.9976871529639629,1.0,0.9992360351827022,1.0,0.9998661046820402,1.0,0.7636621244946988,1.0,0.9986656546651245,1.0,0.9453547598364967,1.0,0.9966404609463981,1.0,0.890451081440333,1.0,0.9963121362125643,1.0,0.8429236433542286,1.0,0.9940241987725847,1.0,0.9921667668413612;1.0,.,1.0,.,1.0,.	0.977	.
SGPL1	5	44	0	1.777	12.9586	579	30	0.788943	1.09745	0.136222	1.0,0.9988481358103038,1.0,0.004161272224256417,1.0,0.0011657782573433713,1.0,0.9997410616864938,1.0,0.8785811148331298;.	0.977	.
STAT6	6	69	2	2.649	14.5682	172	52	2.11096	1.09663	0.136402	1.0,0.03564365051387639,1.0,0.9937925958142251,1.0,0.9962478735979,1.0,0.9638377920365138,1.0,0.9994615850054211,1.0,0.999181168040916;1.0,.,1.0,.	0.977	.
MGAT1	4	61	1	1.343	13.6299	566	25	3.55395	1.09618	0.136501	1.0,0.9994819111297002,1.0,0.9989569111732712,1.0,0.9998638366024517,1.0,0.9926536824856207;1.0,.	0.977	.
CAPN2	4	48	1	2.216	13.1785	407	2	0.104738	1.09597	0.136545	1.0,0.9997757794934957,1.0,0.9995805516753687,1.0,0.11105496161456406,1.0,0.9747319669382658;1.0,.	0.977	.
POLR3B	6	99	1	3.542	12.4197	539	7	3.43346	1.09561	0.136625	1.0,0.9966918208965261,1.0,0.9992342420710179,1.0,0.9999928034016246,1.0,0.9999929921956934,1.0,0.9999924000408452,1.0,0.9848390657438227;1.0,.	0.977	.
ELAVL1	4	56	0	1.129	13.7824	369	19	4.68228	1.09515	0.136725	1.0,0.9624176414951577,1.0,0.9965614555466238,1.0,0.9988094809442828,1.0,0.9999932438626595;.	0.977	.
PRIMPOL	4	35	0	1.743	12.5785	471	30	-1.58418	1.09503	0.136753	1.0,2.6178492845586876E-4,1.0,0.9982586840273324,1.0,0.9215678930415787,1.0,0.99478604446822;.	0.977	.
GRHL3	7	45	0	2.118	13.7025	198	22	1.37642	1.09477	0.136808	1.0,0.01455366041068545,1.0,0.016892718867790025,1.0,.,1.0,0.844266440125804,1.0,0.998978322746803,1.0,9.208799128229868E-6,1.0,0.9864633731771093;.	0.977	.
TFRC	5	41	0	2.373	13.7738	170	52	-0.0320442	1.09466	0.136833	1.0,0.9987558892415332,1.0,0.6105526236045945,1.0,0.9077761638310953,1.0,0.9974573221398331,1.0,7.866128326725106E-6;.	0.977	.
ECPAS	8	121	2	6.309	12.8117	419	28	0.288895	1.09387	0.137005	1.0,0.946854097020277,1.0,0.999461057361335,1.0,0.9997140157743492,1.0,0.9958281496411541,1.0,0.9998505366011705,1.0,0.9978363832799741,1.0,0.9999483409766425,1.0,0.9998475694520752;1.0,.,1.0,.	0.977	.
BNC1	4	66	1	3.093	12.239	679	11	0.487806	1.09386	0.137007	1.0,0.9966215017190055,1.0,0.9997301806597629,1.0,0.999417244157883,1.0,0.9999931013466122;1.0,.	0.977	.
UBAC1	4	37	0	1.268	13.5323	352	37	0.527956	1.09295	0.137207	1.0,0.9915978602828052,1.0,0.9982083707868014,1.0,9.447194133201247E-6,1.0,0.9932736546994622;.	0.977	.
GNPAT	6	52	1	2.123	12.8494	569	8	0.512675	1.09174	0.137475	1.0,0.9994221769249174,1.0,0.8895565481982646,1.0,0.9786892249371834,1.0,0.003650712939603429,1.0,0.9320941646682956,1.0,0.9875736099063377;1.0,.	0.977	.
FANCL	3	49	3	1.213	12.1956	617	9	-2.37112	1.09095	0.137647	1.0,0.9999920186887508,1.0,0.9977346482419076,1.0,0.999233629130746;1.0,.,1.0,.,1.0,.	0.977	.
NOP58	4	49	0	1.665	12.8637	270	50	1.34166	1.09074	0.137693	1.0,0.9991934363289399,1.0,0.9717220114531073,1.0,0.9994000411601227,1.0,0.9519272554030693;.	0.977	.
DHDDS	2	40	0	1.193	13.8611	181	33	1.6589	1.09048	0.137751	1.0,0.9999922678354194,1.0,0.9999928394324034;.	0.977	.
ATF4	3	29	1	1.066	13.4884	467	72	-3.07049	1.09019	0.137814	1.0,0.9202252677138053,1.0,0.04143779854026383,1.0,0.9998674188293284;1.0,.	0.977	.
ZHX1	4	49	0	2.627	13.2096	171	22	0.835173	1.09015	0.137824	1.0,0.9996108261257705,1.0,0.9937867483792799,1.0,0.0015529202510575916,1.0,0.9998663856694296;.	0.977	.
FAM160B2	4	36	0	2.317	13.2783	219	34	-1.37581	1.08997	0.137863	1.0,0.7933309242374202,1.0,0.9222413270230548,1.0,0.9999935196600126,1.0,0.003432494258467469;.	0.977	.
FLAD1	3	37	0	2.053	14.2935	224	35	0.43121	1.08974	0.137915	1.0,0.9999928271237054,1.0,0.011721465724793012,1.0,0.9982675820356246;.	0.977	.
CEP78	4	37	1	2.265	12.4258	554	-32	-2.51147	1.08968	0.137928	1.0,0.880062527935215,1.0,0.9521327800724616,1.0,0.9891092254945204,1.0,0.9972482030951699;1.0,.	0.977	.
FBXO42	5	71	2	2.199	13.5781	186	42	1.88584	1.08907	0.138061	1.0,0.9943988768005807,1.0,0.9777546549011942,1.0,0.9997341669647513,1.0,0.9999923428814537,1.0,0.9964973585414421;1.0,.,1.0,.	0.977	.
TBL2	5	52	2	1.499	13.7696	171	48	0.373304	1.0883	0.138231	2.0,0.9926288741925124,1.0,0.9993428998638734,1.0,0.9678014043946617,1.0,0.790785742750718;1.0,.,1.0,.	0.977	.
TMEM38B	3	32	0	0.906	12.2782	773	-8	-0.95643	1.08811	0.138272	1.0,0.9999925462341548,1.0,0.9928553077937543,1.0,1.3263282084392076E-5;.	0.977	.
RNF217	4	51	0	1.843	11.7004	269	-24	0.966302	1.088	0.138298	1.0,0.9864144303860285,1.0,0.9987268126733665,1.0,0.9955016354272049,1.0,0.9983472770142433;.	0.977	.
TBC1D2B	6	56	0	2.957	12.9842	232	54	0.879026	1.08759	0.138388	1.0,0.011554563977371651,1.0,.,1.0,0.9747749507941625,1.0,0.9956190586119288,1.0,0.9947430445042238,1.0,0.9894068371682367;.	0.977	.
SSR3	2	33	0	0.636	13.2096	679	10	0.522359	1.08756	0.138395	1.0,0.9999609740179682,1.0,0.9988700784348485;.	0.977	.
NSFL1C	4	53	1	1.184	12.8923	386	42	1.43943	1.08679	0.138564	1.0,0.9354266792701457,1.0,.,1.0,0.9999932395577029,1.0,0.9959850162341678;1.0,.	0.977	.
DHX15	9	123	1	2.458	12.179	491	35	5.98362	1.0865	0.138629	1.0,0.998812131040149,1.0,0.9999900674875478,1.0,0.9968247163012955,1.0,0.9999907929783891,1.0,0.9981544954227353,1.0,0.9964695571665033,1.0,0.9797034839004986,1.0,0.9678139676721499,1.0,0.9963739751178078;1.0,.	0.977	.
HBP1	3	45	0	1.63	12.4289	627	12	0.833343	1.08563	0.138822	1.0,0.9999819417674491,1.0,0.9980096182496193,1.0,0.9953426916833086;.	0.977	.
KDM4A	5	71	0	3.3	13.7533	209	34	3.59125	1.08562	0.138823	1.0,0.9999925660385074,1.0,0.9987964736742583,1.0,0.9563929811069951,1.0,0.9454015386745213,1.0,0.9999923734008624;.	0.977	.
TUSC3	3	46	0	1.131	10.8248	1013	-41	0.554125	1.08522	0.138911	1.0,0.9485995700609882,1.0,0.9999935824355802,1.0,0.9997393436763664;.	0.977	.
PIP4K2A	4	48	0	1.318	12.1908	577	25	1.29184	1.08522	0.138911	1.0,0.999740231889292,1.0,0.9837820503342254,1.0,0.9970054335980352,1.0,0.9379443476469799;.	0.977	.
SNX19	5	62	1	3.141	11.7793	523	7	-0.632216	1.08516	0.138925	1.0,0.9997378541789428,1.0,0.9949263487414599,1.0,0.9999895706816538,1.0,0.0133988129417076,1.0,0.9929912590586268;1.0,.	0.977	.
GTPBP1	4	69	1	2.07	14.0714	272	73	3.48478	1.08496	0.138969	1.0,0.9999820191111706,1.0,.,1.0,0.9973874446817649,1.0,0.9999923197468936;1.0,.	0.977	.
FOSL1	3	29	1	0.836	15.145	287	42	-0.414886	1.08399	0.139184	1.0,0.9796502543481838,1.0,0.9764977255163716,1.0,0.9913947212496116;1.0,.	0.977	.
ADD1	4	55	1	2.517	13.4141	264	45	0.586496	1.08398	0.139187	1.0,0.9999916896908122,1.0,0.8615145822750222,1.0,0.9997820460432432,1.0,0.9942042418851347;1.0,0.7074015572846386	0.977	.
ADCY6	7	94	2	3.612	14.3554	328	38	3.47525	1.08385	0.139215	1.0,0.9973725662051115,1.0,0.9999837727767198,1.0,0.9966263404755191,1.0,0.9999816746028669,1.0,0.1716927566767454,1.0,0.9981059726019152,1.0,0.9897633136877428;1.0,.,1.0,.	0.977	.
ATP23	3	38	1	0.771	13.6465	298	22	0.367132	1.08218	0.139586	1.0,0.9994057940707237,1.0,0.8551201106521605,1.0,0.9991903625773165;1.0,.	0.977	.
CPSF2	5	75	1	2.419	12.729	415	29	2.71877	1.08172	0.139689	1.0,0.9994865110012521,1.0,.,1.0,0.9996723882500974,1.0,0.7945000943045937,1.0,0.9999929480554204;1.0,.	0.977	.
METTL17	5	51	2	1.62	13.8211	429	4	0.844878	1.08119	0.139807	1.0,0.27817834237582273,1.0,0.9997253502721285,1.0,0.920397663637791,1.0,0.9944429757724994,1.0,0.9882462427094232;1.0,.,1.0,.	0.977	.
CUEDC1	3	38	0	1.206	13.6806	222	6	1.40845	1.08096	0.139858	1.0,0.9978041804029056,1.0,0.997167133611198,1.0,0.9920627663733375;.	0.977	.
GSN	4	56	0	2.74	13.2705	326	42	1.74634	1.08091	0.139869	1.0,0.996108095251744,1.0,.,1.0,0.9743913284609985,1.0,0.9999925353257695;.	0.977	.
SLC18B1	7	58	3	1.445	11.7695	443	10	-1.83713	1.08032	0.139999	1.0,0.010119467646989979,1.0,0.6720159520332218,1.0,0.9975138871220229,1.0,0.9994827010474183,1.0,0.029062783263135706,1.0,0.9941856675210139,1.0,0.002647969003288498;1.0,.,2.0,.	0.977	.
DYNLRB1	2	36	0	0.769	13.8059	214	54	1.06615	1.08028	0.140008	1.0,0.9996597193909222,1.0,0.999983629749378;.	0.977	.
GLOD4	3	44	2	1.075	13.4041	483	10	-0.231548	1.07987	0.1401	1.0,0.9948253804766926,1.0,.,1.0,0.9997082020001412;1.0,.,1.0,.	0.977	.
ENGASE	4	49	1	2.485	13.292	285	15	-0.0599876	1.07889	0.140318	1.0,0.9994773718696949,1.0,0.9753887412870244,1.0,0.7458366569182067,1.0,0.9999000493067631;1.0,.	0.977	.
CTR9	7	98	1	3.647	13.5857	261	20	4.43819	1.07864	0.140373	1.0,0.9999929858764596,1.0,0.9999931109380713,1.0,0.9997713922231236,1.0,0.9998642293798867,1.0,0.9728601225117872,1.0,2.0100401717282195E-5,1.0,0.9946895025907037;1.0,.	0.977	.
SON	18	148	2	7.697	13.72	375	68	0.819348	1.07853	0.140399	1.0,0.2766757554164079,1.0,0.2375096108483845,1.0,0.005413917438205909,1.0,0.927926632645621,2.0,0.9890993793038217,1.0,0.9929685326588327,1.0,0.988737732514853,1.0,0.670911507249653,1.0,8.886229732775356E-6,1.0,0.957645571634679,1.0,0.9938207595028388,1.0,0.9809401167484786,1.0,0.9958001968383279,1.0,0.9291481548471775,1.0,0.9947678429321373,1.0,0.9741093979083028,1.0,0.9941470198602194;1.0,.,1.…	0.977	.
EPB41L3	8	113	2	3.618	10.9584	1036	-5	1.73423	1.07785	0.14055	1.0,0.9999917422431169,1.0,0.999992647891345,1.0,0.9987166370475122,1.0,0.9185460249632684,1.0,0.9401647624362599,1.0,0.9907750742445478,1.0,0.9999911921092559,1.0,0.9986462971895234;1.0,.,1.0,.	0.977	.
CWF19L2	10	52	2	2.807	11.9016	853	-10	-2.47183	1.07765	0.140594	1.0,0.9999839749366851,1.0,.,1.0,0.9575822921895067,1.0,1.3865870483504702E-4,1.0,.,1.0,.,1.0,2.6137556119860495E-4,1.0,8.030046712218369E-6,1.0,0.0017266392477630079,1.0,0.032082912874397816;1.0,.,1.0,.	0.977	.
C11orf58	3	38	0	0.577	13.0534	635	-21	2.01795	1.0771	0.140717	1.0,0.9209570183188349,1.0,0.9987079478865827,1.0,0.9991440301766574;.	0.977	.
ANKH	3	51	0	1.539	13.1289	410	8	2.84057	1.07684	0.140776	1.0,0.9999917394951462,1.0,0.995440204984502,1.0,0.9999925346553896;.	0.977	.
ZMYM4	8	92	1	4.797	13.7286	406	19	2.71354	1.07611	0.14094	1.0,0.9991499018765297,1.0,0.9965868659703113,1.0,0.9920008416480017,1.0,0.986868035065949,1.0,0.9955408035244381,1.0,0.9818461807654928,1.0,0.9776640944972239,1.0,0.9912302737658385;1.0,.	0.977	.
UHRF1BP1L	9	73	1	4.525	12.1271	559	7	-0.57385	1.07609	0.140944	1.0,0.999993928896927,1.0,0.9568871317496572,1.0,0.5937930190647656,1.0,0.7950190060628886,1.0,0.01165202222746449,1.0,0.0027508197607520745,1.0,0.9088472355840516,1.0,0.7634013469709287,1.0,0.9993435886273194;1.0,.	0.977	.
ZNF226	5	29	0	2.522	13.2267	634	-28	-2.44955	1.07601	0.140961	1.0,0.9786261926657307,1.0,0.9824623180979157,1.0,0.002819665262226099,1.0,0.027631289141634558,1.0,0.004406856749015817;.	0.977	.
ATF2	4	60	1	1.603	12.7574	641	24	2.17779	1.07547	0.141082	1.0,0.9999867108133733,1.0,0.9771949813246708,1.0,0.999986576353119,1.0,0.9971885726643552;1.0,.	0.977	.
EXTL3	5	76	1	2.817	12.9072	327	42	2.36082	1.07542	0.141093	1.0,0.995975832561305,1.0,0.9982325955459749,1.0,0.9999923088692471,1.0,0.989119551947192,1.0,0.9999823707852886;1.0,.	0.977	.
TNK2	9	100	5	3.655	13.7477	285	48	-1.07996	1.0745	0.141299	1.0,0.9850641403467295,1.0,0.8535308167388858,1.0,0.9938841782046332,1.0,0.8902177838879735,1.0,0.9999902728124097,1.0,0.9923968783973575,1.0,0.9668008384914273,1.0,0.9999931047974172,1.0,0.9130057982918491;1.0,.,1.0,.,1.0,.,1.0,.,1.0,.	0.977	.
KIAA0930	5	55	1	1.487	12.9424	225	9	1.82358	1.07448	0.141304	1.0,0.9993421774503359,1.0,0.985664259495262,1.0,0.999920337933264,1.0,0.923474629406885,1.0,0.07530270811138805;1.0,.	0.977	.
IRF2BP2	6	53	0	1.774	13.13	149	31	2.45061	1.07439	0.141325	1.0,0.9828495038730988,1.0,0.9715496488225778,1.0,0.9808988969332755,1.0,0.9926667700626635,1.0,0.9691621289117435,1.0,0.7163108455664741;.	0.977	.
HERC3	10	106	2	3.311	12.2993	452	13	2.754	1.07428	0.14135	1.0,0.03660289880821579,1.0,0.9666053024180339,1.0,0.999989750424963,1.0,0.9984245674526055,1.0,0.8853145996190491,1.0,0.9628424701961569,1.0,0.9401178392433499,1.0,0.999994061465616,1.0,0.997357852457536,1.0,0.8491217464560838;1.0,.,1.0,.	0.977	.
SAP130	10	121	3	3.357	13.2013	248	36	3.10662	1.07385	0.141445	1.0,0.0024178791420200706,1.0,0.9997073952427099,1.0,0.997115288539309,1.0,0.9555040289479719,1.0,0.9981032524881739,1.0,0.9989992064495274,1.0,0.9838613023997649,1.0,0.9953508707479108,1.0,0.9991650278235913,1.0,0.9982780329983545;1.0,.,1.0,.,1.0,.	0.977	.
SMS	6	59	0	1.216	11.4401	569.27	23	2.2963	1.07355	0.141511	1.0,0.9962139328542193,1.0,0.9407169462826213,1.0,0.9877436696698714,1.0,0.89727524997284,1.0,0.9196342717568112,1.0,0.9982640436356335;.	0.977	.
TRIM45	4	43	0	1.844	12.7124	566	12	0.569113	1.07299	0.141637	1.0,0.9993621846484165,1.0,0.999740892761683,1.0,0.8917605950945455,1.0,7.356958931617854E-4;.	0.977	.
GHITM	2	33	0	1.078	12.2839	860	-26	-0.552796	1.0727	0.141704	1.0,0.9984824796738508,1.0,0.9998630605685772;.	0.977	.
LRP10	5	56	2	2.185	13.9789	225	34	0.653485	1.07237	0.141776	1.0,0.9836213328415604,1.0,0.9776454626935109,1.0,0.9915518345605928,2.0,0.9962109239516759;1.0,.,1.0,.	0.977	.
UCHL3	3	41	0	0.738	12.1915	362	37	0.558276	1.06981	0.142352	1.0,0.9989392741951146,1.0,0.9997927294282889,1.0,0.9486566121996014;.	0.977	.
CDH11	6	98	2	2.63	10.0702	1085	-56	1.46484	1.06977	0.14236	1.0,0.9988491818077823,1.0,0.9988968854189617,1.0,0.9999928847921732,1.0,0.9984591875008588,1.0,.,1.0,0.9995859599811263;1.0,.,1.0,.	0.977	.
OSCP1	4	38	0	1.386	13.3196	181	29	0.488476	1.06933	0.14246	1.0,0.9965303863020019,1.0,0.9791167847459409,1.0,0.9926172995193384,1.0,0.23913549088971534;.	0.977	.
TAOK1	6	83	0	3.101	13.6205	224	26	5.17111	1.06878	0.142583	1.0,0.9974827722506302,1.0,0.9875570554758315,1.0,0.9994872122505657,1.0,0.9464380356495636,1.0,0.9997416421648846,1.0,0.9991585434990597;.	0.977	.
HAUS6	4	33	0	2.964	13.1232	324	-17	-2.3088	1.06853	0.142642	1.0,0.004703034419174456,1.0,0.9746352230287272,1.0,0.9949437835174898,1.0,0.9799925092392203;.	0.977	.
HDAC9	6	85	1	3.588	11.0882	684	-6	0.878627	1.06823	0.142708	1.0,0.9996144384676866,1.0,0.9704242104063223,1.0,0.9995601509216197,1.0,0.9999931414504166,1.0,0.9992971223538565,1.0,0.8318310243429315;1.0,.	0.977	.
CD109	12	68	3	4.503	13.4679	215	15	-2.48426	1.06751	0.14287	1.0,0.9729191088449654,1.0,3.2429773831909426E-4,1.0,2.621794538514256E-4,1.0,0.9934953201866039,1.0,0.9985695516394464,1.0,0.022502919461784107,1.0,0.9945289367495957,1.0,0.004243273449730632,1.0,8.014463377621314E-6,1.0,0.004890500161134333,1.0,0.6762092591462896,1.0,7.240273886124419E-6;1.0,.,1.0,.,1.0,.	0.977	.
C12orf4	3	46	0	1.724	12.5542	908	27	1.10467	1.06703	0.14298	1.0,0.9998658754876771,1.0,0.999724369423423,1.0,0.9895828866244493;.	0.977	.
CACTIN	7	77	1	2.872	14.5893	269	31	4.6216	1.06675	0.143043	1.0,0.9920527003157695,1.0,0.995588602598837,1.0,0.9906942884567855,1.0,0.9628090435734115,1.0,0.9949853356186757,1.0,0.9953830789545992,1.0,.;1.0,.	0.977	.
AFG3L2	6	98	3	2.479	13.1069	214	26	2.5462	1.06663	0.143069	1.0,0.9999911665438219,1.0,0.9956672949693709,1.0,0.9999932590240285,1.0,0.9860673101949551,1.0,0.999993562374808,1.0,0.9997360618907861;1.0,.,1.0,.,1.0,.	0.977	.
EIF2A	2	38	0	1.867	12.9875	347	24	-0.374887	1.0662	0.143167	1.0,0.9999925921083891,1.0,0.9998636772081408;.	0.977	.
DEAF1	6	78	3	1.805	14.3889	236	57	2.73738	1.06618	0.143171	1.0,0.9997239761101535,1.0,0.991635969007293,1.0,0.9862684800748759,1.0,0.9999857821229918,1.0,0.9985840339017744,1.0,0.8328458784663249;1.0,.,1.0,.,1.0,.	0.977	.
UBE2J2	2	36	0	0.894	14.5335	196	28	2.19951	1.06609	0.14319	1.0,0.9999928095286899,1.0,0.9992910623656377;.	0.977	.
CDCA3	4	27	0	0.953	14.8532	232	32	0.0640772	1.0659	0.143234	1.0,0.002174848684133129,1.0,.,1.0,.,1.0,0.9908036977344611;.	0.977	.
ZFAND6	5	53	1	0.708	12.1488	557	38	1.39506	1.06565	0.143291	1.0,0.9842744114496462,1.0,0.987676141200394,1.0,0.9940344821112861,1.0,0.5493287560189506,1.0,0.9994444327535029;1.0,.	0.977	.
NUBPL	3	33	0	1.031	12.7243	583	-7	-0.286446	1.06516	0.143401	1.0,0.997184520038541,1.0,0.980992314263532,1.0,0.9932511718018853;.	0.977	.
RHBDF2	5	68	2	2.656	13.9997	197	29	1.76751	1.06446	0.14356	1.0,0.999993785330492,1.0,0.9987276400307612,1.0,0.9600563707650547,1.0,0.9282142642521363,1.0,0.9997384797882786;1.0,.,1.0,.	0.977	.
RPL22L1	2	31	0	0.389	12.2618	610	16	-0.821508	1.06369	0.143734	1.0,0.9954273481296156,1.0,0.9999905681835783;.	0.977	.
ANKHD1	15	233	2	8.206	12.9366	447.97	20.76	3.62311	1.0628	0.143936	1.0,0.9999922840991952,1.0,0.9903910681717649,1.0,0.9989462674007539,1.0,0.9996616616964024,1.0,0.995321404428477,1.0,0.9997389487364434,1.0,0.9998660762697229,1.0,0.9999916893472862,1.0,.,1.0,0.9838040156698726,1.0,0.9989676503394093,1.0,0.996255677674958,1.0,0.9998632038942561,1.0,0.999361556666468,1.0,0.9990340202835566;1.0,.,1.0,.	0.977	.
PTPN14	5	83	2	3.654	13.0486	404	-8	1.53448	1.06256	0.143992	1.0,0.9999915944187375,1.0,0.9986640856888296,1.0,0.9991011147894635,1.0,0.9975861175635256,1.0,0.9999857435259056;1.0,.,1.0,.	0.977	.
KCMF1	3	52	1	1.181	13.7395	202	23	2.61256	1.06237	0.144034	1.0,0.9999923416884724,1.0,0.9963372411068134,1.0,0.9999884866241044;1.0,.	0.977	.
SURF2	4	25	0	0.801	14.4187	416	28	-0.762653	1.06219	0.144075	1.0,0.9751523054626199,1.0,0.9958321706449031,2.0,6.576867455521977E-4;.	0.977	.
MFSD14A	3	55	0	1.533	12.586	530	4	3.00049	1.06209	0.144098	1.0,.,1.0,0.9995171518428763,1.0,0.9999924816756975;.	0.977	.
QSOX2	5	55	1	2.157	13.7499	244	40	1.63971	1.06206	0.144104	1.0,0.001982333094820483,1.0,0.9922887998809966,1.0,0.9987348149041491,1.0,0.9990723607271284,1.0,0.9918576497853075;1.0,.	0.977	.
TACO1	4	34	0	0.919	13.7479	247	-1	1.14287	1.06148	0.144237	1.0,0.11780638226482497,1.0,0.9562703983537584,1.0,0.995366332920512,1.0,0.9834228979258876;.	0.977	.
SNAP23	2	35	0	0.756	13.2217	269	39	0.456348	1.06121	0.144296	1.0,0.9999904923663046,1.0,0.9990873834958758;.	0.977	.
GLG1	10	149	4	3.751	13.1214	209	36	2.86418	1.06121	0.144298	1.0,0.9999763120892209,1.0,0.9997651984246136,1.0,0.9999724788085028,1.0,0.9978603977457139,1.0,0.9994654427426075,1.0,0.9982638211671502,1.0,0.9868563477716464,1.0,0.9990966394643817,1.0,0.9995434926672968,1.0,0.9248658442963527;1.0,.,1.0,.,1.0,.,1.0,.	0.977	.
MYC	5	46	1	1.38	12.9149	204	23	0.355675	1.05762	0.145113	1.0,0.9798599269910768,1.0,.,1.0,0.9908655430829636,1.0,0.8986030000078913,1.0,0.9820101104937715;1.0,.	0.977	.
MKRN1	4	44	0	1.493	12.7922	521	24	1.22575	1.05731	0.145186	1.0,0.9996133899938954,1.0,0.9988555970223989,1.0,0.9781780525174059,1.0,0.005430006097241989;.	0.977	.
MBIP	4	46	1	1.08	11.3139	627	-10	-0.587475	1.05622	0.145433	1.0,0.6855743798510899,1.0,0.999734421936662,1.0,0.9838181628197965,1.0,0.9980362105768065;1.0,.	0.977	.
STX5	2	36	1	1.156	14.6931	248	44	0.556602	1.05508	0.145694	1.0,0.9999933298968732,1.0,0.9992546919551311;1.0,.	0.977	.
LPP	4	39	1	1.931	11.9075	685	6	-2.49432	1.05493	0.145728	1.0,0.004193647334458804,1.0,0.999455645846527,1.0,0.0011822158528003225,1.0,0.9998831166788276;1.0,.	0.977	.
SERPINB8	5	47	2	1.169	11.6516	671	26	-1.92218	1.05473	0.145774	1.0,0.022110807445104776,1.0,0.00547987534106069,1.0,0.9184635207789358,1.0,0.9978893463084779,1.0,0.9999914231801809;1.0,.,1.0,.	0.977	.
RAVER1	3	51	1	2.336	14.4044	191	21	1.85131	1.05337	0.146085	1.0,0.9965935242745104,1.0,0.9999916742489693,1.0,0.9999911188904538;1.0,.	0.977	.
TPST2	4	51	0	1.154	11.9967	501	-14	2.40374	1.05326	0.146111	1.0,0.9999923823781339,1.0,0.9900134657108604,1.0,0.9347459390480183,1.0,0.996811298297634;.	0.977	.
EBAG9	3	41	0	0.816	11.808	623	8	0.581494	1.05272	0.146236	1.0,0.9999619812612429,1.0,0.9993984056816527,1.0,0.9315894075876598;.	0.977	.
TGFBRAP1	10	131	5	2.638	12.1628	381	4	1.2221	1.05217	0.146362	1.0,0.9481082873391959,1.0,0.9383368812302241,1.0,0.9982938268517156,1.0,0.9913466265022839,1.0,0.9993792853776535,1.0,0.9994403863290043,1.0,.,1.0,0.9999937834793854,1.0,0.9924935589948682,1.0,0.9988014737884414;1.0,.,1.0,.,1.0,.,1.0,.,1.0,.	0.977	.
KIF5B	7	119	3	3.017	12.7954	166	29	3.07906	1.05212	0.146373	1.0,0.9995892545048026,1.0,0.9997182961724097,1.0,0.9601084758334356,1.0,0.9999555504223556,1.0,0.9999943235879791,1.0,0.9999934583754455,1.0,0.9999916716305075;1.0,.,1.0,.,1.0,.	0.977	.
FAM120A	9	131	2	3.736	12.9515	547	35	4.63352	1.05185	0.146435	1.0,0.9999930830361073,1.0,0.9885723533547159,1.0,0.9994186181558185,1.0,0.9996061351541442,1.0,0.9929513237652442,1.0,0.9619899281314299,1.0,0.9999869165192612,1.0,.,1.0,.;1.0,.,1.0,.	0.977	.
RAB28	4	47	1	0.843	11.8109	704	22	0.165536	1.05178	0.14645	1.0,0.985947928043118,1.0,0.8685553284932455,1.0,0.9999914513157219,1.0,0.9955759064149106;1.0,.	0.977	.
POLQ	17	143	3	7.923	12.5871	680	7	-1.4587	1.05168	0.146474	1.0,0.0040108433484181815,1.0,6.74267333290209E-6,1.0,0.9647066161669232,1.0,0.9997371048291506,1.0,0.059878859237493524,1.0,0.9990021229646749,1.0,0.9988543327506247,1.0,0.9923477226715967,1.0,0.7823441773330783,1.0,0.9963927689785611,1.0,0.0012093372711143968,1.0,0.059928522686498356,1.0,1.419325102444731E-5,1.0,0.9963198964737281,1.0,0.017921135996515805,1.0,0.9999852195407666,1.0,0.9575760134…	0.977	.
TCTN1	4	39	0	2.16	13.6643	194	32	0.204957	1.05102	0.146624	1.0,8.123473243788387E-6,1.0,0.9110893088974552,1.0,0.9997831128622555,1.0,0.9970649951077426;.	0.977	.
KIN	3	42	0	1.324	12.2024	447	4	0.59345	1.04944	0.146987	1.0,0.9995199278210095,1.0,0.9999139290074857,1.0,0.939642645153917;.	0.977	.
LCMT1	3	39	0	1.06	12.5175	418	23	0.449574	1.04926	0.147029	1.0,0.002868276576272676,1.0,0.9993780794822935,1.0,0.9999931056372763;.	0.977	.
ZNF76	4	45	1	1.778	13.434	264	39	0.174699	1.04899	0.147091	1.0,0.9764736101770923,1.0,0.9993563920410439,1.0,0.9912469077618968,1.0,0.9741496250109514;1.0,.	0.977	.
DCAF17	3	41	0	1.633	13.1502	271	38	0.644097	1.04888	0.147116	1.0,0.8405237942599151,1.0,0.9989089405883063,1.0,0.9999938334691902;.	0.977	.
NSMAF	7	91	3	3.066	12.2068	574	17	0.474653	1.04812	0.147291	1.0,0.9985374175659204,1.0,0.9988767363377193,1.0,0.9988563319050032,1.0,0.9999923392955479,1.0,0.9991247249154959,1.0,0.9402167826504907,1.0,0.003805986394170498;1.0,.,1.0,.,1.0,.	0.977	.
TMBIM1	2	32	0	0.991	13.5017	197	33	-0.138064	1.04805	0.147308	1.0,0.9995696756503889,1.0,0.9985556637526635;.	0.977	.
GSE1	7	85	1	3.734	12.9532	213	37	2.31582	1.04797	0.147325	1.0,0.928759712537558,1.0,0.9967439864013967,1.0,.,1.0,0.9991995907664828,1.0,.,1.0,0.9993482088111403,1.0,0.9806371986306841;1.0,.	0.977	.
MFGE8	4	44	2	1.258	13.241	560	7	-0.409381	1.04797	0.147326	1.0,0.16119366280320643,1.0,2.618162461988105E-4,1.0,0.9999889776008413,1.0,0.9999591790069036;1.0,0.023284630232443836,1.0,.	0.977	.
POU6F2	4	59	2	2.154	12.1044	897	4	-0.323649	1.04777	0.147371	1.0,0.9999942951277891,1.0,0.9992363493823708,1.0,0.9394450864596275,1.0,0.9992326315367387;1.0,.,1.0,.	0.977	.
LGR4	5	67	2	2.95	12.7527	337	-18	0.499683	1.0468	0.147597	1.0,0.9990649302048309,1.0,0.9999920174918833,1.0,0.9947649777346793,1.0,6.453185944378727E-4,1.0,0.9997408068778724;1.0,.,1.0,.	0.977	.
AKT2	4	61	1	1.684	13.8213	400	30	3.48423	1.04646	0.147675	1.0,0.9879260001393599,1.0,0.9942091187414979,1.0,0.9999891329245537,1.0,0.999992675932166;1.0,.	0.977	.
ZFP91	5	49	0	1.768	12.5594	644	2	1.88139	1.04624	0.147725	1.0,0.9166763093278826,1.0,9.500917427066941E-4,1.0,0.9958374551775071,1.0,0.9988434828830635,1.0,0.9971195538231106;.	0.977	.
NCAPH	5	47	1	2.316	13.7182	316	46	0.145587	1.04606	0.147767	1.0,0.9187962807800283,1.0,0.9963171813381615,1.0,0.9908047670837071,1.0,0.9987475252880014,1.0,1.374425631774229E-4;1.0,.	0.977	.
RAB5B	3	38	1	0.673	14.5481	229	31	1.66148	1.04567	0.147857	1.0,0.9996884137686234,1.0,0.9775640291385206,1.0,0.9936694797209384;1.0,.	0.977	.
TNNI3	3	35	0	0.718	13.8518	266	-1	1.87578	1.04515	0.147976	1.0,0.9871618737044714,1.0,0.9619746603340031,1.0,0.9997142383711899;.	0.977	.
CILP2	7	70	1	3.529	13.6743	284	7	2.30118	1.04509	0.14799	1.0,0.9914644234645678,1.0,0.9717540600249724,1.0,0.9201204084255905,1.0,0.9992465135139386,1.0,0.9988374280801864,1.0,.,1.0,0.001063056873606168;1.0,.	0.977	.
CLN8	5	40	1	0.871	11.5183	544	-13	-1.16572	1.04449	0.148129	1.0,0.7570154418237314,1.0,0.9990424184434787,1.0,0.9970880705153016,1.0,0.009528036195204181,1.0,0.01988335137387755;1.0,.	0.977	.
THUMPD2	4	33	0	1.76	11.6728	739	-8	-2.30496	1.04418	0.148201	1.0,0.9676659317931992,1.0,0.9854659716060271,1.0,0.9982464117014268,1.0,4.12483468293495E-5;.	0.977	.
STYK1	6	41	1	1.314	12.9204	432	0	-0.0267825	1.04403	0.148236	1.0,0.9120751233267075,1.0,0.0024241364878627896,1.0,0.9271947748707265,1.0,0.8871296396356845,1.0,0.9987188315207479,1.0,0.0064270790913010176;1.0,.	0.977	.
TAF7	3	36	0	1.055	13.5003	645	-10	1.56128	1.04291	0.148495	1.0,0.9963237801936351,1.0,0.1011440535010906,1.0,0.9999732046146923;.	0.977	.
PIP5K1A	5	46	0	1.851	14.1586	184	32	2.62999	1.04196	0.148714	1.0,0.9938047332316979,1.0,0.10368058235536178,1.0,0.9967200729446622,1.0,0.9985296038839502,1.0,0.0022690598294546004;.	0.977	.
PCOLCE2	3	35	0	1.293	12.8962	422	15	-0.142718	1.04169	0.148779	1.0,0.9917367690981775,1.0,0.9996100285418626,1.0,0.8872109652188052;.	0.977	.
ATRN	7	93	2	4.493	13.7863	421	27	1.97675	1.04151	0.148821	1.0,0.9999931471952853,1.0,0.9438873254428997,1.0,0.9997185199165213,1.0,0.8120992574815965,1.0,0.9999925432211905,1.0,0.9747711781982571,1.0,0.9963304818348548;1.0,.,1.0,.	0.977	.
FANCM	10	70	0	6.27	12.365	565	8	-1.30079	1.04142	0.148839	1.0,0.8317746011354907,1.0,0.9977208706390105,1.0,8.958294486828177E-6,1.0,0.019416840957381134,1.0,0.9078279264989508,1.0,0.9549786345195168,1.0,0.8671064383385436,1.0,0.992991825577354,1.0,0.986673102818076,1.0,0.013855955765967199;.	0.977	.
CLEC16A	8	103	3	3.494	12.8445	430	37	1.43669	1.04094	0.148952	1.0,0.9986040073003696,1.0,0.9999920045603784,1.0,0.9984374862488319,1.0,0.9996080703351026,1.0,0.999514918467265,1.0,0.03877757420249487,1.0,.,1.0,0.006643370339863066;1.0,.,1.0,.,1.0,.	0.977	.
FBXL4	5	69	4	1.901	12.3797	891	-6	-0.977787	1.03983	0.149211	1.0,0.9959380053807989,1.0,0.9856918036113591,1.0,0.999235047883631,1.0,0.999803978015799,1.0,0.996659892385815;1.0,.,1.0,.,1.0,.,1.0,.	0.977	.
FRK	5	55	2	1.603	12.3495	693	-4	0.152437	1.03976	0.149225	1.0,0.7628819971519627,1.0,0.9998277114434435,1.0,0.9997102975855752,1.0,3.026285012136345E-5,1.0,0.9980721209496247;1.0,.,1.0,.	0.977	.
PCYT2	2	34	0	1.294	15.1501	211	19	2.23611	1.03975	0.149228	1.0,0.9992256885058592,1.0,0.9999583188699388;.	0.977	.
RNF126	3	28	0	0.981	14.4213	218	10	0.229508	1.03967	0.149247	1.0,0.9786351760626844,1.0,0.9848126783456864,1.0,0.978958025447932;.	0.977	.
MBNL1	4	71	1	1.325	12.1786	402	27	3.26275	1.0387	0.149471	1.0,0.9999918258259237,1.0,0.9986619323871563,1.0,0.9999834495005028,1.0,0.999872555692331;1.0,.	0.977	.
PAM16	3	38	1	0.619	12.8764	377.34	24.72	-0.126318	1.03841	0.14954	1.0,0.9798405325773164,1.0,0.9926776142631176,1.0,0.9998203737853404;1.0,.	0.977	.
SRRT	8	68	0	2.726	14.1076	433	48	4.61154	1.03833	0.149557	1.0,0.9822812332599211,1.0,0.9792076513488222,1.0,0.9787991680421833,1.0,0.006505969549886722,1.0,0.9971347032941413,1.0,0.734688715132908,1.0,0.972011300981196,1.0,0.9870285661764109;.	0.977	.
SYT17	3	45	1	1.65	13.5498	275	7	0.956555	1.03769	0.149707	1.0,0.9785509551307846,1.0,0.9991501799357357,1.0,0.9999920939906827;1.0,.	0.977	.
UBL7	3	45	1	1.318	13.3699	204	54	0.533823	1.03767	0.149711	1.0,0.9962813285134864,1.0,0.9975320943626582,1.0,0.9998648238103712;1.0,.	0.977	.
SLC16A14	4	52	1	1.553	12.8417	648	26	1.35797	1.03732	0.149794	1.0,0.9999798588576793,1.0,0.9968192137572802,1.0,0.9987192908828968,1.0,0.7013797131013764;1.0,.	0.977	.
RSAD1	6	32	0	1.374	14.1028	200	23	0.297813	1.03715	0.149834	1.0,0.002646836361312311,1.0,0.002030273016431302,1.0,0.9728634784783305,1.0,0.9966516755391188,1.0,0.010318654954873214,1.0,8.919232995214339E-4;.	0.977	.
GLI1	5	43	0	3.376	14.114	194	32	0.0835052	1.03709	0.149846	1.0,0.9835348918802218,1.0,0.9840364351966164,1.0,0.99109894214928,1.0,0.8335480272211381,1.0,0.8002134124540563;.	0.977	.
VEGFC	5	52	1	1.298	11.8898	585	-14	0.995526	1.03671	0.149935	1.0,0.99955430281711,1.0,0.01902206318011852,1.0,0.9950991310962327,1.0,0.9989605707634074,1.0,0.11211113907149331;1.0,.	0.977	.
CRABP2	3	26	0	0.437	14.4316	180	37	-0.0265749	1.03662	0.149957	1.0,0.997143065862771,1.0,0.0846721215620462,1.0,.;.	0.977	.
MFN2	3	54	0	2.359	13.1578	207	39	2.02952	1.03636	0.150016	1.0,0.9997229640323786,1.0,0.9998343132248615,1.0,0.9999886114258263;.	0.977	.
IDH1	2	38	0	1.285	12.4698	539	17	0.100659	1.03537	0.150249	1.0,0.9999934560197149,1.0,0.9998036383048913;.	0.977	.
RABGAP1L	5	61	0	3.99	12.3679	938	7	0.740766	1.03512	0.150307	1.0,0.9779909654962635,1.0,0.9965506632628467,1.0,0.9994141505199371,1.0,0.9971917821833763,1.0,0.9862461552002;.	0.977	.
GNAI3	2	39	0	1.105	13.8381	187	33	1.85303	1.03507	0.150319	1.0,0.9999917402402693,1.0,0.999993321243529;.	0.977	.
YME1L1	5	66	1	2.494	12.8714	551	30	2.06353	1.03506	0.150321	1.0,0.9930488856622591,1.0,0.9998244495575012,1.0,0.9985519008943486,1.0,0.9711330089501653,1.0,0.9970810426825987;1.0,.	0.977	.
NFKBIB	4	32	0	1.149	14.5035	219	30	1.01368	1.03488	0.150363	1.0,0.8356830592928448,1.0,0.9698400123243048,1.0,0.9980533263603109,1.0,0.005937849534210349;.	0.977	.
SLC25A24	4	47	1	1.642	12.3306	454	-15	0.214483	1.03485	0.15037	1.0,0.9999442008890898,1.0,0.9511790779835125,1.0,0.9233709383076334,1.0,0.99829093796665;1.0,.	0.977	.
NFKB1	9	101	2	3.053	12.8391	311	41	3.1513	1.03469	0.150406	1.0,0.9993578743313654,1.0,0.9653210531376744,1.0,0.9986066974177256,1.0,0.9981702374718361,1.0,0.999421908330945,1.0,0.05280806585682044,1.0,0.9997407051343095,1.0,0.07959293103183356,1.0,0.8572504809703587;1.0,.,1.0,.	0.977	.
NDUFB8	4	36	1	0.642	13.958	264	50	0.366033	1.03467	0.150411	1.0,0.8236994161500321,1.0,0.9467540109528838,1.0,0.9995176135672659,1.0,0.18694645491140832;1.0,.	0.977	.
CSDE1	6	83	2	2.63	13.3055	472	3	3.223	1.0343	0.150498	1.0,.,1.0,0.994156844932222,1.0,0.9968088085718065,1.0,0.9999183660491358,1.0,0.9976268893885942,1.0,0.9949873302272789;1.0,.,1.0,.	0.977	.
ALG2	4	58	2	1.335	12.2237	410	37	0.155879	1.03388	0.150597	1.0,0.9999917934564353,1.0,0.9999925130408753,1.0,0.9846760622061483,1.0,0.9737911066412774;1.0,.,1.0,.	0.977	.
HADHA	4	61	2	2.461	13.3708	274	38	0.451099	1.03356	0.15067	1.0,0.9765095814693586,1.0,0.9991910482043037,1.0,0.9991889754603691,1.0,0.9999926764721928;1.0,.,1.0,.	0.977	.
MAPK1	4	68	1	1.123	13.0349	299	47	3.94499	1.03341	0.150706	1.0,0.9999920399287756,1.0,0.9999933123780116,1.0,0.9999924790745122,1.0,0.955897913818043;1.0,.	0.977	.
DICER1	13	181	2	5.899	12.2826	674	16	4.07357	1.03295	0.150813	1.0,0.9993169293188445,1.0,0.9977369630083717,1.0,0.9999916547882695,1.0,0.9999928086333368,1.0,0.9875605470629699,1.0,0.8246028898602511,1.0,0.9999890576556572,1.0,0.98725225491842,1.0,0.9999523156834169,1.0,0.9969470416001396,1.0,0.994302531426231,1.0,0.9713360265624212,1.0,0.9985196779288141;1.0,.,1.0,.	0.977	.
RNF10	5	53	2	2.536	14.2754	209	40	0.25282	1.03251	0.150917	1.0,0.9520419205074349,1.0,0.9861987997803833,1.0,0.0026552954525098224,1.0,0.9991084884611634,1.0,0.9994331479838193;1.0,.,1.0,.	0.977	.
MSH3	5	54	2	3.534	12.6731	752	36	-2.5235	1.03236	0.150952	1.0,0.998014284405012,1.0,0.997035786220466,1.0,0.09695380065246946,1.0,0.9999921652477946,1.0,0.005819802753987059;1.0,.,1.0,.	0.977	.
KRT77	2	33	0	1.782	14.1811	464	29	0.210416	1.03229	0.150969	1.0,0.9983572752784262,1.0,0.9999879248933008;.	0.977	.
SEC22A	4	41	1	0.954	12.7327	421	48	-0.338001	1.03222	0.150985	1.0,0.9991045319600307,1.0,0.9647651769965458,1.0,0.9810763368185293,1.0,0.9418559591276127;1.0,.	0.977	.
DNAJC11	3	49	0	2.024	13.3423	259	34	1.99692	1.03215	0.151002	1.0,0.9992309023584078,1.0,0.9991984630182629,1.0,0.9997234886175369;.	0.977	.
NVL	7	79	3	2.859	13.3476	139	16	0.874266	1.03102	0.151266	1.0,0.9993699900913171,1.0,0.9334002223287476,1.0,0.9959123153882052,1.0,0.9999943011419298,1.0,0.9357367412573916,1.0,0.08197296628106776,1.0,0.9967695177239487;1.0,.,1.0,.,1.0,.	0.977	.
SPICE1	6	53	2	2.653	13.0353	566	22	-1.00631	1.031	0.15127	1.0,0.9854130368067282,1.0,2.628076606578028E-4,1.0,0.9942293643008357,1.0,0.9964887093091137,1.0,0.9975156146820318,1.0,3.900961952121296E-4;1.0,.,1.0,.	0.977	.
CERK	5	38	0	1.679	12.9093	265	-1	0.255244	1.0299	0.151528	1.0,0.0110178715280241,1.0,0.9966032239468495,1.0,0.015105700536619991,1.0,0.9899643671051497,1.0,0.9601975523238623;.	0.977	.
CHPF2	3	47	1	2.394	13.3214	290	32	-0.180345	1.02901	0.151738	1.0,0.9999928021280887,1.0,0.9960906739821095,1.0,0.998230815382663;1.0,.	0.977	.
TXLNA	4	45	1	1.691	14.1945	218	29	1.43883	1.02896	0.15175	1.0,0.9822914449875646,1.0,0.9618807056573615,1.0,0.9666200640682695,1.0,0.9999887283032058;1.0,.	0.977	.
SP4	4	49	0	2.385	11.5644	643	26	-0.340164	1.02893	0.151755	1.0,0.9804200581878199,1.0,0.9999916217691626,1.0,0.9982466720550788,1.0,0.9287324464038607;.	0.977	.
ANLN	7	69	2	3.495	12.7146	329	21	-0.400657	1.02854	0.151849	1.0,0.9935429795709859,1.0,0.8209308505595052,1.0,.,1.0,.,1.0,0.9991039382011773,1.0,0.9933671804744113,1.0,0.03183756306646664;1.0,.,1.0,.	0.977	.
KCNQ5	6	86	1	3.028	13.3817	975	15	4.61665	1.02824	0.151918	1.0,0.9975832351892375,1.0,0.9999883936659402,1.0,0.999530368449849,1.0,0.9997389572129181,1.0,0.9961570906919144,1.0,0.187445689465899;1.0,.	0.977	.
HCFC2	5	57	0	2.454	14.0058	156	26	3.58209	1.02791	0.151996	1.0,0.9994875232010072,1.0,0.8095689996320423,1.0,0.9816486156931289,1.0,0.9995688039496158,1.0,0.9379466860741064;.	0.977	.
AFAP1L1	3	39	0	2.402	12.8645	380	25	-0.770043	1.02714	0.152178	1.0,0.9981833764683092,1.0,0.9999946014871706,1.0,0.7272980514522658;.	0.977	.
CC2D1B	8	71	5	2.769	13.6116	448	26	-2.28712	1.02661	0.152301	1.0,0.9852576713864742,1.0,0.9863473114336327,1.0,.,1.0,0.9719613259198876,1.0,.,1.0,0.9783755648254039,1.0,.,1.0,0.7898408480372345;1.0,.,1.0,.,1.0,.,1.0,.,1.0,.	0.977	.
FNBP1	4	52	1	2.041	13.2346	228	38	0.912141	1.02657	0.152313	1.0,0.55139315365547,1.0,0.9064617175870633,1.0,0.9999931161697272,1.0,0.9999936747123066;1.0,.	0.977	.
PRPF3	5	80	2	2.127	14.0786	182	34	4.0255	1.02655	0.152317	1.0,0.9998670212835616,1.0,0.9999929454788858,1.0,0.8216441813162246,1.0,0.9999922503607064,1.0,0.9992311765218205;1.0,.,1.0,.	0.977	.
ENTPD6	5	59	3	1.576	13.3139	305	-18	0.623119	1.02628	0.15238	1.0,0.8045803770868182,1.0,0.9999782780281848,1.0,0.9976275383530546,1.0,0.9924854701956035,1.0,0.9781958457976797;1.0,.,1.0,.,1.0,.	0.977	.
ITGA6	7	79	1	3.636	12.853	371	23	2.09976	1.02572	0.152512	1.0,0.9821838336092485,1.0,0.864722212266189,1.0,0.9999927207808237,1.0,1.911158710309953E-5,1.0,0.999849026743033,1.0,0.9999927399822738,1.0,0.06893665139573876;1.0,.	0.977	.
PANX1	4	43	2	1.306	12.8146	774	-16	-0.659292	1.0255	0.152563	1.0,0.985845135584801,1.0,0.8818661509098739,1.0,0.9986967154906164,1.0,0.9946369438080621;1.0,.,1.0,.	0.977	.
TMEM39A	4	53	1	1.507	12.5084	599	29	1.1724	1.0252	0.152634	1.0,0.9965317282835435,1.0,.,1.0,0.9999926385085168,1.0,0.9173224699656728;1.0,.	0.977	.
CRAMP1	6	77	2	3.969	14.2438	320	36	1.59446	1.0249	0.152705	1.0,0.9999710214316664,1.0,.,1.0,0.9951976646226576,1.0,0.9976458986094879,1.0,5.456707326132291E-4,1.0,0.9999224074329878;1.0,.,1.0,.	0.977	.
PTPRA	4	64	1	2.597	13.6015	396	46	2.35218	1.02488	0.152711	1.0,0.9962129981680181,1.0,0.9999900336247795,1.0,0.9997730770206646,1.0,0.9979490141949913;1.0,.	0.977	.
STK3	4	60	2	1.646	12.7152	550	25	0.91412	1.02437	0.152831	1.0,0.9999930023804315,1.0,0.977246297893451,1.0,0.9975646723071421,1.0,0.9997191283094019;1.0,.,1.0,.	0.977	.
SCAF4	8	107	3	3.544	12.5828	621	26	1.69104	1.02428	0.152852	1.0,0.9996805068903912,1.0,0.9999931242146446,1.0,0.9967754567506291,1.0,0.9998663837342381,1.0,0.9926108016913616,1.0,0.7484853511793673,1.0,0.8267075944157904,1.0,0.9995999644077468;1.0,.,1.0,.,1.0,.	0.977	.
DMAP1	3	44	0	1.454	13.7777	211	29	2.45834	1.02415	0.152883	1.0,0.9961196293847701,1.0,0.998808453986825,1.0,0.9991761399794034;.	0.977	.
FIP1L1	6	94	0	3.508	11.7001	470	32	3.60778	1.02412	0.152889	1.0,0.999267639361817,1.0,0.9986246689515619,1.0,0.9998911746528778,1.0,0.9904155811858257,1.0,0.9999895875843914,1.0,0.9989766688211519;.	0.977	.
SRGAP3	5	69	0	3.074	13.0649	300	6	3.55067	1.02378	0.15297	1.0,0.9995279142933524,1.0,0.9994868134681618,1.0,0.9991291691638183,1.0,0.9990126865094643,1.0,0.052958144385010966;.	0.977	.
MLLT10	11	107	3	3.786	11.7635	488	16	0.437478	1.02358	0.153017	1.0,0.3595826596585903,1.0,0.9989183091510179,1.0,0.9964456066124806,1.0,0.9895282546069372,1.0,0.9986418180082081,1.0,0.9912577493317795,1.0,0.11549272033658106,1.0,0.9954772415256079,1.0,0.8983183995018171,1.0,0.6577766370900897,1.0,0.9714723522537789;1.0,.,1.0,.,1.0,.	0.977	.
KCTD21	4	35	0	0.788	13.2197	208	23	0.802047	1.02357	0.153019	1.0,0.9390335349781598,1.0,0.9382586449681392,1.0,0.9932116578629455,1.0,0.9834111105492944;.	0.977	.
CCDC32	3	32	0	0.897	13.7021	192	48	0.180299	1.02336	0.153068	1.0,0.999957455093637,1.0,1.008663455679787E-5,1.0,0.9972397028169143;.	0.977	.
PINX1	3	24	0	1.022	11.663	574	16	-4.3191	1.02335	0.153072	1.0,4.4195671788402314E-4,1.0,0.993148182282845,1.0,0.9912770172623089;.	0.977	.
HNRNPUL2	5	53	1	2.314	14.7017	248	51	2.38421	1.02318	0.153112	1.0,0.9921774598462278,1.0,0.9967337546175308,1.0,0.984461441258383,1.0,0.996060908425214,1.0,0.8403654107585572;1.0,.	0.977	.
MED1	10	139	5	4.867	14.1764	214	17	1.2238	1.02292	0.153174	1.0,0.9984913854771891,1.0,0.9996287300256107,1.0,0.9748592286711152,1.0,0.9999880679845203,1.0,0.996131693866839,1.0,0.9991509143919158,1.0,0.9995752898078032,1.0,0.9940583804798699,1.0,0.9893942757586194,1.0,0.9875177896477021;1.0,.,1.0,.,1.0,.,1.0,.,1.0,.	0.977	.
PDE9A	3	47	0	1.963	12.9283	331	69	0.869112	1.02275	0.153214	1.0,0.999654645116594,1.0,0.9855541458372852,1.0,0.999992719861335;.	0.977	.
PHTF2	4	62	1	2.522	12.4158	730	25	1.17669	1.02256	0.153258	1.0,0.9425839004215064,1.0,0.999731764404526,1.0,0.99990848494415,1.0,0.9999733134970176;1.0,.	0.977	.
BMPR1A	5	64	1	1.654	12.8475	195	26	2.80755	1.02249	0.153276	1.0,0.001077219498896543,1.0,0.9987278053905226,1.0,0.9995350867483928,1.0,.,1.0,0.9996766761188361;1.0,.	0.977	.
RASSF7	3	28	1	1.21	14.4936	236	42	-1.65873	1.02222	0.153338	1.0,0.9743340625630442,1.0,0.9381941050305707,1.0,0.9959127334859181;1.0,.	0.977	.
SAR1A	3	40	0	0.645	13.0367	217	39	1.68656	1.02209	0.153369	1.0,0.9999805502173518,1.0,0.9993570272374392,1.0,0.6637557665457293;.	0.977	.
BRI3BP	4	45	1	0.771	13.8157	229	37	2.10303	1.02205	0.15338	1.0,0.997081911430759,1.0,0.9643212562266705,1.0,0.9998158992389234,1.0,0.8789614471621987;1.0,.	0.977	.
CAMTA2	7	79	2	3.9	14.1635	231	30	1.843	1.02204	0.153382	1.0,0.9878319991464315,1.0,0.9998620713417911,1.0,.,1.0,0.9981564897098154,1.0,.,1.0,0.8069855956239328,1.0,0.9716189848582428;1.0,.,1.0,0.8708700314288484	0.977	.
MTHFD1L	5	67	2	3.162	12.7417	438	21	-0.0858826	1.02146	0.153519	1.0,0.0235870537716311,1.0,0.9999927699844746,1.0,0.9999880207013314,1.0,0.9999902821015983,1.0,0.15857356230118927;1.0,.,1.0,.	0.977	.
DCUN1D1	3	45	0	0.815	12.3547	574	13	2.12153	1.02112	0.153599	1.0,0.9999740724037418,1.0,0.9977084640206656,1.0,0.9950098700572265;.	0.977	.
SMIM19	2	28	0	0.339	13.3496	464	26	-0.230322	1.02109	0.153605	1.0,0.9930065814020324,1.0,0.9996938512649078;.	0.977	.
KCNJ11	3	45	0	1.178	13.027	598	14	2.47981	1.02092	0.153647	1.0,0.9954374910924455,1.0,0.9999401103985848,1.0,0.9986389265639642;.	0.977	.
LRRC6	4	41	1	1.489	12.1463	902	-4	-0.783518	1.02068	0.153702	1.0,1.0466674917100971E-5,1.0,8.42958385973473E-6,1.0,0.9999930538268176,1.0,0.9999907680825194;1.0,.	0.977	.
LRIG2	4	52	1	3.288	13.3722	455	13	-0.0618763	1.0206	0.153723	1.0,0.998856492356837,1.0,0.9991089607285212,1.0,0.9990209441293244,1.0,0.8364664643658544;1.0,.	0.977	.
CCDC47	2	33	0	1.584	14.0466	346	12	0.533305	1.01907	0.154084	1.0,0.9989504966089584,1.0,0.9998767240269361;.	0.977	.
PGAM2	3	40	2	0.777	13.9562	282	56	-0.294333	1.01875	0.154162	1.0,0.9950576985615525,1.0,0.9972927915420433,1.0,0.9984366568343493;1.0,.,1.0,.	0.977	.
VPS28	3	30	0	0.947	14.5302	200	36	0.773204	1.01871	0.154171	1.0,1.783455577366784E-4,1.0,0.9982099836000409,1.0,0.9979175019230471;.	0.977	.
TMEM45A	4	35	0	0.906	12.7561	411	7	0.417509	1.01785	0.154375	1.0,7.192326664053762E-6,1.0,0.913237817864714,1.0,0.9998037866818535,1.0,0.9815044955406826;.	0.977	.
NOC4L	3	35	0	1.626	13.3185	528	26	-0.000298007	1.01766	0.154419	1.0,0.978204830164204,1.0,0.9908251441847131,1.0,0.9986962221055611;.	0.977	.
KLC2	5	65	2	2.397	14.5734	236	53	2.4201	1.01684	0.154616	1.0,0.9498779310130325,1.0,0.9909254769186604,1.0,0.9997101729721936,1.0,0.9968228848054542,1.0,0.9992742209001727;1.0,.,1.0,.	0.977	.
BUD31	2	33	0	0.467	14.0988	288	60	1.41528	1.01652	0.15469	1.0,0.9995450795066054,1.0,0.9993651147245302;.	0.977	.
TMTC1	7	76	2	3.013	11.5105	510	-15	0.152322	1.01607	0.154799	1.0,0.9997955070075568,1.0,0.9692669551714101,1.0,0.9758014560390054,1.0,0.9350435682599868,1.0,0.9964721861869721,1.0,0.9920254488850866,1.0,0.9739681259568929;1.0,.,1.0,.	0.977	.
ROCK1	11	154	2	4.23	12.1305	407	-6	4.96141	1.01571	0.154884	1.0,0.9860063786754267,1.0,0.9900635209963761,1.0,0.972322825526829,1.0,0.990708245136136,1.0,0.9931805339001287,1.0,0.9997309029155607,1.0,0.9999721289534746,1.0,0.9999938737086612,1.0,0.9992306984748011,1.0,0.9928453471166541,1.0,0.9999935181896524;1.0,.,1.0,.	0.977	.
TRNT1	3	30	0	1.371	10.9873	1039	-15	-3.04077	1.01543	0.15495	1.0,0.9999907789257436,1.0,0.0019053282256589143,1.0,0.9737302952166922;.	0.977	.
RC3H2	8	110	3	4.029	12.9169	430	26	1.65815	1.0153	0.154982	1.0,0.9951079901032188,1.0,0.9983012677275931,1.0,0.9084411124613068,1.0,0.9957317111470422,1.0,0.9976463283560336,1.0,0.99960833945683,1.0,0.9977979613199859,1.0,0.9999922894336306;1.0,.,1.0,.,1.0,.	0.977	.
TCF12	3	48	0	2.378	12.2211	599	27	0.348838	1.01516	0.155015	1.0,0.9997328661992994,1.0,0.9997341771760389,1.0,0.9978685569083362;.	0.977	.
NOTCH1	24	288	4	7.838	14.2139	212	43	4.48151	1.01511	0.155028	1.0,0.9971278000457063,1.0,0.9499840634269608,1.0,0.9077328105004712,1.0,0.838666949006456,1.0,1.9899946027072965E-4,1.0,0.9978303309474787,1.0,0.9968834460434597,1.0,0.9974313998724341,1.0,0.9992314181267252,1.0,0.9999910376545078,1.0,0.9993138236982695,1.0,0.9992033543897391,1.0,0.9983683745890799,1.0,0.8933702195815189,1.0,0.9995355586805668,1.0,0.9970583322817826,1.0,0.9288960431708003,1.0,0.…	0.977	.
B4GALT3	3	39	0	1.212	13.499	234	37	1.3875	1.01502	0.155047	1.0,0.9715534073107419,1.0,0.9939773287545574,1.0,0.9998658506521059;.	0.977	.
FAM120B	7	73	3	2.872	12.8118	600	-4	0.124819	1.01491	0.155073	1.0,0.9983982352832739,1.0,0.7612331974677514,1.0,1.3496689778165168E-4,1.0,0.4860269196273105,1.0,0.9990543708140573,1.0,0.9979768429400945,1.0,0.9997404576296892;1.0,.,1.0,.,1.0,.	0.977	.
DIS3L2	7	68	2	3.11	13.1183	464	30	0.501884	1.01489	0.155079	1.0,0.9998593941659932,1.0,0.9985427515366609,1.0,0.999739847484463,1.0,0.8390383530882318,1.0,7.408805422738687E-6,1.0,0.9641858804727284,1.0,3.225384974914358E-4;1.0,.,1.0,.	0.977	.
STK11	3	41	1	1.347	14.6106	234	29	1.70912	1.01476	0.15511	1.0,0.9938401471967722,1.0,0.9999924510620023,1.0,0.9741616639361818;1.0,.	0.977	.
RASGEF1A	7	67	2	1.535	12.9581	492	-11	2.74899	1.01414	0.155258	1.0,0.9959179827731849,1.0,0.018581887081245873,1.0,0.9963909959234312,1.0,0.9976828426139821,1.0,0.9940042803331655,1.0,0.9811582800355364,1.0,0.004307530679939324;1.0,.,1.0,.	0.977	.
MAP3K7	5	78	1	1.906	11.2196	643	17	2.49552	1.01413	0.155261	1.0,0.9993090532621467,1.0,0.9860144948301856,1.0,0.9997392292782081,1.0,0.9997392659081191,1.0,0.9994206038487228;1.0,.	0.977	.
SLC1A3	4	63	2	1.691	12.8383	436	11	1.58909	1.01394	0.155307	1.0,0.9999929571268626,1.0,0.9921251987911972,1.0,0.998088477314771,1.0,0.9998020951240163;1.0,.,1.0,.	0.977	.
EDF1	2	35	0	0.553	14.4688	176	44	2.41424	1.01371	0.15536	1.0,0.999387575765811,1.0,0.9999780461338532;.	0.977	.
USP20	5	63	1	2.86	13.2229	184	42	1.42819	1.01359	0.155388	1.0,0.5342658233021753,1.0,0.999782394013601,1.0,0.9776113159396798,1.0,0.9990004401816331,1.0,0.9993476910043206;1.0,.	0.977	.
NT5C3B	2	27	0	0.948	14.3811	175	35	-0.265036	1.01285	0.155565	1.0,0.9628838730965186,1.0,0.9999901543968577;.	0.977	.
RIN2	5	58	1	2.895	12.2733	508	0	0.233806	1.01258	0.15563	1.0,0.9991639267340406,1.0,0.9720669635113952,1.0,0.9872798307963616,1.0,0.1799875898010446,1.0,0.9998266546082519;1.0,.	0.977	.
KIFC2	11	70	4	2.685	14.5302	200	36	0.0516815	1.01236	0.155683	1.0,0.8103898974906864,1.0,0.019055258187839316,1.0,0.003972589150863124,1.0,5.30655953212613E-4,1.0,0.0048782477877692965,1.0,0.834225216566465,1.0,0.7041802442864762,1.0,0.9758799941675103,1.0,0.9984741010490565,1.0,0.9865247489617988,1.0,0.9345624790657261;1.0,.,1.0,.,1.0,.,1.0,.	0.977	.
MCM10	8	74	3	2.75	12.4138	354	35	-0.693393	1.0119	0.155793	1.0,0.8530759539839128,1.0,0.9953269083376381,1.0,0.9615003663874444,1.0,0.9802489418640429,1.0,0.9416860624717874,1.0,0.5415398401434502,1.0,0.8812766087144162,1.0,0.9999933550090662;1.0,.,1.0,.,1.0,.	0.977	.
RCAN1	3	43	0	1.414	12.729	491	39	1.11554	1.01182	0.155812	1.0,0.9999597316257811,1.0,0.9964897024724491,1.0,0.9943781489885226;.	0.977	.
TRIP12	17	275	4	6.437	12.6822	722	21	4.58638	1.01079	0.156059	1.0,0.9997376953821939,1.0,0.999233475170015,1.0,0.9999924366803039,1.0,0.999993074744161,1.0,0.9984696383931564,1.0,0.9999831165161935,1.0,0.9077520191423455,1.0,0.9996135919438424,1.0,0.9993807413664344,1.0,0.9997332486539965,1.0,0.9069291115738972,1.0,0.9967752758816347,1.0,0.9998614653479851,1.0,.,1.0,0.9999916761473522,1.0,0.9997394354157376,1.0,0.9999923691167374;1.0,.,1.0,.,1.0,.,1.0,.	0.977	.
PRPSAP1	2	33	0	1.208	14.2995	209	24	1.15912	1.01033	0.156169	1.0,0.9999848281935211,1.0,0.9982132375318393;.	0.977	.
RSPRY1	5	75	2	1.805	13.484	149	48	3.08454	1.00935	0.156402	1.0,0.9985685833097309,1.0,0.9986681978377422,1.0,0.9997825304116014,1.0,0.989184644033844,1.0,0.9996135406949644;1.0,.,1.0,.	0.977	.
CCDC80	4	48	0	2.888	12.451	510	24	0.00242061	1.00914	0.156453	1.0,0.9928528506533998,1.0,0.9529120665708501,1.0,0.9709172994666457,1.0,0.9999938453510199;.	0.977	.
CAMSAP2	6	71	0	4.56	13.1062	374	12	1.96685	1.00908	0.156469	1.0,0.9821156958434185,1.0,0.9995412100585126,1.0,0.9562699827885033,1.0,1.6967742261340894E-5,1.0,0.9999796257422044,1.0,0.9992347414826043;.	0.977	.
MYO1C	3	56	2	3.383	14.1382	220	18	-0.133594	1.009	0.156488	1.0,0.99999247573692,1.0,0.9991256253673304,1.0,0.9999922371937824;1.0,.,1.0,.	0.977	.
ATP7A	7	71	1	4.613	13.2166	377.23	19	0.562645	1.00842	0.156626	1.0,0.9965503826390398,1.0,0.9888211674704404,1.0,0.9981678245302193,1.0,0.9622255293093906,1.0,0.9981466141651876,1.0,0.07358098318805383,1.0,0.9454882727079116;1.0,.	0.977	.
MOGS	7	49	1	2.534	13.883	343	45	0.656375	1.00808	0.156709	1.0,0.08225738483853882,1.0,0.9426493585998701,1.0,0.8222522644115191,1.0,0.962605285742161,1.0,0.8895205120488168,1.0,0.9972844410655997,1.0,0.0072697749810771775;1.0,.	0.977	.
UBP1	5	48	0	1.703	13.0892	352	9	2.43026	1.00796	0.156738	1.0,0.6900087104964087,1.0,0.998955615430565,1.0,0.9918009301601475,1.0,0.9877593857853746,1.0,0.8930869456357785;.	0.977	.
CCDC97	4	43	2	1.057	13.992	249	33	0.327817	1.00782	0.15677	1.0,0.9862602805069953,1.0,.,1.0,0.9987020806563051,1.0,0.9371209067498756;1.0,.,1.0,.	0.977	.
KIF1C	6	71	2	3.417	14.1518	343	26	1.76182	1.00769	0.156801	1.0,0.9999717188453854,1.0,0.8659862979864442,1.0,0.9999898717956657,1.0,0.9454196254271029,1.0,0.9678128579439482,1.0,0.9944951408930729;1.0,.,1.0,.	0.977	.
IL6ST	3	46	0	2.832	12.6678	438	51	-0.379163	1.00739	0.156873	1.0,0.9999935024499267,1.0,0.9974853834622766,1.0,0.9946870216831063;.	0.977	.
SDHC	4	34	0	0.647	13.5187	293	35	1.09572	1.00693	0.156985	1.0,0.9896126722704988,1.0,0.994905615322945,1.0,0.9460016052538316,1.0,0.008545614585796167;.	0.977	.
HSPD1	4	59	1	1.827	13.4327	428	29	2.80004	1.00692	0.156987	1.0,0.9985544055094954,1.0,0.9989384438404003,1.0,0.9998296121580643,1.0,0.9922531683398541;1.0,.	0.977	.
DHX33	4	37	0	2.184	13.9509	544	24	0.618575	1.00669	0.157041	1.0,0.7267868363269805,1.0,0.9994862383390195,1.0,0.9641435201643471,1.0,0.9237552440227155;.	0.977	.
C1QTNF6	6	42	1	1.322	13.4135	289	53	0.24626	1.00605	0.157196	1.0,0.006771929390593243,1.0,.,1.0,0.9994723614200132,1.0,0.9372951568579981,1.0,.,1.0,6.861328065772481E-6;1.0,.	0.977	.
SEMA3C	5	75	3	2.42	11.6441	419	-27	-0.251796	1.00578	0.157261	1.0,0.99812688314068,1.0,0.9999737061092013,1.0,0.997380074720776,1.0,0.9948084456678934,1.0,0.9996099032209933;1.0,.,1.0,.,1.0,.	0.977	.
MNT	4	40	0	1.779	13.5318	271	28	1.09507	1.0056	0.157305	1.0,0.949606409782733,1.0,0.9996605847185449,1.0,0.9765453256895545,1.0,0.8230652312204675;.	0.977	.
NUSAP1	3	28	0	1.381	13.7073	237	24	-1.13002	1.00555	0.157317	1.0,0.9981912473226149,1.0,0.6399597935490722,1.0,0.9802931940339081;.	0.977	.
TPD52L2	3	34	1	0.832	13.947	206	40	-0.102085	1.00529	0.157378	1.0,0.9533492880915174,1.0,0.9761006436312137,1.0,0.9996753531261737;1.0,.	0.977	.
IGSF8	8	65	4	1.872	13.629	386	17	-0.240782	1.00476	0.157507	1.0,0.9861740489671138,1.0,0.9476357915897089,1.0,0.9676540441532921,1.0,0.03484098187190829,1.0,0.9955159139101843,1.0,2.6409214672581683E-4,1.0,0.9788155404632256,1.0,0.9939328332269675;1.0,.,1.0,.,1.0,.,1.0,.	0.977	.
NRP2	6	93	3	3.246	12.5364	567	5	1.22273	1.00412	0.157661	1.0,0.9985971049375404,1.0,0.9999925078015018,1.0,0.9999926099553874,1.0,0.9990470123605824,1.0,0.9903251715986587,1.0,0.9931982543995393;1.0,.,1.0,.,1.0,.	0.977	.
PABPC4	4	53	0	2.058	13.7942	358	29	3.4322	1.00381	0.157735	1.0,0.7971162958888726,1.0,0.9982882742187625,1.0,0.9988056821528807,1.0,0.9998666479182199;.	0.977	.
FOXRED2	4	50	1	2.095	13.991	195	30	1.66237	1.00379	0.157741	1.0,0.9970317452082025,1.0,0.9704359112041971,1.0,0.9947067526491435,1.0,0.9993600103265676;1.0,.	0.977	.
CACHD1	6	84	2	3.96	12.2718	581	-6	0.68039	1.00374	0.157753	1.0,0.9984128182944295,1.0,0.9992790733897183,1.0,0.9916613231523943,1.0,0.9958458953231976,1.0,0.9987891443976443,1.0,0.9990872777840893;1.0,.,1.0,.	0.977	.
PPP4R3B	5	53	1	2.635	13.2998	382	25	0.762621	1.0027	0.158003	1.0,0.10978785051267555,1.0,0.9996894702004739,1.0,0.9958366238243648,1.0,0.9887181735075155,1.0,0.982507172870088;1.0,.	0.977	.
OSBPL3	4	71	2	2.774	12.4471	312	28	0.484855	1.00269	0.158005	1.0,0.9999873700612003,1.0,0.9997389851496435,1.0,0.999992329588216,1.0,0.9981049976549494;1.0,.,1.0,.	0.977	.
LRR1	4	31	0	1.265	13.2414	409	-4	-0.23885	1.00259	0.158028	1.0,0.8346935786775692,1.0,0.027654883879220958,1.0,0.018424378145224934,1.0,0.9996083770302585;.	0.977	.
TGFBI	3	35	0	2.167	12.7289	298	32	-1.52103	1.0021	0.158147	1.0,0.9999898914014098,1.0,0.8254460885061468,1.0,0.9870611584142339;.	0.977	.
KYNU	5	59	2	1.569	10.7896	369	20	-1.38199	1.00086	0.158447	1.0,0.03426616994336852,1.0,0.9999929324037682,1.0,0.9965336310053353,1.0,0.9999919460702849,1.0,0.012991166063328943;1.0,.,1.0,.	0.977	.
LYAR	4	36	0	1.18	11.8923	584	35	-0.929349	1.00081	0.158458	1.0,0.05594088499611019,1.0,0.913984382391027,1.0,0.9996119278353609,1.0,0.965654739969815;.	0.977	.
SENP6	5	63	2	3.489	12.9687	364	24	-0.691882	1.00078	0.158467	1.0,0.9775120599700267,1.0,0.9998227917848861,1.0,0.9992173248124097,1.0,0.9788157004505549,1.0,0.9902256053316216;1.0,.,1.0,.	0.977	.
PTPRH	10	34	0	3.448	13.8511	199	2	-1.69538	1.00031	0.158581	1.0,7.709930074409536E-6,1.0,0.9980321446053702,1.0,0.01066977752130254,1.0,0.0013297411568464225,1.0,2.6299966411941753E-4,1.0,0.02104373932774297,1.0,0.05434152320597521,1.0,6.439084051503164E-6,1.0,1.3282491081748394E-5,1.0,3.859487132041797E-4;.	0.977	.
PLA2G6	5	58	2	2.597	14.2718	197	69	0.728857	0.999821	0.158698	1.0,0.9993967214654743,1.0,0.9872202006130886,1.0,0.16527608567742,1.0,0.9983329010969989,1.0,0.9967026583015489;1.0,.,1.0,.	0.977	.
SDHB	2	38	1	0.883	13.4283	221	52	0.0150448	0.999272	0.158831	1.0,0.9999919967348251,1.0,0.9999912137706473;1.0,.	0.977	.
POT1	6	72	1	1.98	10.4542	524	-16	1.249	0.998698	0.15897	1.0,0.9938480651379323,1.0,0.0010698372932408,1.0,0.9993594002325838,1.0,0.8481315095462185,1.0,0.9998629975385891,1.0,0.9998334045967915;1.0,.	0.977	.
ADNP2	6	54	1	3.411	13.0766	572	4	0.0271219	0.998607	0.158993	1.0,0.9806100716592849,1.0,0.9965662630183066,1.0,4.904128065631017E-5,2.0,0.9581367933962315,1.0,0.9986174698702742;1.0,.	0.977	.
ACTR8	3	50	0	1.959	11.7653	552	39	0.588314	0.9984	0.159043	1.0,0.9985528672492727,1.0,0.9999753239859408,1.0,0.9992967849804708;.	0.977	.
ACCS	3	39	1	1.576	12.7536	680	3	-0.635031	0.998193	0.159093	1.0,0.9805073850659421,1.0,0.9856646384359051,1.0,0.999992679103586;1.0,.	0.977	.
BAMBI	3	47	2	0.798	12.2265	418	13	-0.375516	0.998186	0.159095	1.0,0.9999919101340797,1.0,0.9972609779787344,1.0,0.9989288345422747;1.0,.,1.0,.	0.977	.
ATP5PD	2	28	0	0.511	13.921	171	31	0.176297	0.997983	0.159144	1.0,0.9999219183925894,1.0,0.9846313530239311;.	0.977	.
CORO1B	4	44	1	1.732	14.1464	215	53	1.01642	0.997586	0.15924	1.0,0.8299578022908953,1.0,.,1.0,0.9992358986572979,1.0,.;1.0,.	0.977	.
FAM91A1	3	53	0	2.676	13.0897	269	10	2.00448	0.997311	0.159307	1.0,0.9998072719406242,1.0,0.999953685099318,1.0,0.999701227795477;.	0.977	.
HPSE	3	36	0	1.692	12.7231	224	27	-0.623228	0.996716	0.159451	1.0,0.02765107887359959,1.0,0.9988989318582278,1.0,0.9996408813060004;.	0.977	.
ANKZF1	5	36	0	2.246	13.506	158	40	-0.565105	0.995391	0.159773	1.0,1.2114290073566026E-5,1.0,0.056245255072713,1.0,0.9998574182476758,1.0,0.7639726299082433,1.0,0.9570632880304661;.	0.977	.
PSMB8	4	41	0	2.002	14.0414	401	26	1.79231	0.994688	0.159944	1.0,0.9926495667732576,1.0,0.9974643913623441,1.0,0.9992730140360411,1.0,7.121408670780039E-5;.	0.977	.
RFWD3	4	38	1	2.385	13.2659	151	31	-1.8574	0.99391	0.160133	1.0,0.9990061366007909,1.0,0.9927295533487557,1.0,0.6434915042716908,1.0,0.9320802140455935;1.0,.	0.977	.
ZSWIM4	6	71	0	3.391	13.5343	241	31	3.77898	0.99383	0.160153	1.0,0.9972795375005905,1.0,0.9991032916292009,1.0,0.9994889592373373,1.0,0.8187843299364759,1.0,0.943876218186759,1.0,0.9902874097681146;.	0.977	.
NEBL	4	45	0	3.641	11.1718	484	-19	-2.45127	0.993358	0.160268	1.0,0.9999849276467196,1.0,0.9866682168026923,1.0,0.8011815771370286,1.0,0.9831481147098052;.	0.977	.
RXYLT1	4	41	0	1.362	12.3116	460	-17	1.07683	0.992837	0.160395	1.0,0.9747898346119839,1.0,0.9492414302500592,1.0,0.9870650842789253,1.0,0.998369490833446;.	0.977	.
DGAT1	2	31	0	1.638	14.742	200	28	0.672128	0.992739	0.160419	1.0,0.9994733643510468,1.0,0.9983532730224516;.	0.977	.
RETSAT	3	30	0	1.888	13.7912	211	18	-0.959834	0.992552	0.160464	1.0,0.9163925771593622,1.0,0.008535720752675521,1.0,0.9999930259265614;.	0.977	.
SUCLG2	3	40	0	1.582	11.1113	891	7	-0.972231	0.992467	0.160485	1.0,0.9538615187988274,1.0,0.9994273845519702,1.0,0.9994068473075414;.	0.977	.
FCHSD2	3	45	0	2.411	13.0723	318	46	0.567521	0.992423	0.160496	1.0,0.9970420806946747,1.0,0.9993360882549056,1.0,0.9992290796019923;.	0.977	.
FBXO3	3	42	0	1.539	13.5357	424	15	2.1352	0.991844	0.160637	1.0,0.9830749659921273,1.0,0.9994784692445551,1.0,0.9985460127352787;.	0.977	.
SLC35F6	3	39	1	1.146	14.0519	231	40	0.862382	0.991126	0.160812	1.0,0.8911510565995224,1.0,0.9976151003796243,1.0,0.9999649671686844;1.0,.	0.977	.
NPEPL1	4	39	1	1.703	13.8421	504	15	0.340157	0.991014	0.160839	1.0,4.768593033907648E-4,1.0,0.0627208115808507,1.0,0.9986747396697467,1.0,0.9998630298338942;1.0,.	0.977	.
MMP14	2	39	0	1.799	13.9789	225	34	1.39706	0.990396	0.16099	1.0,0.9999931710149831,1.0,0.9999916074991884;.	0.977	.
FMO4	2	31	0	1.717	12.9952	1004	-6	-0.72582	0.989666	0.161169	1.0,0.999992390855811,1.0,0.9924075585648369;.	0.977	.
PHLDB1	7	82	2	4.464	14.1552	161	46	1.36447	0.98877	0.161388	1.0,0.9915676810232528,1.0,0.9999930086095892,1.0,0.9986776530358404,1.0,0.9985779778983084,1.0,0.915072638721506,1.0,0.005655434689386421,1.0,0.9913987040344614;1.0,.,1.0,.	0.977	.
JMJD1C	13	147	2	7.753	12.3321	712	23	0.231539	0.988266	0.161511	1.0,0.999849687341953,1.0,0.9999932896513959,1.0,0.9997852400043248,1.0,0.9995667828726928,1.0,0.00929956800499908,1.0,0.9828822983152923,1.0,.,1.0,0.01776770990862075,1.0,3.695466676225048E-4,1.0,0.9919517407719738,1.0,0.9778161705564363,1.0,.,1.0,0.9983883013359098;1.0,.,1.0,.	0.977	.
DYRK2	4	51	0	1.821	12.3584	596	-9	2.34692	0.988002	0.161576	1.0,0.984602813937651,1.0,8.009927295810473E-4,1.0,0.9999930116266356,1.0,0.9999917799912794;.	0.977	.
LRIG3	7	103	2	3.516	9.95413	678	-29	0.505885	0.987998	0.161577	1.0,0.6697696074917565,1.0,0.9614172263973548,1.0,0.9845879079518618,1.0,0.9999932269564373,1.0,0.9999927697118891,1.0,0.9999929027282227,1.0,0.9999933646273298;1.0,.,1.0,.	0.977	.
PRMT7	7	75	4	2.164	13.6165	281	46	0.230495	0.986376	0.161974	1.0,0.9922707641608228,1.0,0.005944235349832423,1.0,0.9536151910262511,1.0,0.9909234431751663,1.0,0.9994234525196939,1.0,0.9934324658499174,1.0,0.9986161527379958;1.0,.,1.0,.,1.0,.,1.0,.	0.977	.
SWT1	7	49	1	2.793	12.7186	535	-7	-0.226569	0.98606	0.162052	1.0,0.012620078369634852,1.0,7.971521919394198E-6,1.0,0.021818680485055253,1.0,0.0011875318125747524,1.0,0.9975368444921444,1.0,0.9997404344772436,1.0,0.9198219187968156;1.0,.	0.977	.
ATP5MF	3	23	0	0.353	14.0988	288	60	-1.30344	0.985597	0.162166	1.0,0.9560002775067495,1.0,0.9983776337209893,1.0,4.229088618732206E-5;.	0.977	.
CIZ1	4	42	0	2.955	14.3823	201	44	0.909863	0.985462	0.162199	1.0,0.9991981798526214,1.0,0.9949040353781566,1.0,0.956999802461648,1.0,0.7759138437593389;.	0.977	.
AMOTL1	5	54	1	2.951	12.7149	472	-7	0.341214	0.985349	0.162226	1.0,0.9785419151320327,1.0,0.9536439383953612,1.0,0.9999923881099191,1.0,0.001962535441473041,1.0,0.9984306348218894;1.0,.	0.977	.
PREP	5	72	1	2.208	11.5653	510	12	2.03923	0.984598	0.162411	1.0,0.9997398396547835,1.0,0.9914362469812217,1.0,0.9997399516846578,1.0,0.9999904154130854,1.0,0.8018980919164057;1.0,.	0.977	.
ACTN4	7	84	1	2.851	14.2834	322	36	5.4168	0.984504	0.162434	1.0,0.9998457257517165,1.0,.,1.0,0.9995898612412658,1.0,0.9926793585047783,1.0,0.9870430420945311,1.0,0.942483046803795,1.0,0.9546505709520506;1.0,.	0.977	.
GSR	4	48	1	1.634	13.0988	242	40	0.831564	0.984444	0.162449	1.0,0.9999916323112127,1.0,0.9976556095466202,1.0,0.9689488148311581,1.0,0.80226879432419;1.0,.	0.977	.
C1orf74	5	43	1	0.815	12.3028	429	18	0.372853	0.983736	0.162623	2.0,.,2.0,0.9547860896078407,1.0,0.978152375031423;1.0,.	0.977	.
SCAF11	10	94	5	4.502	13.6145	602	11	-1.70245	0.983654	0.162643	1.0,0.9806845168124396,1.0,0.9996137759449245,1.0,0.9171317681385125,1.0,0.9946303950336093,1.0,0.9969077154484698,1.0,0.9886569107950106,1.0,8.597162399214525E-6,1.0,0.9954775284880075,1.0,0.9335436245579098,1.0,0.8502565554290988;1.0,.,1.0,.,1.0,.,1.0,.,1.0,.	0.977	.
MAP7D2	6	51	1	2.473	12.4808	504.85	38	-0.341999	0.983035	0.162795	1.0,0.9666635161977566,1.0,0.9853682126205259,1.0,0.9824794915927474,1.0,0.9511655464371492,1.0,0.9443640890116812,1.0,0.9132690562993379;1.0,.	0.977	.
NUP155	10	155	6	4.351	12.7357	151	25	-0.28573	0.982894	0.16283	1.0,0.9994634611378528,1.0,0.9984488892555545,1.0,0.9996594863826597,1.0,0.9999925770082095,1.0,0.9992296277646591,1.0,0.9999923002507326,1.0,0.9972655654775564,1.0,0.9989438320555684,1.0,0.8982197503965934,1.0,0.9993561737820483;1.0,.,1.0,.,1.0,.,1.0,.,1.0,.,1.0,.	0.977	.
FOXRED1	3	43	1	1.564	12.8633	426	29	-0.0368305	0.982423	0.162946	1.0,0.9991417232807634,1.0,0.9404357554403209,1.0,0.9999932936167915;1.0,.	0.977	.
KRT75	3	29	0	1.701	13.9935	389	29	-0.745896	0.982345	0.162965	1.0,0.9242459365099355,1.0,0.5933973789750685,1.0,0.9997308787030763;.	0.977	.
CCS	3	31	0	0.865	14.1112	194	62	0.521882	0.982278	0.162981	1.0,0.9692175768130062,1.0,0.9005415792592062,1.0,0.9985096623445145;.	0.977	.
SLC35C1	4	59	2	1.105	12.975	381	20	2.01408	0.981883	0.163079	1.0,0.006756054711699569,1.0,0.9998665898656042,1.0,0.9999931416229737,1.0,0.9998561549231922;1.0,.,1.0,.	0.977	.
WNT7A	4	46	0	1.07	12.9541	498	34	2.63505	0.9818	0.163099	1.0,0.9999840105733776,1.0,0.31236758839339485,1.0,0.9998558750643846,1.0,0.052489593282716525;.	0.977	.
FGD4	4	51	0	3.099	12.7878	378	-9	1.15671	0.981507	0.163171	1.0,0.9776182578811797,1.0,0.9999915775482725,1.0,0.999992967093636,1.0,0.006030876984959729;.	0.977	.
TUT1	5	43	1	2.784	14.8072	217	42	0.518365	0.980949	0.163309	1.0,1.353685401318249E-4,1.0,0.960686327921342,1.0,0.9992340980503198,1.0,0.7738243412449991,1.0,0.997002444739842;1.0,.	0.977	.
AP2A1	5	72	0	3.054	14.3382	172	42	5.218	0.980489	0.163422	1.0,0.9702240061822598,1.0,0.9992870275764001,1.0,0.9983786354132165,1.0,0.9993706299075079,1.0,0.9997237634957886;.	0.977	.
ECT2	6	91	3	3.092	12.6164	239	11	1.23785	0.980292	0.163471	1.0,0.9907613431159692,1.0,0.9999936762126306,1.0,0.9999863838993974,1.0,0.9999758013692968,1.0,0.9375482534191828,1.0,0.9985825629239011;1.0,.,1.0,.,1.0,.	0.977	.
SEMA6D	9	125	5	3.355	11.8507	583	-58	0.824278	0.980034	0.163535	1.0,0.9973238294888249,1.0,0.9992371133453717,1.0,0.998242380322386,1.0,0.9942642902984237,1.0,0.9738922350028263,1.0,0.9969661379238912,1.0,0.9915389386805811,1.0,0.9998462925944639,1.0,0.9999890266304217;1.0,.,1.0,.,1.0,.,1.0,.,1.0,.	0.977	.
MTO1	3	49	1	2.344	13.4873	139	29	0.680482	0.979588	0.163645	1.0,0.999978224240369,1.0,0.9975733084223449,1.0,0.9992699104005952;1.0,.	0.977	.
HADH	4	46	1	1.367	12.3485	771	21	0.437227	0.979005	0.163789	1.0,0.9757800942536101,1.0,0.9999926266851447,1.0,0.0151030919213401,1.0,0.9983108945107919;1.0,.	0.977	.
NOL11	5	41	1	2.25	13.4482	197	7	-0.411117	0.978516	0.16391	1.0,0.991630874565582,1.0,0.647091249859105,1.0,0.8108822805000198,1.0,0.03556933855122238,1.0,0.9985945356896384;1.0,.	0.977	.
RAB22A	2	34	0	0.62	13.6435	330	18	1.6835	0.97848	0.163919	1.0,0.9996974434148878,1.0,0.9997298317917069;.	0.977	.
GALNT11	4	51	1	1.962	12.5659	586	15	0.778884	0.978385	0.163942	1.0,0.013653909054316748,1.0,0.9997397766575723,1.0,0.999603854263972,1.0,.;1.0,.	0.977	.
KBTBD2	3	50	0	1.887	12.8311	264	15	2.26932	0.977687	0.164115	1.0,0.9997219835388038,1.0,0.9997345766014539,1.0,0.9992042847401741;.	0.977	.
FAM107B	2	35	0	0.946	12.4533	327	36	-0.17957	0.977625	0.16413	1.0,0.9998648270836379,1.0,0.9996147173941995;.	0.977	.
SERPINB5	4	49	2	1.287	12.2098	166	24	-0.822357	0.976887	0.164313	1.0,0.9961115665827751,1.0,0.9966193686291562,1.0,0.9806074518686182,1.0,0.9982113173552162;1.0,.,1.0,.	0.977	.
NTHL1	2	25	0	0.969	14.3736	183	46	-0.874645	0.97688	0.164314	1.0,0.9711348558162014,1.0,0.9992884437078166;.	0.977	.
NUP98	9	117	3	5.665	13.0162	310	25	0.34928	0.976681	0.164364	1.0,0.9999670862448337,1.0,0.011453555893600214,1.0,0.9991590056784384,1.0,2.2894516167598213E-4,1.0,0.9978393685609388,1.0,0.999883826774054,1.0,0.9994076751550789,1.0,0.990668145907558,1.0,0.9999777277399973;1.0,.,1.0,.,1.0,.	0.977	.
PTK7	6	81	2	3.626	14.0576	301	39	2.45235	0.976445	0.164422	1.0,0.9995660409446133,1.0,0.9917548756596793,1.0,0.9999933225650866,1.0,0.9983504464657834,1.0,0.2886450723273822,1.0,0.9982100242505644;1.0,.,1.0,.	0.977	.
THSD7A	5	60	1	5.12	11.8363	906	-11	-2.34343	0.976286	0.164461	1.0,0.9942071916731732,1.0,0.9999918845849675,1.0,0.8200247257177337,1.0,0.9895336335079867,1.0,.;1.0,.	0.977	.
PPP6C	3	50	1	1.069	13.7654	168	46	2.65471	0.975493	0.164658	1.0,0.999156289736391,1.0,0.9999922840873299,1.0,0.9975988784303158;1.0,.	0.977	.
MAP1S	7	55	1	3.26	13.9825	246	21	1.24186	0.975389	0.164684	1.0,0.9980204304773727,1.0,0.9584973550310495,1.0,0.9986840807688128,1.0,0.30754946003261613,1.0,0.7505209864178269,1.0,5.148051257421991E-4,1.0,0.8469599559512282;1.0,.	0.977	.
SLC39A4	5	36	1	2.121	14.5302	200	36	-0.345022	0.975128	0.164748	1.0,0.9552961200540553,1.0,0.9981041148568424,1.0,0.8046925608140897,1.0,0.8664129720054378,1.0,5.371409223926269E-4;1.0,.	0.977	.
SLC36A4	4	37	1	1.57	12.2989	580	-18	-1.27264	0.974897	0.164806	1.0,0.9184250971256167,1.0,0.9602998973456879,1.0,0.9787273283245588,1.0,0.9972410942985193;1.0,.	0.977	.
POLD3	3	34	0	1.461	13.2002	245	36	-0.19199	0.974711	0.164852	1.0,0.9934713999100049,1.0,0.99882726727423,1.0,0.9563807009359045;.	0.977	.
METTL22	3	29	1	1.265	12.9085	542	-11	-2.27704	0.974631	0.164872	1.0,0.995306805385297,1.0,0.9196769433262783,1.0,0.9865139567574877;1.0,.	0.977	.
RBL2	8	90	3	3.53	12.3795	403	-2	0.575664	0.973775	0.165084	1.0,0.9453966789384637,1.0,0.9991047295684272,1.0,0.9125393719462107,1.0,0.9999932294917733,1.0,0.9142393879756743,1.0,0.991198698448404,1.0,0.9756860013577737,1.0,0.9954203367491241;1.0,.,1.0,.,1.0,.	0.977	.
LAPTM4B	4	35	0	0.989	13.321	175	39	0.74245	0.973235	0.165218	1.0,0.9358959556383076,1.0,0.9967488750568742,1.0,0.9901411205822216,1.0,0.02655286079782814;.	0.977	.
ASB8	3	37	0	0.968	13.1449	352	32	1.19401	0.973183	0.165231	1.0,0.8998711219986963,1.0,0.9999934928567007,1.0,0.9869036378328242;.	0.977	.
SAMD4B	5	68	2	2.19	14.3743	252	32	3.34208	0.972342	0.16544	1.0,0.9999817170061671,1.0,0.9969492571053833,1.0,0.9999123404227301,1.0,0.9970341545022363,1.0,0.5641781214842031;1.0,.,1.0,.	0.977	.
EARS2	4	51	2	1.772	13.1785	628	48	0.0283398	0.971962	0.165535	1.0,0.9990016779976257,1.0,0.18211193246295154,1.0,0.9996096821894949,1.0,0.9983933273256356;1.0,.,1.0,.	0.977	.
PIK3C2A	6	68	1	5.221	13.1483	436	10	-0.303416	0.971281	0.165704	1.0,0.9993612825360312,1.0,0.9887896281357373,1.0,0.9912143540039481,1.0,0.9972471134855985,1.0,0.9978071793020707,1.0,0.03854436463802214;1.0,.	0.977	.
CDK14	3	45	0	1.554	11.7593	1027	7	1.02934	0.97115	0.165737	1.0,0.9989902426622539,1.0,.,1.0,0.9987600482116057;.	0.977	.
CDH13	4	41	0	2.55	11.458	929	-26	-1.02622	0.970878	0.165805	1.0,0.9906309959849354,1.0,0.9674107753316044,1.0,0.996501066902468,1.0,0.9721292704302714;.	0.977	.
ADCY7	5	74	1	3.418	12.6253	520	21	1.98058	0.970254	0.16596	1.0,5.2344576102217E-4,1.0,0.9999918003167516,1.0,0.999865897190124,1.0,0.9999928345967213,1.0,0.9989587852492758;1.0,.	0.977	.
TOX2	5	52	2	1.697	13.3689	396	14	0.844491	0.97008	0.166003	1.0,0.9951937481347577,1.0,0.9979538167708566,1.0,0.9153692358240221,1.0,0.9942963551886601,1.0,0.9206550037152017;1.0,.,1.0,.	0.977	.
[truncated: 9,045 more rows]

## Sheet: BLCA
GeneSymbol	ResponseVar	ResponseVarScore	ExplanatoryVar	RegionLength	CellLineExpression	ReplicationTiming	HiC	ConstraintScore	Residual	P	AlleleScore	BHFDR-q	PumMedID
[truncated: 9,909 more rows]

[truncated: 1 more sheets: GBM]
