# Supplementary material for: RNA-SSNV: A Reliable Somatic Single Nucleotide Variant Identification Framework for Bulk RNA-Seq Data
Source: Front Genet. 2022 Jun 30;13:865313. doi: 10.3389/fgene.2022.865313 (PMC9279659; doi:10.3389/fgene.2022.865313)
Supplement: Supplementary file 7 [file Table1.XLSX]

## Sheet: LUSC
Feature Level	Source	Feature Name	Feature Description
Variant Level	Generate and extracted from FilterMutectCalls output	TLOD	Log 10 likelihood ratio score of variant existing versus not existing
		STRANDQ	Phred-scaled quality of strand bias artifact
		SEQQ	Phred-scaled quality that alt alleles are not sequencing errors
		ECNT	Number of events in this haplotype
		POPAF	negative log 10 population allele frequencies of alt alleles
		SOR	Symmetric Odds Ratio of 2x2 contingency table to detect strand bias
		CONTQ	Phred-scaled qualities that alt allele are not due to contamination
		MPOS	median distance from end of read
		NALOD	Negative log 10 odds of artifact in normal with same allele fraction as tumor
		FS	Phred-scaled p-value using Fisher's exact test to detect strand bias
		ROQ	Phred-scaled qualities that alt allele are not due to read orientation artifact
		DP	Approximate read depth; some reads may have been filtered
		NLOD	Normal log 10 likelihood ratio of diploid het or hom alt genotypes
		GERMQ	Phred-scaled quality that alt alleles are not germline variants
		G>A, A>G, C>A, A>C, A>T, C>G	Transition un-sensitive allelic change
Genotype Level		AF_tumor, AF_normal	Allele fractions of alternate alleles in the tumor/normal
		MBQ_alt, MBQ_ref	median base quality
		alt_AD_normal, ref_AD_normal, alt_AD_tumor_RNA, ref_AD_tumor_RNA	Allelic depths for the ref and alt alleles in the order listed
		MFRL_alt, MFRL_ref	median fragment length
		MMQ_alt, MMQ_ref	median mapping quality
		DP_tumor, DP_normal	Approximate read depth (reads with MQ=255 or with bad mates are filtered) for the ref and alt alleles
		F1R2_tumor, F1R2_normal	Count of reads in F1R2 pair orientation supporting each allele
		F2R1_tumor, F2R1_normal	Count of reads in F2R1 pair orientation supporting each allele
Annotation Level	GENCODE v22 exon regions	Exon_distance	Base distance from nearest exon end
	MAF annotated by Funcotator	Gc_concent	GC content in flanking 200-bp region
