# Supplementary material for: RNA-SSNV: A Reliable Somatic Single Nucleotide Variant Identification Framework for Bulk RNA-Seq Data
Source: Front Genet. 2022 Jun 30;13:865313. doi: 10.3389/fgene.2022.865313 (PMC9279659; doi:10.3389/fgene.2022.865313)
Supplement: Supplementary file 8 [file Table5.XLSX]

## Sheet: LUSC
GeneSymbol	ResponseVar	ResponseVarScore	ExplanatoryVar	RegionLength	CellLineExpression	ReplicationTiming	HiC	ConstraintScore	Residual	P	AlleleScore	BHFDR-q	PumMedID
TP53	350	1527	15	1.448	14.5428	213	34	1.37892	14.8557	3.19335e-50	1.0,0.9755253570798923,1.0,0.9996278615905143,1.0,0.9943325550145564,1.0,0.9225020674669722,2.0,0.9412346919070519,1.0,0.9448003742127604,2.0,0.9999895346195763,1.0,0.9993606433781483,1.0,0.9993600471089079,1.0,0.9982221502159818,1.0,0.8382588511373013,2.0,0.9813778685381203,3.0,0.9963993157890435,2.0,.,6.0,0.04572338369318521,2.0,0.14799104127006552,1.0,0.9932131002640698,1.0,0.9999778798752165,…	5.13e-46	34877784;34746153;34548052;34532467;34488370;34298439;34080290;34012793;33832284;33796225;33717076;33489799;33363036;33241025;33219256;33137577;32993587;32884453;32857918;32848420;32545367;32158625;32005243;31986371;31829519;31692283;31544704;31388196;30961830;30810839;30224757;29928883;29622463;29522268;29500766;29410129;28984774;28177435;28145643;27663899;27107458;26503331;25056374;24833724;243…
NFE2L2	71	341	3	1.932	12.8275	145	36	-0.10198	9.71833	1.25934e-22	1.0,0.7661156602175786,1.0,0.7427592194792917,1.0,0.9962286771153863,1.0,0.9330551136432627,1.0,0.9451428277765257,1.0,0.9986077720183528,2.0,0.9910564174644706,2.0,0.9999507444072022,1.0,0.9999931899661464,1.0,0.999992398710355,7.0,0.999993437445875,1.0,0.999993530756452,1.0,0.9999933825553377,1.0,0.9999510624293161,5.0,0.999993588833768,1.0,0.9999923967302154,5.0,0.9999924354594323,6.0,0.999979…	1.01e-18	34169426;33796225;33229301;33219256;33077574;32629428;32434476;32272498;32036209;30039492;28177435;27499952;26527886;26503331;26208877;24323028;23545629;23226795;22960745;22767273;22614957
CDKN2A	66	221	1	1.158	12.3257	357	-15	1.05771	7.66526	8.92336e-15	1.0,0.9697157817479258,1.0,2.2147424225991313E-4,1.0,.,1.0,.,2.0,0.8333496042931879,1.0,0.10327002696525078,1.0,0.9999478395272761,2.0,0.999962357182211,1.0,0.9917408575498142,4.0,0.1224995756119342,1.0,0.9999311888171752,4.0,0.9996694615987216,1.0,0.9995696522378739,2.0,.,1.0,0.8342197051095072,1.0,0.09173451270243468,2.0,0.9913382874900123,1.0,0.9189846581377467,1.0,0.9994148827177929,2.0,0.995…	4.78e-11	34532467;34488370;34358469;33869018;33796225;33717076;33672117;33489799;33363036;33219256;32903616;31438464;29917141;29500766;29482580;28977839;28177435;27903974;26862903;25056374;22960745
KEAP1	54	231	6	1.9	14.5071	207	30	4.75043	6.19954	2.83148e-10	1.0,0.998940631977295,1.0,0.999991473633027,2.0,0.9999781703160373,1.0,0.9999795609487371,1.0,0.9506022328536763,1.0,0.8241445400422877,1.0,0.9975996180666684,1.0,0.9953958808712576,2.0,0.9949403028500261,1.0,0.9996927860133783,1.0,0.9431389250971831,1.0,0.9995998073706307,1.0,0.9996631882086109,1.0,0.9996646313665628,1.0,0.9999845921556838,1.0,0.9981246269508854,1.0,0.9999784423283054,1.0,0.9995…	1.14e-06	34169426;33869018;33489799;33229301;33219256;33077574;32971994;32953497;32629428;32576270;32434476;32272498;32005243;31299995;28177435;27663899;27499952;26208877;25739673;24323028;24322982;22960745
PIK3CA	65	318	5	3.307	12.9039	613	11	5.42012	4.61622	1.95392e-06	1.0,0.9999914174513487,1.0,0.9996118537856179,1.0,0.9997603845294769,1.0,0.9997377591591146,1.0,0.9997386070611397,1.0,0.9999822650521186,1.0,0.993768223317149,1.0,0.9999854570085733,1.0,.,1.0,0.998335246469974,1.0,0.999992499726593,1.0,0.9999917041876888,1.0,0.9998596035566201,1.0,0.9997901032009788,1.0,0.9992251141062065,1.0,0.9998662269617099,1.0,0.9996972722892019,14.0,0.9999913366476806,1.0,…	0.00628	34298439;33869018;33796225;33506873;33489799;33219256;32884453;31855703;31692283;31481045;31299995;30961830;30391781;29268512;28984774;28652248;28177435;27880766;27835880;26754874;26527886;26163898;25603872;25384882;25056374;24323028;24158231;16029927
PTEN	33	158	5	1.781	12.4672	300	34	3.715	4.31276	8.06158e-06	1.0,0.9788464832759773,1.0,0.9995627231099644,1.0,0.9992257378199714,1.0,0.9992265556235358,1.0,0.9947029049009073,1.0,0.9997177576306915,1.0,0.9999912750644775,1.0,0.9999917241085771,1.0,0.9996163044155616,1.0,0.9999918314935095,1.0,0.9999919409352194,3.0,0.9998339151612894,1.0,0.9999917260654261,1.0,0.9992176566773152,1.0,0.9999916691888497,1.0,0.9998023623332425,1.0,0.999992092128726,1.0,0.999…	0.021	33796225;33717076;33672117;32471518;31481045;30963622;30961830;30662330;29410129;28177435;28145643;27835880;26503331;25084400;24794706;24323028
G6PC	13	55	1	1.099	14.3038	190	23	0.253657	4.28979	8.94202e-06	1.0,.,1.0,0.9995983728764668,1.0,.,1.0,0.9989836365094267,1.0,0.9989114228929419,1.0,0.9998627020356345,1.0,0.9999922229484957,1.0,0.9189954488789995,1.0,.,1.0,0.83153227083569,1.0,0.9991717363921095,1.0,.,1.0,0.9967814306015421;1.0,.	0.021	N
SLCO1C1	37	149	5	2.312	11.4282	501	-24	-1.59352	3.97931	3.45571e-05	1.0,0.050128607522933806,1.0,0.9999898407458676,1.0,0.9992148673586287,1.0,0.9995376478039967,1.0,0.9996957410017602,1.0,6.782133565055777E-4,1.0,0.9995558796640015,1.0,0.9965444599276434,1.0,0.9994459477889783,1.0,0.9999715967858956,1.0,0.999853918479934,1.0,0.8630525011418271,1.0,0.9897057786837091,1.0,0.9999896970987059,1.0,0.9998469392973401,1.0,0.9996743656067105,1.0,0.003836181809106976,1.0…	0.069	N
DPYSL5	19	73	0	1.755	14.0477	378	36	3.75638	3.87419	5.3489e-05	1.0,0.999867133376884,1.0,0.993360091282065,1.0,0.978753932793014,1.0,0.68714326176938,1.0,0.9975688674812352,1.0,0.9994876470901648,1.0,0.9874330488635963,1.0,0.016372439042292943,1.0,0.5774672994766474,1.0,0.99929754928647,1.0,0.9998354048029001,1.0,0.9979327672297111,1.0,0.9973275094891093,1.0,0.9894699858453022,1.0,0.9997334434282656,1.0,0.040518402715475514,1.0,0.9996328832262732,1.0,0.99931…	0.096	N
ACTC1	21	96	2	1.164	13.1639	306	-1	5.25229	3.82693	6.48745e-05	1.0,0.9936867117361203,1.0,0.9982904965744106,1.0,.,1.0,0.9975843316846549,1.0,0.9999693312925092,1.0,.,1.0,0.9999863570348594,1.0,0.996484169309461,1.0,.,1.0,0.9991766830964478,1.0,0.9989853375026481,1.0,0.9996901565802756,1.0,0.9934839506633801,1.0,0.998501703346194,1.0,0.9999889981516954,1.0,0.9993126495038113,1.0,0.9987509031706533,1.0,0.9993056596348837,1.0,0.9977042791187742,1.0,0.999208149…	0.104	.
CNTNAP2	98	377	2	4.116	8.49536	1115	-31	-0.914931	3.78971	7.54115e-05	1.0,0.9506928524888281,1.0,.,1.0,0.9923988009333431,1.0,0.9970300793088966,1.0,0.999992098425898,1.0,0.989775444484269,1.0,0.9963299876803076,1.0,0.9997385077295019,1.0,.,1.0,0.975652813457571,1.0,0.9976503243774552,1.0,0.8560944059519012,1.0,.,1.0,0.989328211058789,1.0,0.9940654779069776,1.0,.,1.0,0.999993228091895,1.0,0.04206579558615659,1.0,0.9997362429986418,1.0,.,1.0,0.9989337876661667,1.0,.…	0.11	.
ACTG2	14	63	1	1.281	13.8512	284	45	3.90648	3.57789	0.000173188	1.0,0.9228136411501973,1.0,0.9988182080217941,1.0,0.9999900599618237,1.0,0.9999849402459413,1.0,0.9999846695024672,1.0,0.9977681427633409,1.0,0.994597271010762,1.0,0.9994658125133574,1.0,0.9996059972423622,1.0,0.9993502513154818,1.0,0.9977626676579113,1.0,0.9963998289265832,1.0,0.9993526379823697,1.0,0.9999807823120099;1.0,.	0.232	.
ASB5	19	71	2	1.067	11.8105	504	-4	-0.816576	3.50403	0.000229137	1.0,0.9874410805724662,1.0,0.9966010113185282,1.0,0.9983896321596695,1.0,0.9886077788966818,1.0,0.8259466096771261,1.0,.,1.0,1.3547059896177393E-4,1.0,0.9960971821311579,1.0,0.9947945815495668,1.0,0.9999931009160272,1.0,0.9999864954048068,1.0,0.9999928512347891,1.0,0.999992248365707,1.0,0.9806932592099744,1.0,0.9948897881336598,1.0,0.06415918050856692,1.0,.,1.0,0.9900767519148908,1.0,0.9990419599…	0.283	.
NR1H4	22	86	0	1.654	12.1637	787	-6	1.28483	3.47827	0.000252334	1.0,0.9652703403093664,1.0,0.9677876144300477,1.0,0.999299009658539,1.0,0.9952917540817965,1.0,0.953739198153428,1.0,7.148264215482413E-4,1.0,0.9921247872849941,1.0,0.9999944003105701,1.0,0.9863476081169879,1.0,0.32997408262550026,1.0,0.9999921475040011,1.0,0.9999919591230538,1.0,0.9971135459309635,1.0,0.991878092506985,1.0,0.9999927389574897,1.0,0.9880162180430692,1.0,0.9996305286121029,1.0,0.99…	0.29	.
PDYN	22	59	4	0.775	13.0425	543	28	-1.28763	3.44795	0.000282431	1.0,0.07578871660213503,1.0,0.999801191692822,1.0,0.9673586456243574,1.0,0.9997978979442528,1.0,0.9997991742892683,1.0,0.9947699611367854,1.0,0.9999855209541111,1.0,0.9999863351978132,1.0,0.9996691553494437,1.0,6.845204772717941E-6,1.0,8.343234357345102E-6,1.0,7.69187505305041E-6,1.0,0.0017008737456227848,1.0,8.591890608165119E-6,1.0,1.0175988840132349E-5,1.0,0.9075487274377996,1.0,0.945099978329…	0.303	.
RB1	21	88	0	2.922	12.7655	450	41	1.98336	3.37389	0.000370574	1.0,0.18388887886759478,1.0,0.9926262172525327,1.0,0.9899693852287428,1.0,0.9992939516299474,1.0,0.32444018285190884,1.0,0.9922484855885767,1.0,0.9995382536922146,1.0,0.99576691551632,1.0,0.9979204976001401,1.0,0.9995491268331347,1.0,0.9947009307410275,1.0,0.9943675028784316,1.0,0.9999809269379419,1.0,0.9999715904903428,1.0,0.9994939823721649,1.0,0.9992732083487338,1.0,0.894896204293898,1.0,0.998…	0.364	.
UROC1	21	79	3	2.316	12.5764	508	52	-1.14407	3.36324	0.00038517	1.0,0.9999817558658389,1.0,0.9591189447726383,1.0,0.9987148720683718,1.0,0.9937267659898995,1.0,0.9971603373607602,1.0,0.9392942653197314,1.0,0.999610074758805,1.0,0.9983595247222178,1.0,2.569274138338636E-4,1.0,1.4537348479579748E-5,1.0,0.9997827777274807,1.0,0.9687105476380005,1.0,0.9995280568980136,1.0,0.9999905428405582,1.0,0.9997811868421336,1.0,0.9986225429017138,1.0,0.9958203316414405,1.0,…	0.364	.
PDE11A	24	99	2	3.069	12.678	618	18	-0.173687	3.29158	0.000498123	1.0,0.9028304828651462,1.0,0.9946440459499057,1.0,0.9999912273398727,1.0,0.9999933837687491,1.0,0.9964076876397017,1.0,0.9981033291418445,1.0,0.9999909956966859,1.0,0.9999928578445858,1.0,0.9999921123008321,1.0,0.9873416729468675,1.0,0.9217750758422818,1.0,0.9999940630258494,1.0,0.998070551360995,1.0,0.9998678430375117,1.0,0.9999938947686192,1.0,0.9999932257578845,1.0,0.9984088132947844,1.0,0.998…	0.401	.
PYGM	13	56	2	2.629	14.6317	230	61	0.643926	3.28397	0.000511784	1.0,0.9835019543991373,1.0,0.09267572495231745,1.0,0.9989383318062848,1.0,0.9995548384001298,1.0,0.9994569245149942,1.0,0.9998458413675988,1.0,0.9999925489648966,1.0,0.9995371731897078,1.0,0.9962150357617744,1.0,0.9995604856714525,1.0,0.9981464993003359,1.0,0.997439417835912,1.0,0.997745690792385;1.0,.,1.0,.	0.401	.
SLC17A8	34	127	7	1.83	12.1448	693	-3	-0.157886	3.28051	0.000518097	1.0,0.9972017143501695,1.0,0.9996507455184633,1.0,0.9553239886504286,1.0,7.485669079677674E-6,1.0,0.006544744461105699,1.0,0.9904028630244941,1.0,0.9999933095868501,1.0,0.9997413494763692,1.0,0.9773077256588185,1.0,0.9989729167053276,1.0,0.999233229130783,1.0,0.999225849138015,1.0,0.9983812890096553,1.0,0.9952271895279747,1.0,0.9953855746467111,1.0,0.0037147654775865095,1.0,0.9992422883722256,1.0…	0.401	.
CPA3	22	63	3	1.309	12.6317	544	-14	-1.81312	3.27746	0.000523727	1.0,0.9306617909476061,1.0,1.0034889531289254E-5,1.0,1.4542463410439416E-4,1.0,.,1.0,0.8715503849037947,1.0,0.9950127251694653,1.0,0.9923198451112967,1.0,0.03765018504007493,1.0,0.9233937963971834,1.0,8.09527946422483E-6,1.0,0.9163268292559575,1.0,0.9916739440147017,1.0,0.9986426442389413,1.0,0.0012802552552118862,1.0,0.9994887798848548,1.0,0.9964754630107752,1.0,3.904558767368656E-4,1.0,.,1.0,0.…	0.401	.
PRIM1	9	35	0	1.328	14.7854	154	47	1.03593	3.26047	0.000556143	1.0,0.9894383840427932,1.0,0.8837149577169227,1.0,0.999993123166439,1.0,0.9998597404277827,1.0,0.999469347746773,1.0,0.9609170696815367,1.0,0.9988058511026501,1.0,0.9999921969935646,1.0,0.134003857315258;.	0.406	.
PLCXD3	20	84	4	0.981	12.298	928	-15	-0.460348	3.21153	0.000660155	1.0,0.9989868272272295,1.0,0.9938075965109852,1.0,0.9967943521066547,1.0,0.994652033304305,1.0,0.9933712839073182,1.0,0.9994870348335263,1.0,0.9999934738612589,1.0,0.9302449887234425,1.0,0.9743798148935477,1.0,0.9956091761540808,1.0,0.9586419861508998,1.0,0.9910021074864205,1.0,0.9999564032692672,1.0,0.9978162677179867,1.0,0.9999904187704496,1.0,0.9999925312839693,1.0,0.9981479351104183,1.0,0.999…	0.452	.
GJA8	19	70	4	1.307	12.6827	413.39	21.96	0.370696	3.20536	0.000674469	1.0,0.9934151754673729,1.0,0.9983239314937569,1.0,0.9993728745925601,1.0,0.9999918999727383,1.0,0.9636267281481267,1.0,0.9999915080713057,1.0,0.015329068010037278,1.0,0.8099524105201739,1.0,0.9503199929404155,1.0,0.9989078458567411,1.0,0.9999915272268609,1.0,0.999974918660169,1.0,0.9622645709830222,1.0,.,1.0,0.9932364353041605,1.0,0.9932260965365765,1.0,0.9696909768622588,1.0,0.9865588234608539,1…	0.452	.
IFT81	10	44	0	2.234	13.8493	181	52	-0.26464	3.18791	0.000716518	1.0,0.9990359008178067,1.0,0.9999936418994426,1.0,0.9978858417150661,1.0,0.9911757301792445,1.0,0.9999929826319867,1.0,0.9759521521759662,1.0,0.9978866375951487,1.0,0.9996455516452878,1.0,0.9998643146982602,1.0,0.9973740136431782;.	0.461	.
COL8A1	20	81	2	2.245	12.3325	419	-2	0.500727	3.15351	0.000806608	1.0,0.9742557058347849,1.0,0.9973932594855629,1.0,0.999359648492018,1.0,0.9988586181815383,1.0,0.9984107615723197,1.0,0.981499188697948,1.0,0.9968751369292769,1.0,.,1.0,0.9912157797986272,1.0,0.9977621444648727,1.0,0.9994867108721919,1.0,0.9993600184437975,1.0,0.9993602341832842,1.0,.,1.0,0.997009623644151,1.0,0.997649736085527,1.0,0.989110076837351,1.0,.,1.0,0.9480070131897348,1.0,0.980262206300…	0.499	.
CLVS2	29	126	5	1.009	11.8378	1106	-26	1.94029	3.13229	0.000867251	1.0,0.9929950537729667,1.0,0.9425573870629378,1.0,0.9937002154627212,1.0,.,1.0,0.9992300157433701,1.0,0.9994887815993092,1.0,0.9984695739706722,1.0,0.99708471313312,1.0,0.9986281235035915,1.0,.,1.0,0.9988899523474449,1.0,0.9506188626722163,1.0,0.9992311591767125,1.0,0.9999916997258367,1.0,0.9999931586570138,1.0,0.9994434869625279,1.0,.,1.0,0.994374724613128,1.0,0.9999913027744618,1.0,0.9999922802…	0.516	.
TPH2	22	84	3	1.528	12.3176	619	-18	1.01042	3.11159	0.000930421	1.0,0.27144186452580205,1.0,0.9277770917705862,1.0,0.9833753065877588,1.0,0.9886205779819583,1.0,0.993982695783537,1.0,0.9699728569181636,1.0,0.9287329622578154,1.0,0.987700157268484,1.0,0.9984593970697919,1.0,0.9969463736137573,1.0,0.9999923766933343,1.0,0.9984163267737711,1.0,0.9999891626676854,1.0,0.9669443639386156,1.0,0.9990012752329513,1.0,0.10305384642540524,1.0,0.9996121148025261,1.0,0.99…	0.534	.
CDK15	11	46	0	1.383	12.8785	588	32	-0.923478	3.07887	0.00103893	1.0,0.1896190219877076,1.0,0.992014907093882,1.0,0.9986440575303355,1.0,0.9996124290799622,1.0,0.998606612770887,1.0,0.9962575817279947,1.0,0.9997669877563721,1.0,0.9938114119846992,1.0,0.9997765742604574,1.0,0.9975887641869932,1.0,0.9993407066800479;.	0.576	.
HAPLN1	15	55	1	1.099	12.3053	552	-9	-0.0341723	3.0052	0.00132703	1.0,0.9820445804890633,1.0,0.9712949110789768,1.0,0.9987503046456796,1.0,0.9901472595866094,1.0,0.8388426937067299,1.0,0.9999933091543223,1.0,0.9979942627779179,1.0,0.9813765309965975,1.0,0.999993424379849,1.0,0.9993593512749361,1.0,3.9333415352360194E-4,1.0,0.9987199812911866,1.0,0.9996659315605292,1.0,0.9987467260876682,1.0,0.9733751306761935;1.0,.	0.711	.
TTPA	15	56	0	0.862	11.8331	789	-12	-0.0703041	2.9665	0.00150607	1.0,0.9951865799066697,1.0,0.9413712391355853,1.0,0.9619706146998266,1.0,0.9621420451420332,1.0,.,1.0,0.05358783771392032,1.0,0.9999886902574509,1.0,0.9982244175129852,1.0,.,1.0,0.9941107919529554,1.0,0.9190408985290378,1.0,0.9999853994786532,1.0,0.9963616478732885,1.0,0.9105235527721245,1.0,0.9999544304403639;.	0.75	.
CLVS1	27	109	10	1.09	13.1043	596	1	1.19205	2.96573	0.0015098	1.0,0.9488178384378358,1.0,0.7397175984764065,1.0,0.9998667509711424,1.0,0.9929730065718756,1.0,.,1.0,.,1.0,0.9999918671076364,1.0,.,1.0,0.999522448012704,1.0,.,1.0,0.0010350137929176185,1.0,.,1.0,0.9764242747381631,1.0,.,1.0,0.9998655966303854,1.0,0.9988602396005889,1.0,0.99999265588922,1.0,0.9987168520935314,1.0,0.9980006949783069,1.0,0.9991749042570135,1.0,0.9997368690834487,1.0,0.999993074402…	0.75	.
ATP6V0A2	16	58	2	2.692	13.7681	315	40	-0.01426	2.9595	0.00154068	1.0,0.9998002884477192,1.0,0.9999816582506227,1.0,0.04021935724543305,1.0,0.9892239654151838,1.0,0.9176423434748333,1.0,0.9999931901937358,1.0,0.9856204472320365,1.0,0.9994151590358551,1.0,0.9988432281688892,1.0,0.9993193587126411,1.0,0.9994448691799653,1.0,0.940874346765818,1.0,6.829090789401863E-4,1.0,0.797139862378327,1.0,0.9979919611623568,1.0,0.003201359423609356;1.0,.,1.0,.	0.75	.
SLC8A3	27	111	7	3.086	13.1756	409	28	0.000937409	2.94887	0.00159468	1.0,0.9999835169410967,1.0,0.9998579727538393,1.0,0.9999932378129119,1.0,0.8634035464980243,1.0,0.9999940461321446,1.0,0.9931889617064573,1.0,0.999411462570581,1.0,0.9998337329456848,1.0,0.9818922822385938,1.0,0.9338979654284477,1.0,0.9846332640819582,1.0,0.9811443692045712,1.0,0.8209773571151702,1.0,0.9791668350873663,1.0,0.9999938112247018,1.0,0.9999937716725225,1.0,0.9995953809908892,1.0,0.999…	0.754	.
SOCS6	10	40	1	1.328	13.5862	144	37	1.15139	2.90876	0.00181433	1.0,0.994070224346671,1.0,0.9807351717284807,1.0,0.97436189356408,1.0,0.9998657299511028,1.0,0.9996142352821032,1.0,0.9993745684558165,1.0,0.0772411223881473,1.0,0.987309116800261,1.0,0.9990813539650746,1.0,0.999993326691347;1.0,.	0.819	.
TRIM55	18	63	4	1.79	12.5333	480	30	-1.47274	2.89887	0.00187257	1.0,0.9926630346732717,1.0,0.9975945311385706,1.0,0.9996135661424659,1.0,0.9993690423966775,1.0,0.9784791523678628,1.0,0.9801306022555866,1.0,0.9994709904375916,1.0,0.9999917068116198,1.0,0.9984806635097767,1.0,0.997440795776099,1.0,0.9929923466859158,1.0,6.944247055246912E-6,1.0,0.9130619159259116,1.0,0.8876937123787081,1.0,0.010191652693263203,1.0,0.9069272574863187,1.0,0.9073649020808088,1.0,0…	0.819	.
DCX	20	74	1	1.379	11.787	546.56	13	2.96266	2.89228	0.00191229	1.0,0.9806790844580231,1.0,0.9899540461246475,1.0,0.9951810502952211,1.0,0.9718417959349556,1.0,0.9726880556010254,1.0,0.9884401449546844,1.0,0.9962237954999937,1.0,0.9974971997142821,1.0,0.9809049395674466,1.0,0.9974444020270408,1.0,0.994727954478059,1.0,0.9802858951041892,1.0,0.9972178479667875,1.0,0.9950403037931135,1.0,0.9983942454518178,1.0,0.9979522358597702,1.0,0.9927520780755787,1.0,0.996…	0.819	.
DRD3	17	62	3	1.286	12.9436	589	23	1.17463	2.8884	0.00193604	1.0,0.9955795721077377,1.0,0.9997866348021398,1.0,0.9868390270499513,1.0,0.971379757247629,1.0,0.9799021263141892,1.0,0.8735298561444409,1.0,0.9852422949125088,1.0,0.9945201107984029,1.0,0.879440032916575,1.0,0.8229361399749439,1.0,0.9955326750417415,1.0,0.9630855183800129,1.0,0.9996064754789006,1.0,0.9999339457319835,1.0,0.9981401298955555,1.0,0.9999766539407129,1.0,0.9999663688905684;1.0,.,1.0,…	0.819	.
HDC	22	81	5	2.049	12.639	282	4	0.866107	2.87355	0.00202943	1.0,0.9987915126190159,1.0,0.9988641633193296,1.0,0.9110005627807145,1.0,.,1.0,0.9788222363641421,1.0,0.9394895077883885,1.0,0.9820796714476425,1.0,0.9393075358961687,1.0,0.9999927498509262,1.0,0.9974636529172869,1.0,0.9999927371417618,1.0,.,1.0,0.996916571628686,2.0,0.9975584415052643,1.0,0.9569724042320772,1.0,0.9990804683278671,1.0,0.9992987484154037,1.0,0.9690548386511844,1.0,0.85687774758344…	0.821	.
CROT	19	69	2	2.044	12.3113	876	3	-1.88395	2.87002	0.00205221	1.0,0.8956613790293042,1.0,0.16914241153937282,1.0,.,1.0,0.9959721200931446,1.0,0.9678022337187155,1.0,0.9958000399011862,1.0,0.9968397013194115,1.0,.,1.0,0.9849755754588155,1.0,0.987904020084613,1.0,0.9991852834175086,1.0,0.9992342459768518,1.0,0.9972702083501646,1.0,0.9997332550547198,1.0,0.9909118598893818,1.0,0.9999902188421357,1.0,.,1.0,0.0034515175233880754,1.0,0.8262930003345702;1.0,.,1.0,.	0.821	.
ST6GALNAC3	17	60	2	0.958	12.4673	989	-11	-0.728731	2.85482	0.00215306	1.0,0.8376183255341086,1.0,0.991991573150725,1.0,0.9671652706649089,1.0,0.996992449304066,1.0,0.9975892466920031,1.0,0.998724551965036,1.0,0.9369865267691927,1.0,0.9452372572229838,1.0,0.999981219695097,1.0,0.9134149789997812,1.0,0.9595712966258387,1.0,0.9679560988122247,1.0,0.9453729177108455,1.0,0.9996134465232162,1.0,0.9949715075316807,1.0,0.9979773648641432,1.0,0.9652238804564615;1.0,.,1.0,.	0.821	.
TRPC4AP	13	58	3	2.489	13.936	236	45	1.02364	2.8496	0.00218871	1.0,0.9993226650126493,1.0,0.9999584936550864,1.0,0.9973144325392527,1.0,0.9955489248502518,1.0,0.9999919753797066,1.0,0.999146697989726,1.0,0.9963484556949488,1.0,0.9998356155388753,1.0,0.999988527541713,1.0,0.9984529896564079,1.0,0.9902958206499467,1.0,0.9997806538623599,1.0,0.9871284243747152;1.0,.,1.0,.,1.0,.	0.821	.
COL1A2	43	182	7	4.361	13.0412	499	-14	1.30197	2.83831	0.00226766	1.0,0.8559495555972942,1.0,0.9712144822689082,1.0,0.9975335771536898,1.0,0.999984704877307,1.0,0.9999919915227444,1.0,0.9999866259086299,1.0,0.9251487051354244,1.0,0.9991766405811112,1.0,0.9999920887958255,1.0,0.9340459197330118,1.0,0.9974531831998537,1.0,0.1538429085167877,1.0,0.9998647732204786,1.0,0.8378902685058394,1.0,0.9999908286595686,1.0,0.9996118834398646,1.0,0.9978388445321684,1.0,0.999…	0.821	.
OPRL1	11	40	1	1.128	13.8473	312	51	2.10399	2.83434	0.002296	1.0,4.559303307462209E-4,1.0,0.999465684944771,1.0,0.9993067673594952,1.0,0.12589450215319867,1.0,0.9967100010384244,1.0,0.9977629515194605,1.0,0.9999761916149166,1.0,0.9999843100239754,1.0,0.9935561732725231,1.0,0.7888035710045335,1.0,0.9071114714767259;1.0,.	0.821	.
NT5DC3	11	47	1	1.717	13.9821	358	15	1.79525	2.83035	0.00232489	1.0,0.9987513442242877,1.0,0.9996135631391233,1.0,0.999816180637172,1.0,0.9859649807053649,1.0,0.9998657849735392,1.0,0.9999874525032808,1.0,0.9900539311984344,1.0,0.9916402241875998,1.0,0.9966813122604136,1.0,0.9997398604321265,1.0,0.9858518977180922;1.0,.	0.821	.
COL13A1	17	67	2	2.417	13.2913	561	26	0.914236	2.82696	0.00234963	1.0,0.9629957438756573,1.0,0.9873540983161776,1.0,0.9920135948759401,1.0,0.9993997291655627,1.0,1.5122554904689783E-5,1.0,0.9907653079634712,1.0,0.999858138897328,1.0,0.948587791813458,1.0,1.6149071743260028E-4,1.0,0.9998300156580455,1.0,0.9990739652679418,1.0,0.9983003299347691,1.0,0.9943436481065973,1.0,0.9999914253766153,1.0,0.9997372319650324,1.0,0.9999915708407211,1.0,0.9999921835025856;1.0,…	0.821	.
STAT4	15	67	1	2.448	13.1788	318	19	2.93324	2.80587	0.00250902	2.0,0.9999922433316031,1.0,0.9955081657538611,1.0,0.9595066593195974,1.0,0.9992233634667667,1.0,0.9972673294641052,1.0,0.9999921467742043,1.0,0.9780152518155043,1.0,0.9999843229321144,1.0,0.9992309693851719,1.0,0.9188619446310695,1.0,0.9995214019352554,1.0,0.999504058955724,1.0,0.9997918232789837,1.0,0.9999934023018384;1.0,.	0.842	.
CWH43	27	61	3	2.18	12.4138	439	49	-1.24654	2.80535	0.00251309	1.0,0.9789110456764001,1.0,0.9364736910053368,1.0,0.9987680314663022,1.0,0.8516819226812341,1.0,0.7001079250101012,1.0,9.404670997834286E-6,1.0,.,1.0,0.9072255697859055,1.0,0.7726891959619063,1.0,.,1.0,0.0013606517369091728,1.0,0.005947518374125323,1.0,0.038670445900759506,1.0,0.9489483066525611,1.0,7.831023181427208E-6,1.0,0.8456615741659611,1.0,0.005327039872390405,1.0,0.9943409057867849,1.0,0.…	0.842	.
CHRD	23	70	4	3.021	14.1759	268	46	1.43639	2.78465	0.00267929	1.0,0.9945869224861397,1.0,0.022877437699588842,1.0,0.23065336473259157,1.0,.,1.0,0.13253118752392015,1.0,.,1.0,0.9835595213965023,1.0,0.002076387014740368,1.0,0.8829887830997972,1.0,0.9982135970683657,1.0,0.9978730825798273,1.0,0.9993268283696174,1.0,0.9941173737970905,1.0,0.9857533642933589,1.0,.,1.0,0.9495320392858044,1.0,0.9999927720911933,1.0,1.1486420551658918E-5,1.0,0.008723679082741718,1.…	0.877	.
TIA1	8	38	0	1.288	13.4119	164	33	1.83225	2.77894	0.00272683	1.0,0.9999913508985947,1.0,0.9990976934524187,1.0,0.999117008525155,1.0,0.9999763542343789,1.0,0.9968508999028506,1.0,0.9999924383124907,1.0,0.9996323033783494,1.0,0.9931996071298683;.	0.877	.
HRAS	7	30	0	0.658	14.4936	236	42	2.6874	2.76271	0.00286619	1.0,0.9997975286687593,2.0,0.9980824648099365,1.0,0.9990715227782194,2.0,0.9987855013244101,1.0,0.9986566304968154;.	0.898	.
TOX2	17	65	5	1.697	13.3689	396	14	0.844491	2.75223	0.00295955	1.0,0.9951937481347577,1.0,0.9989615136571621,1.0,0.9979538167708566,1.0,0.9864112705107427,1.0,0.9903062243496258,1.0,0.9999919054332562,1.0,0.9949577204169199,1.0,0.9974426545409679,1.0,.,1.0,0.9153692358240221,1.0,0.9942963551886601,1.0,0.9729113888252932,1.0,0.9980669148625563,1.0,.,1.0,0.9973242582808667,1.0,0.9616873115783027,1.0,0.9206550037152017;1.0,.,1.0,0.9105126177407887,1.0,.,1.0,.,1…	0.898	.
CHRM5	11	45	0	1.604	12.9237	384	2	0.521212	2.74874	0.00299125	1.0,0.9999930688792271,1.0,0.9999925222001269,1.0,0.9989452965716553,1.0,.,1.0,0.9999934369187153,1.0,0.006262741810910279,1.0,0.8910274704660754,1.0,0.9781583201700842,1.0,0.8968831033384781,1.0,0.9999923056110355,1.0,0.9990470340449038;.	0.898	.
ATP6V1A	16	70	3	1.924	12.9999	364	33	3.02569	2.74409	0.00303396	1.0,0.9998676109379718,1.0,0.9979344564707358,1.0,0.9993616197259342,1.0,0.9994876344564333,1.0,0.9988871697923141,1.0,0.9997397126711479,1.0,0.9976839177833972,1.0,0.9993089958726789,1.0,0.999578304835214,1.0,0.9953756777084896,1.0,0.9905570266626272,1.0,0.999993339671408,1.0,0.9983990845635979,1.0,0.9940585630595282,1.0,.,1.0,0.73734618264915;1.0,.,1.0,.,1.0,.	0.898	.
ABCD2	25	104	2	2.273	11.1579	596	-16	2.20988	2.73336	0.00313458	1.0,0.9996087816629555,1.0,0.9991038122009632,1.0,0.9916850060081778,1.0,0.9999861796085545,1.0,0.9994260853592021,1.0,0.9992350679910615,1.0,0.9711094595542574,1.0,0.9999917790656717,1.0,0.9992330882149382,1.0,0.9995216082975298,1.0,0.9995424687422745,1.0,0.9989323631814379,1.0,0.9978190996259448,1.0,0.9999915636689364,1.0,.,1.0,0.9986029648162638,1.0,0.9930395799367865,1.0,0.9986615370977059,1.…	0.898	.
APLNR	15	45	4	1.148	13.7422	250	-20	-0.0193821	2.70247	0.00344133	1.0,0.8898771471538247,1.0,0.9987303974609643,1.0,0.9995414011290666,1.0,0.9677826731578107,1.0,0.6737756944864779,1.0,0.7661638342643936,1.0,0.05897704334157777,1.0,0.027534806471762333,1.0,0.9916892293961074,1.0,0.9960288044700665,1.0,0.626031854714228,1.0,0.9968667921577603,1.0,0.18236653301460484,1.0,0.9887439782778698,1.0,0.9403847837576318;1.0,.,1.0,.,1.0,.,1.0,.	0.898	.
GTF2A1L	26	62	6	1.482	12.4066	587.26	10.48	-2.91577	2.69399	0.00353007	1.0,0.9469606475184549,1.0,0.0015286938105375993,1.0,0.9933182472185096,1.0,0.9978502407051233,1.0,0.9982166578320888,1.0,0.9885055567723863,1.0,0.996602005709485,1.0,0.9142858572682885,1.0,0.8266731037725032,1.0,0.9275250634595773,1.0,0.9833734001037422,1.0,7.58950284720769E-6,1.0,8.153467576242749E-6,1.0,8.834212528971708E-6,1.0,0.0013950070432183896,1.0,2.0059064286296686E-4,1.0,6.964926098049…	0.898	.
MCOLN3	10	44	0	1.743	12.96	623	4	-1.03727	2.68593	0.00361644	1.0,0.934919435087394,1.0,0.9995295289075761,1.0,0.9999915659435397,1.0,0.9999914834259507,1.0,0.9999939440458621,1.0,0.9999933621896063,1.0,0.9996777263428027,1.0,0.9540055442271367,1.0,0.9476830206474647,1.0,0.999992152898246;.	0.898	.
PHC3	18	70	1	3.141	12.8904	426	32	1.02098	2.68557	0.00362034	1.0,0.8959447375077626,1.0,0.9934381030354812,1.0,0.9593479208442521,1.0,0.9890198511521705,1.0,0.6989916420285323,1.0,0.994325080297642,1.0,0.9997367836280384,1.0,0.9998195575258845,1.0,0.991834961286449,1.0,0.9774252254449086,1.0,0.9785613060602879,1.0,0.9989126027970565,1.0,0.9985734496268018,1.0,0.9707936032123946,1.0,0.9992907193539429,1.0,0.9999779500173089,1.0,0.9962438927111931,1.0,0.9999…	0.898	.
AKR1D1	13	51	3	1.026	12.3029	478	16	-0.328594	2.685	0.00362654	1.0,0.890600782737261,1.0,0.9956804035759566,1.0,0.2147817112425322,1.0,0.9963791710325539,1.0,0.997757815936752,1.0,0.9999887863323327,1.0,0.02652023796931538,1.0,0.9895665832354001,2.0,0.9989159313914777,1.0,0.9984641166967767,1.0,0.9998677093811971,1.0,0.9960289123543424;1.0,.,1.0,.,1.0,.	0.898	.
KRAS	9	42	0	0.738	12.4653	512	16	1.3563	2.68163	0.00366322	1.0,0.9780087086526765,1.0,0.9968400816582722,1.0,0.9993887737322066,1.0,0.9991101016431001,1.0,0.9999854552624566,1.0,0.9999859894361804,1.0,0.9999851865901244,1.0,0.9999851269385462,1.0,0.9996075923388649;.	0.898	.
BMP5	16	62	1	1.4	11.1357	483	-9	0.302946	2.68157	0.00366385	1.0,0.9999924871573038,1.0,0.9999920384639046,1.0,0.9999939948070364,1.0,0.9846103009233081,1.0,0.9935998148733107,1.0,0.9770996102080702,1.0,0.9832008200078539,1.0,0.9901574183660804,1.0,0.9972404846759788,1.0,0.9997398172826777,1.0,0.9983936057182924,1.0,0.11399360670336822,1.0,0.9999947320118001,1.0,0.9999810410482093,1.0,0.06781456317922244,1.0,0.9320883242079876;1.0,.	0.898	.
SLC43A3	11	39	2	1.575	13.7363	191	-3	-0.44091	2.6815	0.00366461	1.0,0.10500793812841339,1.0,0.03128478862189521,1.0,0.9777662178932282,1.0,0.5933845673771243,1.0,0.994822154687492,1.0,0.9993565225969951,1.0,0.9991187821790426,1.0,0.9785402118724793,1.0,0.9990382697013651,1.0,0.9628351450597903,1.0,0.9993519017585849;1.0,.,1.0,.	0.898	.
ASB4	14	44	1	1.378	12.083	333	14	-0.967998	2.67809	0.00370216	1.0,0.9309674070138135,1.0,0.9937400591438914,1.0,0.9606377623130152,1.0,0.9822612162025128,1.0,0.9986625891762035,1.0,0.910602365194675,1.0,0.9801709110954646,1.0,0.9972494317979095,1.0,0.9475506130089308,1.0,2.202543262744008E-5,1.0,0.9979898189284436,1.0,0.9234477768879867,1.0,0.913251636887864,1.0,0.9843181767780405;1.0,.	0.898	.
SLCO1B1	32	73	6	2.146	13.1583	799	-25	-2.93059	2.65727	0.00393886	1.0,0.8639255546218796,1.0,6.314683115239741E-6,1.0,0.9932907472462064,1.0,0.9910091498141096,1.0,0.9914875781344705,1.0,0.9885387269008028,1.0,0.9841162030672553,1.0,0.9440962088356629,1.0,0.07580030674822993,1.0,5.206393999780081E-4,1.0,0.05218645011553726,1.0,0.004743325948906698,1.0,0.985967703883468,1.0,0.991005600562105,1.0,0.9029286407545225,1.0,0.7139690404496494,1.0,0.987330222068614,1.0…	0.898	.
SLCO1A2	23	68	3	2.213	13.0842	873	-33	-1.52085	2.64724	0.00405763	1.0,0.0044559355586004865,1.0,2.2766459106352177E-5,1.0,0.8710726489259212,1.0,0.9997354781372311,1.0,0.818890702088517,1.0,0.9922573417012974,1.0,0.9989472301033637,1.0,3.243666463754269E-4,1.0,8.933817474335877E-4,1.0,0.9347443595248824,1.0,0.9999852978920493,1.0,0.007377928855514564,1.0,0.9494495275733088,1.0,0.9998578701311364,1.0,0.9798496532103609,1.0,0.9797812605640589,1.0,0.02471725592854…	0.898	.
PRKCB	23	110	5	2.271	13.1485	610	21	4.94412	2.64552	0.00407823	1.0,0.9999859830838626,1.0,0.9999918336673094,1.0,0.9987525812515219,1.0,0.999992287361012,1.0,0.9986318033251664,1.0,0.9998036275520039,1.0,0.9999928310909774,1.0,0.9999928644258931,1.0,0.9999930179735574,1.0,0.9999856495777165,1.0,0.9996047060789277,1.0,0.9999925544025312,1.0,0.9996136704805436,1.0,0.9999926790414211,1.0,0.9465806086853354,1.0,0.9999809963478191,1.0,0.9999917338085711,1.0,0.999…	0.898	.
CHRNB3	12	42	1	1.407	13.3097	507	32	0.450342	2.64338	0.00410411	1.0,3.989981326424564E-4,1.0,0.9999907826359062,1.0,0.9973185245006979,1.0,0.9999887325102863,1.0,0.9999923743160833,2.0,0.8511223264296309,1.0,0.9984683937527712,1.0,0.9999911789807351,1.0,0.9962654046465915,1.0,0.6668723605403704,1.0,0.9547661587797995;1.0,.	0.898	.
SAP30BP	7	30	0	1.089	14.4567	198	32	2.04242	2.62999	0.00426942	1.0,0.9808447839346301,1.0,0.9837224721239062,1.0,0.9966361117910634,1.0,0.9999327990187528,1.0,0.9993473598464382,1.0,0.9995982655530301,1.0,0.9989521759404336;.	0.898	.
TMEM200A	22	74	3	1.481	11.7447	954	23	-0.151661	2.6289	0.00428311	1.0,0.9987884745900557,1.0,0.9967845390173696,1.0,0.9527655953630108,1.0,0.9755371431385698,1.0,0.9741348573688602,1.0,.,1.0,0.005399004472787298,1.0,0.8371295350692753,1.0,0.9972759411687186,1.0,0.9365408386575935,1.0,0.8974935508753883,1.0,0.6707643878397394,1.0,0.9939648436312909,1.0,0.9921089506130711,1.0,.,1.0,0.999626482589695,1.0,0.8778962746812662,1.0,0.9849678795196064,1.0,0.998155380166…	0.898	.
ATP5MC2	5	24	0	0.622	14.2957	189	50	0.482661	2.62355	0.00435099	1.0,0.9952735145538348,1.0,0.9999933325645777,1.0,0.9997405856201425,1.0,0.9998223252579495,1.0,.;.	0.898	.
CBLL1	11	46	1	1.506	13.1484	515	28	1.02158	2.62263	0.00436263	1.0,0.9999814637631672,1.0,0.9998005431217306,1.0,0.9771398038103429,1.0,0.9999728981123346,1.0,0.9702511362286861,1.0,0.9984298553024142,1.0,0.9998052847494059,1.0,0.984241512917231,1.0,0.9982815187468201,1.0,0.9983374714122366,1.0,0.999390057793685;1.0,.	0.898	.
KLKB1	10	33	0	0.957	13.3934	589	25	-0.602762	2.6226	0.00436313	1.0,0.9717190890066636,1.0,0.14536914455033018,1.0,0.9921626564950948,1.0,0.0973551159678878,1.0,0.9607972857470466,1.0,0.0036758670794207974,1.0,0.981439926979978,1.0,0.9989153053671176,1.0,0.9992196738721841,1.0,0.9998432170347031;.	0.898	.
SLC45A2	16	52	1	1.715	12.4989	863	8	-1.53951	2.61313	0.00448586	1.0,0.9992233223639115,1.0,0.022873922947064296,1.0,0.004881666067433563,1.0,0.998392659768598,1.0,0.992548608342334,1.0,0.7565367195417829,1.0,0.9839704284635422,1.0,8.244971002894937E-6,1.0,0.9996130005708947,1.0,0.09690210255325121,1.0,0.9999908973569318,1.0,0.9110124379456658,1.0,0.9995706707608074,2.0,0.9745094836110217,1.0,0.994876401817514;1.0,.	0.898	.
GABRG1	34	136	8	1.443	10.501	926	-2	-0.23778	2.59884	0.00467701	1.0,.,1.0,0.9989838519227306,1.0,0.08957835096299069,1.0,0.9999921205560356,1.0,0.9999870347363494,1.0,0.999233859655632,1.0,0.9886043713887429,1.0,0.9978271255496161,1.0,0.9871254435834697,1.0,0.9715336139519506,1.0,0.9999914407484555,1.0,.,1.0,0.999989372889729,1.0,0.05198776496234251,1.0,0.9931024774436613,1.0,0.9962648500396161,1.0,0.998239879037017,1.0,0.9999859477760613,1.0,0.99999255447303…	0.898	.
GALNT13	37	169	6	1.887	9.99159	1035	-13	1.4042	2.59829	0.00468443	1.0,0.9999929602823813,1.0,0.9996130649077867,1.0,0.9999904638889552,1.0,0.9992428858962469,1.0,0.9980129197351888,1.0,0.9999928337004722,1.0,0.9984009390336293,1.0,0.9833614463761017,1.0,0.9987509979152469,1.0,0.9985988853058367,1.0,0.9997114366174099,1.0,0.9998643220833063,1.0,0.997848102469091,1.0,0.9998665296344111,1.0,0.9999931535352725,1.0,0.9983349405724583,1.0,0.9999935696800382,1.0,.,1.0…	0.898	.
RSPO2	11	47	0	0.757	12.1431	942	-9	-0.14631	2.59632	0.00471142	1.0,0.9264285260862446,1.0,0.998440493601757,1.0,0.9949484057677644,1.0,0.9999923258250555,1.0,0.9999883641449295,1.0,0.9998667199471737,1.0,0.9999913292215821,1.0,0.9999792614194878,1.0,0.996513800023314,1.0,0.9879648927462998,1.0,0.9983505680479444;.	0.898	.
C3orf70	11	33	1	0.763	13.5418	598	32	-0.49617	2.59474	0.00473314	1.0,0.996727849108777,1.0,.,1.0,0.941976751805667,1.0,0.9998826127312918,1.0,0.9954253101572976,1.0,.,1.0,0.984393522177201,1.0,0.6851698415609184,3.0,0.6175825733827508;1.0,.	0.898	.
GRAMD1B	15	72	3	2.514	13.4366	439	15	2.51312	2.59264	0.00476218	1.0,0.9906560640383537,1.0,0.9907419864965901,1.0,0.9995514438647077,1.0,0.999550486067223,1.0,.,1.0,0.9999668815421441,1.0,0.9998568845797795,1.0,0.9998405607505677,1.0,0.9988874417277214,1.0,0.9995658242792724,1.0,0.999628346643368,1.0,0.9986227176351128,1.0,0.9999546069412,1.0,0.9995209114606943,1.0,0.999993440554886;1.0,.,1.0,.,1.0,.	0.898	.
TEX47	19	38	2	0.767	12.9104	539.48	21.26	-0.828679	2.5922	0.00476822	1.0,0.7786447759279842,1.0,0.975641758851626,1.0,0.9316046723851462,1.0,0.7811273879439212,1.0,.,1.0,0.9826739583565527,1.0,0.9575233331235127,1.0,0.0013635853214473517,1.0,1.042332285057785E-5,1.0,0.9587561641785842,1.0,0.005673288651377378,1.0,.,1.0,0.646557023808359,1.0,0.7064036252550383,1.0,7.967412835975388E-5,1.0,0.0010926139431439088,1.0,0.98349579154258,1.0,0.8209722400701804,1.0,9.07943…	0.898	.
HOXC10	12	36	2	1.039	14.0446	274	23	1.38997	2.5892	0.00480999	1.0,0.9923475743783149,1.0,0.9967883929820236,1.0,0.18263736368290692,1.0,0.8433680040118279,1.0,0.956475777183051,1.0,0.9408356386376134,1.0,0.29536997651032626,1.0,0.999586149651247,1.0,0.9757333437537734,1.0,0.010645034209079092,1.0,0.7962455602101685,1.0,0.9972493192484305;1.0,.,1.0,.	0.898	.
CASD1	15	62	1	2.484	13.0081	469	3	1.53586	2.58888	0.00481437	1.0,0.9945027593169145,1.0,0.9996023198985577,1.0,0.9956818485767258,1.0,0.7902531684857644,1.0,0.9988590015951855,1.0,0.9987752621197552,1.0,0.999993647598557,1.0,0.9999929705522836,1.0,0.9999923708606464,1.0,0.9997801494995089,1.0,0.9986868435185814,1.0,0.9987968837506658,1.0,0.7735212857123832,1.0,0.9987867760443709,1.0,0.9934086144355779;1.0,.	0.898	.
LGSN	18	54	5	1.55	12.4507	359	-9	-2.3329	2.58627	0.00485104	1.0,0.8563172912067452,1.0,0.9948975510362992,1.0,0.9856463478394104,1.0,0.9823512966733293,1.0,0.9996709103170319,1.0,0.9829387897797454,1.0,0.9833845774617437,1.0,0.9983249889818018,1.0,0.9784438490667615,1.0,0.10943048960987561,1.0,0.8899410370080041,1.0,0.8554470758126691,1.0,0.8065589634496676,1.0,0.993674037183577,1.0,0.9175945745268768,1.0,0.9500522098138886,1.0,0.9275016571857567,1.0,0.64…	0.898	.
TSHZ2	30	109	4	3.151	11.539	626	-18	-0.651576	2.57252	0.00504804	1.0,0.9428962540579783,1.0,0.9032015497386967,1.0,0.9948545520943735,1.0,0.9983478206611665,2.0,0.9992303363663024,1.0,0.998974140874442,1.0,0.9991010600475149,1.0,0.9987745167031519,1.0,0.9919898915282865,1.0,0.999988334256969,1.0,0.9983045874007169,1.0,0.9956570038712156,1.0,0.895537014974758,1.0,0.7640708556168172,1.0,0.9983344240969737,1.0,0.9994322594256064,1.0,0.9846273060176518,1.0,0.78873…	0.898	.
CACNG3	13	60	4	0.968	12.795	348	8	3.15453	2.56879	0.00510278	1.0,0.9999921293282402,1.0,0.9836621926666912,1.0,0.9999884046012253,1.0,0.9994828923877923,2.0,0.9999917070239004,1.0,0.990400952309099,1.0,0.9958612723282143,1.0,0.9993619923065874,2.0,0.9995673232477595,1.0,.,1.0,0.9985559896665883;1.0,.,1.0,.,1.0,.,1.0,.	0.898	.
DDX23	14	62	2	2.543	14.3197	214	57	5.52669	2.55988	0.00523544	1.0,0.9995471912475775,1.0,0.9998652600286154,1.0,0.9993390191046001,1.0,0.9986469176405195,1.0,0.9960506332104802,1.0,0.9994798773256554,1.0,0.9972331557522252,1.0,0.999486541851206,1.0,0.9969771991511958,1.0,0.995630354858901,1.0,0.9960398056990625,1.0,0.9992244886161104,1.0,0.9978317790000154,1.0,0.9909914186091264;1.0,.,1.0,.	0.898	.
KLHL4	38	118	3	2.283	10.4412	823.02	-31	0.71508	2.5561	0.00529261	1.0,0.9600870172604712,1.0,0.9514354911430175,1.0,0.9378749350197126,1.0,0.9611537763572894,1.0,0.8439140415479434,1.0,0.941632376445207,1.0,0.8297820574676196,1.0,0.9149487601247213,1.0,0.9942569841515185,1.0,0.9457975592317325,1.0,0.9775728987327894,1.0,0.9944787594726489,1.0,0.9875525606851849,1.0,0.9948704349080806,1.0,0.16748195414990374,1.0,0.9928204851465677,1.0,0.9949271346947356,1.0,0.97…	0.898	.
ARHGAP35	27	108	3	4.53	13.9994	207	29	4.19967	2.55571	0.00529863	1.0,0.9999893709324597,1.0,0.9995906285357341,1.0,0.9998289644807405,1.0,0.9999742918152272,1.0,0.16836274219194297,1.0,0.9999441345440937,1.0,0.9999373770558033,1.0,0.05215043869176998,1.0,0.9997910833377804,1.0,0.9989390561219279,1.0,0.9978111259732869,1.0,0.9997565544178197,1.0,0.9997480975463738,1.0,0.999740609597663,1.0,0.18952462582609073,1.0,0.9243844818229638,1.0,0.8271434211008972,1.0,0.…	0.898	.
ADAMTS4	17	58	3	2.622	13.499	234	37	1.18588	2.55565	0.00529949	1.0,0.8009676051962377,1.0,0.8835547430057805,1.0,0.9994877049576887,1.0,0.9995612695168349,1.0,0.9068054637010761,1.0,0.9980977686481411,1.0,0.9996129705542944,1.0,0.9968137438907387,1.0,0.9918428919964237,1.0,0.9992745332657844,1.0,0.9432496838769088,1.0,0.9795655031510724,1.0,0.0653375985140447,1.0,0.08316618531464005,1.0,0.999990807527714,1.0,0.016127166806046363,1.0,0.0476058696280601;1.0,.,…	0.898	.
SLC39A12	34	94	8	2.136	11.4594	360	-9	-2.01604	2.54809	0.00541577	1.0,8.410237023624847E-6,1.0,0.6743504801394766,1.0,3.9612629571300395E-4,1.0,7.367496688395395E-6,1.0,0.004309001049306458,1.0,0.0011441482360996483,1.0,0.9915851899822866,1.0,0.9988450175021117,1.0,0.9908787598327415,1.0,0.0018531909725820741,1.0,0.9913619735027108,1.0,0.9977051452677552,1.0,0.9983933832743519,1.0,1.411503193348871E-4,1.0,0.9804405230229225,1.0,3.883460534802148E-4,1.0,1.340562…	0.898	.
WIF1	11	45	1	1.19	12.7505	671	-9	-0.16461	2.54484	0.00546635	1.0,0.9892987456220463,1.0,0.9981605667086977,1.0,0.9999905842666814,1.0,0.9990010034202736,1.0,0.9640806123286318,1.0,0.9991478177444986,1.0,0.9606661388628351,1.0,0.9839226699474252,1.0,0.9999918957391339,1.0,0.9891468825364417,1.0,0.9984811564579597;1.0,.	0.898	.
CHEK2	8	33	0	1.843	13.1533	219	-8	-2.08476	2.54416	0.00547708	1.0,0.9999925258919644,1.0,0.9985582129790921,1.0,0.9978802949434487,1.0,0.9999927421236757,1.0,0.16535631272216544,1.0,.,1.0,0.9996114190458083,1.0,.;.	0.898	.
ABCB10	15	61	2	2.282	12.4523	277	20	1.36085	2.54196	0.00551161	1.0,0.0020656147910008923,1.0,0.9999906832777685,1.0,0.9942495571453716,1.0,0.9910811843538787,1.0,0.9972560293352795,1.0,0.9850411795829511,1.0,0.9993979710673038,1.0,0.9962816934823534,1.0,0.9999878493974752,1.0,0.9959327586967758,1.0,0.9988480384487624,1.0,0.998849739594472,1.0,0.9986586226860464,1.0,0.9353558949013747,1.0,0.9992054963319769;1.0,.,1.0,.	0.898	.
DPF3	14	56	2	1.669	12.6692	599	41	1.3338	2.53647	0.00559879	1.0,0.9988752786424334,1.0,0.9999916649598483,1.0,0.9999778775108377,1.0,0.9999914553250004,1.0,0.9999893125632728,1.0,0.9711504848190631,1.0,0.1419421308494909,1.0,0.9854316743942287,1.0,0.997319204113961,1.0,0.9980770386387177,1.0,0.9712804890072627,1.0,0.9981189763465332,1.0,0.9822487443402949,1.0,0.9999322674968643;1.0,.,1.0,.	0.898	.
WDR17	42	177	8	4.119	11.7984	616	-8	-0.766852	2.52385	0.00580389	1.0,0.9298332833960345,1.0,0.9997417253163292,1.0,0.9997968231854721,1.0,0.9999841324920491,1.0,0.9999932558169997,1.0,0.9986058907892481,1.0,0.9863736134839801,1.0,0.9994819443159523,1.0,0.9983351804037435,1.0,0.978768420427284,1.0,0.9969979462991239,1.0,0.999983171337634,1.0,0.9971699034736798,2.0,0.9999918749240699,1.0,0.9999923452921675,1.0,0.9928632140591798,1.0,0.9999939575005742,1.0,0.9982…	0.898	.
A1CF	20	68	2	1.968	11.6363	613	19	0.387458	2.52156	0.00584172	1.0,0.003838368484682452,1.0,0.9895154791631391,1.0,0.9976198332784193,1.0,0.997842771674061,1.0,0.9794426676119647,1.0,0.03786999516017915,1.0,0.9974542579757433,1.0,0.9992776960475152,1.0,0.9377497245907624,1.0,0.9991102472862537,1.0,0.9750427936311394,1.0,0.9977081856766012,1.0,0.9994398879367078,1.0,0.898944096638538,1.0,0.9990228339196191,1.0,0.9984245751037869,1.0,0.9836049488570948,1.0,1.2…	0.898	.
CAMK2A	12	52	2	1.565	13.7934	220	47	5.27324	2.51584	0.00593753	1.0,.,1.0,0.998086883058585,1.0,0.9999850531302297,1.0,0.9814257657141459,2.0,0.999994316979385,1.0,0.9905564135544387,1.0,0.9999891897856403,1.0,0.9999910651699191,1.0,0.9937049997210363,1.0,0.9996064190174208,1.0,0.9851559840835509;1.0,.,1.0,.	0.898	.
WIPF2	8	31	2	1.358	14.2152	165	30	-0.127038	2.50942	0.0060465	1.0,0.7628311624487146,1.0,0.9974896779846496,1.0,0.9989089951351016,1.0,0.9791393659406648,1.0,0.9985779967987365,1.0,0.9979611818508154,1.0,0.9999769987670666,1.0,0.9977297014414691;1.0,.,1.0,.	0.898	.
MYCT1	15	48	4	0.731	12.1455	600	-9	-1.69447	2.50791	0.00607241	1.0,0.9542626268304165,1.0,0.003867716668345929,1.0,0.9946851544289645,1.0,0.9841674786152865,1.0,0.9537770143633797,1.0,0.009770035418413883,1.0,0.9980191407555815,1.0,0.9990786863029959,1.0,0.9692284593640943,1.0,0.99829860116986,1.0,0.9995703151085674,1.0,0.9994773598874278,1.0,0.9471448552418971,1.0,0.0037506247342031034,1.0,0.6877257649716759;1.0,.,1.0,.,1.0,.,1.0,.	0.898	.
ARHGAP17	17	62	2	2.746	12.5166	185	22	0.975372	2.50377	0.00614388	1.0,0.9208608251859025,1.0,0.0017988835904342165,1.0,0.011503510617236399,1.0,0.8854156903740327,1.0,0.9933910080621291,1.0,0.9996127926132683,1.0,0.995670663726751,1.0,0.9996568940650051,1.0,0.9997391206973938,1.0,0.926825255289488,1.0,0.9918834303849544,1.0,0.9821471833292119,1.0,0.0035297024623259614,1.0,0.998835633654639,1.0,0.9999844151261371,1.0,0.9987848101563984,1.0,0.9999923463268853;1.0…	0.898	.
RASA1	23	115	2	3.371	11.948	726	24	2.96092	2.49771	0.00624986	2.0,0.9991023783438646,1.0,0.9997132951513695,1.0,0.999813787715334,1.0,0.9997396834152021,1.0,0.9999934410627056,1.0,0.9999922569778464,1.0,0.9997868252956932,1.0,0.9996398737623129,1.0,0.9993741180457945,1.0,0.9999923163207896,1.0,0.9993912294481532,1.0,0.9997393200823004,2.0,0.9999919484776743,1.0,0.9999919979995733,1.0,0.9993978315402645,1.0,0.9997377116335331,1.0,0.9997463781300826,3.0,0.999…	0.898	.
CIB3	8	26	1	0.594	13.5429	298	42	-0.871325	2.497	0.00626237	1.0,0.9873689257225015,1.0,.,1.0,0.9732936818071314,1.0,0.9958324652242663,1.0,0.9901786131703285,1.0,0.9650084391305298,1.0,.,1.0,0.9200429068818523;1.0,.	0.898	.
PNLIP	25	62	2	1.458	11.761	704	-16	0.0677345	2.49667	0.00626831	1.0,1.2134259928942044E-5,1.0,0.7936786317603349,1.0,0.9992213318127063,1.0,0.9776849719656123,1.0,0.740413223470179,1.0,0.9910360629491309,1.0,0.00568291644104588,1.0,0.037137017048464435,1.0,0.05760099410598564,1.0,0.009789546240239984,1.0,0.9972994865176142,1.0,0.9994338198150723,1.0,0.9999905419171796,1.0,0.022652456570601266,1.0,1.1952911738971691E-5,1.0,0.0038822684478070175,1.0,0.012133235…	0.898	.
NIF3L1	6	27	0	1.164	13.3623	201	31	-1.1443	2.49555	0.00628811	1.0,0.964852242022723,1.0,0.9999939116536738,1.0,0.9970279883566264,1.0,0.9998582891203943,1.0,0.9992645753797896,1.0,0.9990663224168708;.	0.898	.
IFT80	16	70	4	2.431	12.9653	617	9	-0.0769222	2.48256	0.00652204	1.0,0.9579470608135747,1.0,0.9996755395205776,1.0,0.9961058078168517,1.0,0.9970326952031028,1.0,0.9922060814742578,1.0,0.9982202494906218,1.0,0.9934120756759445,1.0,0.9926762836681832,1.0,0.9999930198083592,1.0,0.9991193877235398,1.0,0.999989764893216,1.0,0.9999927128667631,1.0,0.9994833629258949,1.0,0.9988545816069374,1.0,0.9978268867812733,1.0,0.994115994689158;1.0,.,1.0,.,1.0,.,1.0,.	0.898	.
GABRA2	34	153	7	1.671	11.1528	992	3	3.33708	2.4793	0.0065821	1.0,0.9909420067169361,1.0,0.9980653732154579,1.0,0.9996756893336151,1.0,0.9440091813092801,1.0,0.9931954251196118,1.0,0.9998046604667422,1.0,0.9999401552164671,1.0,0.9999935034653715,1.0,0.9999860935060368,1.0,0.9998650232538372,1.0,0.9973958180972291,1.0,.,1.0,0.9944437676253992,1.0,0.9898626062384768,1.0,0.9999861174231032,1.0,0.9999921289274964,1.0,0.99999393983104,1.0,0.9987201667701782,1.0,…	0.898	.
NPAS4	19	49	4	2.449	14.4902	182	55	1.57156	2.47536	0.0066551	1.0,0.25229770608704116,1.0,0.9522492721357128,1.0,0.7607942814470648,1.0,0.9992306028493219,1.0,0.31599380355429435,1.0,0.33009624846221935,1.0,.,1.0,0.01944009975688186,1.0,0.06419271287598692,1.0,0.0010135178141263738,1.0,0.6498724268314464,1.0,0.9811947995067695,1.0,0.9600607823034414,1.0,0.15090882024258842,1.0,0.8812193284329872,1.0,0.9877149074271212,1.0,0.9162053001361447,1.0,0.9751132321…	0.898	.
KREMEN1	9	34	0	1.541	13.586	335	-4	0.0432621	2.47495	0.00666272	1.0,0.9999684986827659,1.0,0.999992912446137,1.0,0.9888225719647423,1.0,0.9954795637527962,1.0,0.895945502853146,1.0,0.99251665407594,1.0,0.9743184431857622,1.0,0.9903759429599341,1.0,0.9806078629637115;.	0.898	.
CAPRIN1	9	42	0	2.24	13.5543	279	28	1.49231	2.47471	0.0066672	1.0,0.9999923705027915,1.0,0.9998635559927453,1.0,.,1.0,0.9929735857362693,1.0,0.9925070836368421,1.0,0.9981754743158812,1.0,.,1.0,0.9996961485236023,1.0,0.9994834728726725;.	0.898	.
EPHA5	47	204	9	3.211	10.9521	706	-19	0.691037	2.47461	0.00666917	1.0,0.9990185348809507,1.0,0.9995082532607968,1.0,0.9996063656818361,1.0,0.9988438329695125,1.0,0.9986193835029356,1.0,0.9724163600363165,1.0,0.9982017396939848,1.0,0.8734296689818162,1.0,0.003918020611439551,1.0,0.9890110110837644,1.0,0.998933812894343,1.0,0.9994894417880567,1.0,0.9999929105444763,1.0,0.9988639970704006,1.0,0.9999931495103629,1.0,0.9993526022071606,1.0,0.9999936029135581,1.0,0.9…	0.898	.
CHRNB2	11	51	3	1.539	14.4556	403	41	4.5543	2.4738	0.00668427	1.0,.,1.0,0.9972518489034641,1.0,.,1.0,0.9999728946481947,1.0,0.9999883818409017,1.0,.,1.0,0.9867252971705771,1.0,0.9970529193290976,1.0,0.9999864339195739,1.0,0.9997889468572644,1.0,0.9999803704907448;1.0,.,1.0,.,1.0,.	0.898	.
COL9A1	33	129	8	3.079	11.7466	633	5	-1.15235	2.47178	0.00672206	1.0,0.999993128709415,1.0,0.9972961182983929,1.0,0.9997365342556352,1.0,.,1.0,0.9999924715462772,1.0,0.7256248047442442,1.0,.,1.0,0.9994837307431972,1.0,0.9983700530106845,1.0,0.9997278937856904,1.0,0.01746956145959692,1.0,0.9999896688173061,1.0,.,1.0,0.9999837478694747,1.0,0.9898744726579614,1.0,0.997379687267311,1.0,.,1.0,0.9991772190160428,1.0,0.8132834791696976,1.0,0.9964318181936913,1.0,0.99…	0.898	.
RNF111	11	48	1	3.077	13.2899	230	31	-0.668232	2.47107	0.00673549	1.0,0.9947547139992627,1.0,0.8345478081147245,1.0,0.9997120548665287,1.0,0.9989746879957819,1.0,0.9978290400427284,1.0,0.9999885941880922,1.0,0.998142355323734,1.0,0.9999767044123056,1.0,0.9953096352494106,1.0,0.9993602556060098,1.0,0.9994410258090962;1.0,.	0.898	.
COLEC12	29	107	10	2.279	13.2836	572	14	0.559106	2.46982	0.00675896	1.0,0.9647112674630272,1.0,0.7906667283300275,1.0,0.9992239331505024,1.0,0.9913509573932244,1.0,0.9774712690946081,1.0,0.9916716953731606,1.0,.,1.0,0.9941988913772537,1.0,0.9955438733698196,1.0,0.9975956623446316,1.0,0.998840893790846,1.0,0.058000909476618616,1.0,.,1.0,0.9979095453785393,1.0,0.9994234047546577,1.0,0.054219989998323406,1.0,0.991060418921532,1.0,0.996709806920465,1.0,0.989399984069…	0.898	.
ABCB5	35	108	7	3.952	12.009	648	4	-4.65636	2.46472	0.00685595	1.0,0.9836610520309639,1.0,0.9672791848979325,1.0,0.9652176137193761,1.0,6.887260565174083E-4,1.0,0.002746534947477961,1.0,0.9803702513680081,1.0,0.004841351302195589,1.0,0.9984325480130025,1.0,.,1.0,0.024118750795435566,1.0,0.04182525547330156,1.0,0.9981063942819607,1.0,0.9979387838362948,1.0,0.9246645023096742,1.0,0.9991699077509659,1.0,0.9899466310928151,1.0,0.989257898838362,1.0,0.66240054325…	0.898	.
TEC	12	51	1	1.981	12.4418	404	42	1.18389	2.4635	0.00687934	1.0,0.9701266002890063,1.0,0.9998659104888227,1.0,0.9999888112632744,1.0,0.9999896908633533,1.0,0.9998537905844255,1.0,.,1.0,0.9877507891112332,1.0,0.9906106380296242,1.0,0.9999845683368083,1.0,0.9979883838460463,1.0,0.9787884520239536,1.0,0.9991855041242714;1.0,.	0.898	.
TYR	21	74	2	1.615	10.2682	973	-28	-2.67909	2.46103	0.00692695	1.0,0.9790097628068813,1.0,0.9706226091221428,1.0,0.9597351210723213,1.0,0.9850921342177715,1.0,0.9999922636334213,1.0,0.9996969937333865,1.0,0.991307589673542,1.0,.,1.0,0.9990981781122266,1.0,0.9959790367334994,1.0,0.9972858485149347,1.0,0.9975874866362993,1.0,0.9826443960605626,1.0,0.9728299113095975,1.0,0.9999921452394207,1.0,0.9999917446562183,1.0,0.9937096048150843,1.0,0.004878421301346521,1…	0.898	.
C7	32	103	9	2.622	12.261	644	5	-2.57152	2.46033	0.00694053	1.0,0.9981579234796834,1.0,0.9589670072016807,1.0,0.9934799412700864,1.0,0.9989454076201517,1.0,0.998598516507013,1.0,9.111740976477258E-6,1.0,0.1449640509205428,1.0,0.9940298044808713,1.0,0.9647097744253478,1.0,0.9807856205477711,1.0,0.9799475969681483,1.0,0.9984549191588439,1.0,0.9996153300466193,1.0,0.988147360722508,1.0,.,1.0,0.9997396380077619,1.0,0.1804269866831207,1.0,0.9958196900121842,1.…	0.898	.
GPRC5C	12	43	1	1.49	13.1044	504	7	0.700195	2.4584	0.00697791	1.0,0.16810479768971814,1.0,0.9992067600026926,1.0,.,1.0,0.9881659206988773,1.0,0.9983593356333693,1.0,0.9998106692266794,1.0,0.9988128965063798,1.0,0.9995664371625993,1.0,.,1.0,5.627619481412443E-4,1.0,.,1.0,0.05539088836531324;1.0,.	0.898	.
MOXD1	16	60	3	2.051	12.1473	673	1	-1.7875	2.45361	0.00707153	1.0,0.9999932771603035,1.0,0.9999889901280461,1.0,0.984237365806077,1.0,0.9998634569218825,1.0,0.9999920836079086,1.0,0.9999930320046833,1.0,0.9563422710353958,1.0,0.9986872071601128,1.0,0.9066157889360089,1.0,0.9809019974757793,1.0,0.9989889117510372,1.0,1.202220871034392E-5,1.0,0.9719077574815523,1.0,0.9999877610077814,1.0,0.8752330906011724,1.0,0.8930508990812104;1.0,.,1.0,.,1.0,.	0.898	.
ATP8B4	24	79	3	3.714	12.5361	408	-21	-1.68177	2.45198	0.00710362	1.0,0.04139760525971763,1.0,0.9820507900932778,1.0,.,1.0,0.9903492301420915,1.0,0.9964010601600054,1.0,0.99771367834759,1.0,0.9986707897191418,1.0,0.17429571633255042,1.0,0.9992323616498602,1.0,0.01490886742014542,1.0,0.9992071226569885,1.0,0.6391685808571622,1.0,0.9984119679196077,1.0,0.01084265824315864,1.0,0.9883070058195252,1.0,0.97217721606737,1.0,0.9965476043016852,1.0,0.026208912925267787,…	0.898	.
CNGA4	16	56	2	1.862	13.0533	728	4	0.62242	2.45122	0.00711855	1.0,0.8264408209352191,1.0,0.9992137531565198,1.0,.,1.0,0.007882791245206043,1.0,0.22101398335085748,1.0,0.9990438451060883,1.0,0.9954171245523029,1.0,0.9999916558521029,1.0,0.7671816269369853,1.0,0.9999931462484003,1.0,0.9698900369222124,1.0,0.9999925546578041,1.0,0.8244221278589202,1.0,0.9878636886655521,1.0,.,1.0,0.9696622353438558;1.0,.,1.0,.	0.898	.
EDC3	9	35	0	1.557	13.3614	206	51	1.80598	2.44593	0.00722389	1.0,0.9985021664079348,1.0,0.99925323123702,1.0,0.9984714301343953,1.0,0.99906303966218,1.0,0.6532322700830774,1.0,0.9465529603740455,1.0,0.9332396280468878,1.0,0.9973218567933072,1.0,0.9998071839374746;.	0.898	.
CPZ	17	42	2	2.07	11.43	471	35	-5.19994	2.44316	0.00727968	1.0,0.08850431862862077,1.0,0.001327636055604144,1.0,0.9949279426976326,1.0,0.0422707892515003,1.0,0.9908296909686792,1.0,0.9791439652905598,1.0,0.0308299978751374,1.0,0.9292060259827095,1.0,0.968523769565972,1.0,0.9965668596279977,1.0,0.9959510010383341,1.0,0.06527773762355278,1.0,.,1.0,0.9684876090732673,1.0,1.3656535735545655E-5,1.0,0.002078280220828603,1.0,8.481097246737495E-6;1.0,.,1.0,.	0.898	.
ENPP1	23	90	3	2.903	12.0324	699	-5	0.350985	2.43884	0.00736732	1.0,0.9999887039670767,1.0,0.9981163720162205,1.0,0.9999919900231883,1.0,0.9998035582213223,1.0,0.9880828330420357,1.0,0.9993679048136951,1.0,0.9878383791133039,1.0,0.998319933255893,1.0,0.03145613464372705,1.0,0.9874628009549631,1.0,0.9997572424206315,1.0,0.9999924493235215,1.0,0.9977278599453232,1.0,0.009758462052180686,1.0,0.9958335718813148,1.0,0.9955818109334018,1.0,0.9694180778103892,1.0,0.…	0.898	.
FYB1	20	57	3	2.615	12.0537	367	-6	-2.82699	2.43432	0.00745997	1.0,0.9993246922700316,1.0,0.7925921473066319,1.0,0.006607982184395632,1.0,0.9962841142360495,1.0,0.9793286099920788,1.0,0.9992809882854166,1.0,0.9977627294562257,1.0,0.9972761342438259,1.0,8.281488911734308E-6,1.0,0.8617862887665162,1.0,0.0016363784272078975,1.0,0.00351471813238091,1.0,0.8847833890626495,1.0,0.8718288884151772,1.0,9.4487142578899E-6,1.0,0.9929051918178353,1.0,0.229272306767545,1…	0.898	.
CUL3	17	80	1	2.476	12.4515	463	20	4.9479	2.43296	0.00748798	1.0,0.9994881099926218,1.0,0.9997314180198348,1.0,0.9965606393688382,1.0,0.9985566077982518,1.0,0.9999921766846986,1.0,0.9999922204865187,1.0,0.9999920962304149,1.0,0.9999925552701786,1.0,0.9405081398000769,1.0,.,1.0,0.9996093598497642,1.0,0.9999918339614301,1.0,0.9995576410923144,1.0,0.9997210118965406,1.0,0.9991719291083254,1.0,0.9999933518691517,1.0,0.9956901584912219;1.0,.	0.898	.
NF2	8	39	0	1.909	13.5073	149	38	2.60811	2.42915	0.00756713	1.0,0.9998670038361529,1.0,0.999758750474658,1.0,0.999991509377391,1.0,0.9999402908955892,1.0,0.999821776557834,1.0,0.9899671887332812,1.0,0.9998244427600564,1.0,0.9992811180107044;.	0.898	.
CLSTN3	11	44	1	3.061	14.4428	224	33	0.935817	2.42743	0.00760316	1.0,0.9999729642564581,1.0,0.9959711339769309,1.0,0.21320897531210548,1.0,0.9999907780988848,1.0,0.997744700704489,1.0,0.9999810314165285,1.0,0.9998516069865846,1.0,.,1.0,0.8715223843645132,1.0,0.9939947744317188,1.0,0.9980942875727967;1.0,.	0.898	.
HGF	33	129	6	2.38	10.9565	604	17	2.19553	2.42656	0.00762133	1.0,0.7605173578852725,1.0,0.9804721122996511,1.0,0.999606426330701,1.0,0.9997268807012033,1.0,0.9184273438366424,1.0,0.9999932099737114,1.0,0.9968147124675839,1.0,0.9910256241262319,1.0,0.9999865433402217,1.0,0.956970935809373,1.0,0.999610041311985,1.0,0.9956492657699038,1.0,0.9566049969615817,1.0,0.9897698389234579,1.0,0.9995776479887848,1.0,0.9976222764866429,1.0,0.9992594445117194,1.0,0.99945…	0.898	.
MEIOC	13	39	1	2.92	14.0763	254	27	-1.21287	2.42038	0.00775209	1.0,0.9991123604165427,1.0,.,1.0,0.6074404493339067,1.0,0.958498530086046,1.0,0.9754272592819991,1.0,0.9828110080017245,1.0,.,1.0,.,1.0,0.9373693981536532,1.0,.,1.0,0.02656950241767555,1.0,0.8623929064045248,1.0,0.9937133557438709;1.0,.	0.898	.
RPH3A	20	61	4	2.207	13.3871	527	28	0.917497	2.41818	0.00779922	1.0,0.9989839492456263,1.0,0.3465207440495134,1.0,0.33028201095072657,1.0,2.005150669940054E-4,1.0,0.009341683286311275,1.0,0.017602103956586873,1.0,0.9905652649014964,2.0,6.436590960901947E-4,1.0,0.9949133723724859,1.0,0.014787286704207028,1.0,0.8439997500548047,1.0,0.9060707979814245,1.0,0.9994217143809113,1.0,0.9983481056282395,1.0,0.9988523577608854,1.0,0.971087747940017,1.0,0.999060265644411…	0.898	.
CD2BP2	6	21	0	1.056	14.654	165	47	-0.698176	2.41796	0.0078039	1.0,0.781759336973755,1.0,0.9949305760303451,1.0,0.8031514537331316,1.0,0.9994581634417322,1.0,0.9969255639034496,1.0,0.9945763324805277;.	0.898	.
GRXCR1	24	80	5	0.893	10.3805	966	18	-1.18714	2.41617	0.00784247	1.0,0.9998665770469206,1.0,.,1.0,0.9954282215832254,1.0,0.9531056123990571,1.0,0.5436931306135853,1.0,0.007040995064847065,1.0,0.9967499884986808,1.0,.,1.0,0.04873837173001576,1.0,.,1.0,0.9669867469709333,1.0,0.9984067214756841,1.0,0.9455711724962649,1.0,.,1.0,0.9999939295468273,1.0,0.00125657675370777,1.0,0.99923031365528,1.0,0.9973656615362173,1.0,0.9768847309754988,1.0,.,1.0,0.992639402774744,…	0.898	.
FYTTD1	8	28	0	1.032	13.1558	210	47	0.101093	2.41433	0.00788199	1.0,0.9980944594009593,1.0,0.935174474762104,1.0,0.9888158123480814,1.0,0.9979990343223886,1.0,0.9915965930530076,1.0,0.9974090781558324,1.0,0.9866984101246001,1.0,0.9024202593565186;.	0.898	.
HNRNPC	9	37	0	1.025	13.5017	357	37	3.66536	2.41328	0.00790473	1.0,0.9966335045728731,1.0,0.9962653338962647,1.0,0.9937953819238236,1.0,0.999121280868966,1.0,.,1.0,0.9968988466106055,1.0,0.9950824217032088,1.0,0.9936661712699035,1.0,0.9925288546548785;.	0.898	.
CPN1	13	38	3	1.422	13.8805	188	51	1.52354	2.41215	0.00792933	2.0,0.8241948548131374,1.0,0.0015304163660837288,1.0,0.9988751583784714,1.0,0.8672710094493207,1.0,0.9981458560714398,1.0,0.985980227470644,1.0,0.9992615553366296,1.0,0.9999912533314533,1.0,0.8616406841735451,1.0,0.9855773063616534,1.0,0.14091660324486557,1.0,0.06523406091176151;1.0,.,1.0,.,1.0,.	0.898	.
PLOD3	11	43	3	2.312	13.8379	258	39	-0.329975	2.40968	0.00798335	1.0,0.9977447281519741,1.0,0.983792670238663,1.0,0.9885827820997117,1.0,0.9640896327625422,1.0,0.9998644098156271,1.0,0.9994223511455607,1.0,0.9993487137110636,1.0,0.03617663386713202,1.0,0.9894267823476113,1.0,0.9935602713041549,1.0,0.9996362264354153;1.0,.,1.0,.,1.0,.	0.898	.
FBXW7	23	106	4	2.688	11.6724	501	51	3.62841	2.40299	0.00813071	1.0,0.999799123228107,1.0,0.99983016423005,1.0,0.9985957960343905,1.0,0.9999923590609222,1.0,0.9999913261149141,1.0,0.9999922123410276,1.0,0.9999878095865646,1.0,0.9999926457144952,2.0,0.9999931430227711,1.0,0.9999931549011805,1.0,0.9997262256145172,1.0,0.9999923366253676,1.0,0.9994868235332024,1.0,0.9940406373564998,1.0,0.9996130567312886,1.0,0.9999933770360963,1.0,0.99825530972914,1.0,0.9988717…	0.898	.
KHK	8	25	0	1.077	14.0095	238	50	0.129625	2.40239	0.00814422	1.0,0.9684852842037298,1.0,0.08126964717397747,1.0,0.04871029324234509,1.0,0.9999910543434886,1.0,0.06529057724862904,1.0,0.986981627598553,1.0,0.9985911403258001,1.0,0.997222149149877;.	0.898	.
SLC24A2	11	51	2	2.036	13.1098	635	-12	-0.550771	2.40087	0.00817806	1.0,0.9999934603186988,1.0,0.9983099569465533,1.0,0.9991279531227367,1.0,0.995091451237301,1.0,0.9999936942391688,1.0,0.9970870598832378,1.0,0.9999932245675831,1.0,0.9999921540284012,1.0,0.9999933673405511,1.0,0.9996131875139471,1.0,0.9977940103556805;1.0,.,1.0,.	0.898	.
ITGB3	14	55	3	2.615	13.7805	188	19	1.89273	2.40061	0.00818399	1.0,0.9996326847567548,1.0,0.9972704267379782,1.0,0.9999922732782878,1.0,0.9793618516554077,1.0,0.9992332456168137,1.0,0.9999905425646823,1.0,0.9901867908430239,1.0,0.9908878821796099,1.0,0.012696015917780135,1.0,0.9424676371299264,1.0,0.907847490365837,1.0,0.9951710806239773,1.0,0.9856242243844134,1.0,0.9999905512464422;1.0,.,1.0,.,1.0,.	0.898	.
CRB1	60	176	11	4.425	12.2669	428	-23	-2.55502	2.38682	0.00849735	1.0,0.04612570660031374,1.0,0.00549789059875113,1.0,0.9989389377874073,1.0,0.9936357251950588,1.0,0.9565765832668661,1.0,.,1.0,0.9848495716555877,1.0,0.824827648568573,1.0,0.9830924381971571,1.0,0.9990759597413786,1.0,.,1.0,0.11411149639017668,1.0,0.12138526495518304,1.0,0.8443217936380661,1.0,0.006056381421654078,1.0,0.6651221709587944,1.0,0.9997583825664003,1.0,0.8722892258293766,1.0,.,1.0,0.00…	0.898	.
DPP10	50	198	5	2.695	8.9517	1178	-22	-0.00125322	2.38208	0.00860766	1.0,0.0012721878356731244,1.0,0.9996127284444728,1.0,0.9993553849682633,1.0,.,1.0,.,1.0,0.9559643156881314,1.0,0.9293545948462549,1.0,0.999257305660574,1.0,0.9965925924186134,1.0,0.11590265836219907,1.0,.,1.0,0.01813680863627121,1.0,.,1.0,0.9999930672657331,1.0,0.999738651515278,1.0,0.9999822645226267,1.0,0.9772227237578595,1.0,.,1.0,0.9424357123884591,1.0,0.9957478386961608,1.0,0.998917316002610…	0.898	.
KHDC4	8	33	1	1.965	14.5029	174	32	1.21018	2.38204	0.00860858	1.0,0.9899544288606555,1.0,0.9924719299240091,1.0,0.9991241169723554,1.0,0.9997132574508255,1.0,0.999346000069455,1.0,0.9999782694153361,1.0,0.9252270145397371,1.0,0.7989735078952509;1.0,.	0.898	.
CPED1	30	85	3	3.312	11.5059	534	-3	-1.50204	2.3765	0.00873882	1.0,0.9828865003169156,1.0,0.11568609160161122,1.0,0.8249799220009167,1.0,0.2125024065996322,1.0,0.16305400609944568,1.0,0.9944928440686449,1.0,8.329694201877202E-6,1.0,0.1325229379344687,1.0,0.992155717127614,1.0,0.2575782635101794,1.0,0.024537021206218076,1.0,0.006797848684273309,1.0,0.9973967101199213,1.0,0.9499528523530433,1.0,0.9948695565852319,1.0,0.9808890943772042,1.0,0.9043309887698767,1…	0.898	.
GIGYF2	17	74	0	4.17	12.6918	328	35	1.4351	2.37564	0.00875937	1.0,0.9999923407921819,1.0,0.999675158340801,1.0,0.9999923362230684,1.0,0.9999924252228654,1.0,0.9995028080254387,1.0,0.9999420173325058,1.0,0.9994113672474011,1.0,0.9853781724345062,1.0,0.9679617227844168,1.0,.,1.0,0.9968997696904216,1.0,0.981822474696612,1.0,0.14349021437425724,1.0,0.999666735554585,1.0,0.9997619022682751,1.0,0.9999922041289965,1.0,0.9998030565695427;.	0.898	.
DDI1	14	41	2	1.196	13.0826	388.26	24.79	1.33587	2.37482	0.00877868	1.0,0.9338302717215816,1.0,0.9719740094493454,1.0,0.7748291801736085,1.0,0.9632110128769771,1.0,0.9380881349334405,1.0,2.948780567774045E-5,1.0,0.9690337882572666,1.0,0.9956921815262821,1.0,0.9978477461229371,1.0,0.9985983582663621,1.0,0.991699263603389,1.0,0.8988126730202244,1.0,0.6778230793466414,1.0,0.8408262334548757;1.0,.,1.0,.	0.898	.
HTR5A	25	78	7	1.084	12.1353	603	-1	1.21149	2.37387	0.00880144	1.0,0.0019960761675344206,1.0,0.0011127831138863487,1.0,5.171360038283553E-4,1.0,0.9963700347925847,1.0,0.965465464448771,1.0,0.9118365726752953,1.0,0.9955533834484405,1.0,0.8439005198153247,1.0,0.9938442632251592,1.0,0.96648526574556,1.0,0.9827774037941182,1.0,0.9927830591056583,1.0,0.9887847198351896,1.0,0.9525072668583641,1.0,0.9804217603696694,1.0,0.989613434242812,1.0,.,1.0,0.856318753221399…	0.898	.
COL3A1	39	151	3	4.666	12.2332	515	-5	3.14731	2.36795	0.00894346	1.0,0.9957521050535286,1.0,0.9977654951690241,1.0,0.9933809473012548,1.0,0.8304208755701533,1.0,0.9823555473130887,1.0,0.9999918744839744,1.0,0.9997293894832795,1.0,0.9996974231953194,1.0,0.9866805124132751,1.0,0.9996973328744205,1.0,0.9996974832178506,1.0,0.9999918742088298,1.0,0.9993888575474209,1.0,0.9999907759678168,1.0,0.980483755813352,1.0,0.10133603249289658,1.0,0.9999918163774115,1.0,0.99…	0.898	.
BRINP3	71	273	9	2.336	8.8115	1261	-26	0.212754	2.36785	0.00894578	1.0,0.9973416645444545,1.0,0.9992241071808714,1.0,0.945920573206535,1.0,0.9393431065336827,1.0,0.9998281392697017,1.0,0.9971106229859822,1.0,0.9924327023698502,1.0,0.9984737585762056,1.0,0.9970772495520575,1.0,0.9960923731154125,1.0,0.9914920338356682,1.0,0.9999859394062147,1.0,0.999990299966849,1.0,0.9942674949982764,1.0,0.9967519571177467,1.0,0.9966089426533808,1.0,0.9785238540561475,1.0,0.9984…	0.898	.
TMEM8B	8	34	0	1.657	13.6502	227	54	2.11495	2.36636	0.00898197	1.0,0.9994026884812826,1.0,0.9998680267925935,1.0,0.9482413616675135,1.0,.,1.0,0.9997328271581667,1.0,0.999570820426328,1.0,0.9964964672754183,1.0,0.9333852828582594;.	0.898	.
DLG1	12	55	1	3.225	13.5298	417	36	0.84742	2.36626	0.00898429	1.0,0.9157262790512519,1.0,0.9996776592436297,1.0,0.9999928226951017,1.0,0.9987930860931817,1.0,0.9998656898589706,1.0,0.9997355822748321,1.0,0.9999918277636307,1.0,0.9999935173664967,1.0,0.999991632232718,1.0,0.9994879963516008,1.0,0.9958129507094328,1.0,0.998589668638596;1.0,.	0.898	.
RPL3L	6	23	0	1.274	14.3791	183	42	-0.519623	2.36494	0.00901652	1.0,0.999385851170868,1.0,0.965298600900994,1.0,0.9946303951262928,1.0,0.9903357391075428,1.0,0.9972731129294015,1.0,0.9424889145921385;.	0.898	.
IFT52	8	37	1	1.379	12.822	303	11	0.181064	2.36243	0.00907778	1.0,0.9920845866253347,1.0,0.9997536855010278,1.0,0.999436233820595,1.0,0.9991492335867895,1.0,0.9921616134250031,1.0,0.9999710184069656,1.0,0.9919563837032279,1.0,0.9999699401173847;1.0,.	0.898	.
ABCG8	21	72	10	2.087	13.1255	480	30	-2.85077	2.3606	0.0091227	1.0,.,1.0,0.9997409604633721,1.0,0.7853852224348775,1.0,0.9879716857902152,1.0,0.9998526011631214,1.0,0.9855101060401376,1.0,0.03165737987445795,1.0,0.996470428988375,1.0,0.989196301514901,1.0,0.9863688863016022,1.0,0.999222136007936,1.0,0.9695719591507632,1.0,0.9999891218320233,1.0,0.9998666269315051,1.0,0.9269304965860741,1.0,0.9976080539380399,1.0,0.011935613571653502,1.0,0.9562221419944137,1.…	0.898	.
SCCPDH	9	37	1	1.35	12.9926	282	3	0.620131	2.35744	0.00920062	1.0,0.9994238121539063,1.0,0.9999931632477714,1.0,0.999994128400805,1.0,0.9948099231639532,1.0,0.9981595175779059,1.0,0.011281368103574599,1.0,0.9823316664970618,1.0,0.9971032390232756,1.0,0.9999932678952701;1.0,.	0.898	.
RNF157	8	32	1	2.147	14.368	208	23	-0.257717	2.35623	0.00923079	1.0,0.9919131359122852,1.0,0.9957894925710697,1.0,0.9999360302337206,1.0,0.9968109969393327,1.0,0.9154971727570298,1.0,0.9992332863931652,1.0,0.9999932949501958,1.0,0.6342652898614585;1.0,.	0.898	.
SLCO2A1	14	56	5	2.002	13.2126	487	21	-0.51699	2.35413	0.00928316	1.0,0.9980453519525336,1.0,0.9997636953168851,1.0,0.998142125276209,1.0,0.7946173335310605,1.0,0.8575290112699705,1.0,0.8543280586719352,1.0,0.9044960875414066,1.0,0.99738462432317,1.0,0.9994073534442236,1.0,0.9999775968195503,1.0,0.9999861363801325,1.0,0.9999922460512185,1.0,0.9990146722395279,1.0,0.9999940470764113;1.0,.,1.0,.,1.0,.,1.0,.,1.0,.	0.898	.
KCNJ1	10	40	1	1.221	12.1778	602	1	-1.34234	2.35399	0.00928652	1.0,0.9985369744406541,1.0,0.9929687311265927,1.0,0.9847198260654457,1.0,0.9999919868889224,1.0,0.9999921397066485,1.0,0.9999920437787806,1.0,0.9999899146490052,1.0,0.9993728780207352,1.0,0.7345482365546006,1.0,0.8351268065834339;1.0,.	0.898	.
UNC5A	11	47	0	2.781	13.8707	222	44	3.26293	2.34816	0.00943319	1.0,0.9889467465822063,1.0,0.9960493930382555,1.0,0.9967076738702731,1.0,0.8477254306010614,1.0,0.9998485923244234,1.0,0.9999931753679596,1.0,0.9991836503396659,1.0,0.9999926319879336,1.0,0.9960851128605821,1.0,0.9999905321687506,1.0,0.9999914613351601;.	0.898	.
ALG8	7	32	0	1.706	13.2197	208	23	-0.111073	2.3476	0.00944745	1.0,0.999266712691405,1.0,0.999308105374586,1.0,0.9999882338371948,1.0,0.9998615446256601,1.0,0.9760802712858951,1.0,0.9967857899829375,1.0,0.9999922967875822;.	0.898	.
PPM1B	8	34	0	1.534	13.0131	420	32	-0.129389	2.34597	0.00948872	1.0,0.998274204935552,1.0,0.999992470995083,1.0,0.9972237390502866,1.0,0.9997400008712585,1.0,0.9981097364503705,1.0,0.8926049557012414,1.0,0.9999815177918168,1.0,0.9960842511532104;.	0.898	.
LMX1A	16	60	4	1.189	12.5864	797	-13	0.513123	2.34315	0.00956074	1.0,0.9934977826982938,1.0,0.9940683787665066,1.0,0.9189377669004037,1.0,0.9991159568134425,1.0,0.9996786803322957,1.0,0.9999937829395138,1.0,0.9686044257251487,1.0,0.9898770687601361,1.0,0.9849272381298515,1.0,0.97604762868036,1.0,0.9535463405476372,1.0,0.9999897097960702,1.0,0.9999907589396729,1.0,0.943920399487351,1.0,0.9044653588981231,1.0,0.8612187430327136;1.0,.,1.0,.,1.0,.,1.0,.	0.898	.
TRPC1	16	75	4	2.447	12.9337	437	20	2.6835	2.33951	0.00965465	1.0,0.9498834226860478,1.0,0.9990867507223733,1.0,0.9990362256642147,1.0,0.9923443763085974,1.0,.,1.0,0.9997432091917051,1.0,0.9999920277412907,1.0,0.999994064732165,1.0,0.9999898294421485,1.0,0.9990632444776629,1.0,0.999991935644957,1.0,0.9999920772547902,1.0,0.9999913832739589,1.0,0.9999922640517513,1.0,0.9636212032183081,1.0,0.999698025882037;1.0,.,1.0,.,1.0,.,1.0,.	0.898	.
AARS2	11	46	1	3.068	13.8521	312	54	0.719383	2.33914	0.00966407	1.0,0.9950260865135505,1.0,0.9988852133852897,1.0,0.9999929312634639,1.0,0.9999774213145176,1.0,0.7235296033247488,1.0,0.9900645859875004,1.0,0.9909656942696469,1.0,0.995132689782382,1.0,0.9998656691320265,1.0,0.99634494958487,1.0,0.9900250107022401;1.0,.	0.898	.
PKD2L1	9	36	2	2.52	13.8844	198	56	-1.14408	2.33833	0.00968518	1.0,0.8990959533226652,1.0,0.9996323841139865,1.0,0.9967690356591684,1.0,0.9967343989576956,1.0,0.9999895467797966,1.0,0.9955286939643933,1.0,0.9978912187367213,1.0,0.9901303156684851,1.0,0.9549543066460418;1.0,.,1.0,.	0.898	.
DCT	16	58	2	1.709	11.726	906	0	-1.53932	2.33638	0.00973582	1.0,0.9919785941882214,1.0,0.004573639440540645,1.0,0.9977898830455023,1.0,0.9927133735576159,1.0,0.9888000552296548,1.0,0.9999925481160181,1.0,0.9980040717776304,1.0,0.9868800706188002,1.0,0.9999912674093026,1.0,.,1.0,0.008451608478422747,1.0,0.07363950433748154,1.0,0.9994794227698759,1.0,0.974760268880392,1.0,0.9999929814612836,1.0,0.9960614380198752;1.0,.,1.0,.	0.898	.
C6	57	169	13	2.89	12.4373	888	-14	-1.97173	2.33573	0.00975256	1.0,0.9738282181798803,1.0,0.10000761307309688,1.0,0.08186581008674142,1.0,0.9985657882978535,1.0,0.9879665523129773,1.0,0.03663108435363692,1.0,0.9826351120253025,1.0,0.9485084246935915,1.0,0.9924495006847801,1.0,0.011035970087196263,1.0,.,1.0,0.017138087724485353,1.0,0.12340907938001841,1.0,0.9969074031250624,1.0,0.9524535809225738,1.0,0.955078653131742,1.0,4.8482744436007577E-5,1.0,0.992453002…	0.898	.
GJD2	12	51	4	0.976	13.171	458	24	2.84222	2.33202	0.00984983	1.0,0.995070775266332,1.0,0.9989746302707281,1.0,0.9992276087356484,1.0,0.9925747926092863,1.0,0.9999914022996113,1.0,0.9999919052141114,1.0,0.9997346852079849,1.0,0.9929420807040606,1.0,0.9998655494419149,1.0,0.19986285387777264,1.0,0.9942837587155074,1.0,0.9789340494081656;1.0,.,1.0,.,1.0,.,1.0,.	0.898	.
DPP8	11	45	0	2.797	13.3384	187	39	1.73333	2.33102	0.00987621	1.0,0.9992822147227134,1.0,0.9999924396612748,1.0,0.9959625804627628,1.0,0.9999924906684814,1.0,0.9997389180945486,1.0,0.9804759288263103,1.0,0.9982764924617189,1.0,0.9981152763800674,1.0,0.9987572229801153,1.0,0.9824562048084249,1.0,0.9844814883001258;.	0.898	.
GPM6A	16	74	3	1.18	11.7233	931	-23	1.71091	2.33068	0.00988524	1.0,.,1.0,0.9999944924152302,1.0,0.9986694455013877,1.0,0.9949172231485,1.0,.,1.0,0.997283721937458,1.0,0.9912538022158707,1.0,0.9998020690273672,1.0,0.9996125316642067,1.0,0.9993610691895806,1.0,0.9984537925863124,1.0,.,1.0,0.9998667523260241,1.0,0.9962529990726592,1.0,0.9999931604703877,1.0,0.9999926208151497;1.0,.,1.0,.,1.0,.	0.898	.
KLF5	11	46	2	1.394	12.5223	328	28	1.73139	2.3284	0.00994533	1.0,0.9859688255776387,1.0,0.33923266299616633,1.0,0.9784492395240851,1.0,0.9914900192866034,1.0,0.9932475045256715,6.0,0.9991465525259511;1.0,.,1.0,.	0.898	.
FBXO47	7	24	0	1.409	14.0441	143	31	-0.791267	2.32666	0.00999168	1.0,0.9877618749689541,1.0,0.992860835711049,1.0,0.9966755412730407,1.0,0.9487907872387549,1.0,0.9974389741102087,1.0,0.9955919239751017,1.0,0.7843280002434189;.	0.898	.
CYP7A1	16	52	3	1.545	12.2084	608	11	-0.64013	2.32424	0.0100564	1.0,0.9992322588154908,1.0,3.86956263993867E-4,1.0,0.0038666563032236797,1.0,0.9999902112919383,1.0,0.009947786497834664,1.0,0.9957115842984465,1.0,0.9999939701431433,1.0,0.994046403591211,1.0,3.605254769684557E-4,1.0,0.9449191386594995,1.0,.,1.0,0.8131896171539081,1.0,0.9933907477837959,1.0,0.9925227817406287,1.0,0.9999910945894818,1.0,0.9767023724934241;1.0,.,1.0,.,1.0,.	0.898	.
AOX1	19	62	2	4.192	13.257	160	23	-0.892222	2.32032	0.0101617	1.0,0.9992356276705504,1.0,0.020957329269484275,1.0,0.8505757730170916,1.0,0.0047625312407662025,1.0,0.9697843793500873,1.0,0.0064883473581039365,1.0,0.9391438735917392,1.0,0.999038611552226,1.0,0.9997498226941797,1.0,0.5484794492611008,1.0,0.9888965532847839,1.0,0.9411764314254365,1.0,0.0017855521184986446,1.0,0.8893108946334949,1.0,0.9993717409091503,1.0,0.9784655760366445,1.0,0.998999788636744…	0.898	.
KRT73	15	37	3	1.668	14.1811	464	29	-0.323452	2.3189	0.0102002	1.0,7.247931864420034E-6,1.0,0.07042910326011197,1.0,0.9697073408000745,1.0,0.9262722997762154,1.0,0.11441306091696278,1.0,0.9961306539256937,1.0,0.9886591410773777,1.0,9.788081141038441E-6,1.0,0.9642342545230917,1.0,0.9986325866377574,1.0,0.9600443090013697,1.0,0.06651917314324751,1.0,0.7059237102476368,1.0,0.006012003277365957,1.0,0.006020165578021061;1.0,.,1.0,.,1.0,.	0.898	.
PAX7	13	50	2	1.724	13.1632	598	28	1.72949	2.31615	0.010275	1.0,0.9998651291968992,1.0,0.9937023792012794,2.0,0.9999917879305693,1.0,0.9948602298788822,1.0,0.9976750444971001,1.0,0.9932544180583105,1.0,0.9996129074913676,1.0,0.9971571707291345,1.0,0.9738013223465656,1.0,0.9666337254536581,1.0,0.9869244745249709,1.0,4.4012612984063574E-4;1.0,.,1.0,.	0.898	.
CERKL	14	38	0	1.747	12.2854	380	20	-0.643651	2.31575	0.0102859	1.0,9.005345660424812E-6,1.0,0.9955096604012174,1.0,0.9642480678572974,1.0,0.9981241848229785,1.0,0.8738597350798999,1.0,.,1.0,0.998194004447994,1.0,1.2694998687024128E-5,1.0,0.005164273474541681,1.0,0.9780975867044073,1.0,0.9879061752450622,1.0,0.002687134039450526,1.0,0.9928637321968975,1.0,0.9929803657218094;.	0.898	.
FPGT-TNNI3K	34	124	9	3.126	11.7676	719.95	-2.14	-2.54857	2.31488	0.0103097	1.0,0.009094949356271753,1.0,0.7873514922054978,1.0,0.995487608705601,1.0,0.9788068589148472,1.0,0.9860726720498367,1.0,0.9999346765695141,1.0,0.9967678946363385,1.0,0.9890043861123547,1.0,0.9964181081118214,1.0,0.06604492514289383,1.0,0.9999375760284674,1.0,0.9999551080728798,1.0,0.958665473479692,1.0,0.9885140306656677,1.0,0.9965011282972807,1.0,0.9972919890004306,1.0,0.9935916770705803,1.0,0.9…	0.898	.
IGSF11	19	82	7	1.385	12.1922	714	3	0.83857	2.31379	0.0103397	1.0,0.9991050238784647,1.0,0.9973338134209593,1.0,0.7671829007950243,1.0,0.793120397413926,1.0,0.9999938130130421,1.0,0.9988909444265026,1.0,0.9999898421572633,1.0,0.9995159744562461,1.0,0.9919954776669504,1.0,0.9934951012594022,1.0,0.9894011596975003,1.0,0.9998662529507525,1.0,0.9988855636098555,1.0,0.9999936972625848,1.0,0.9992332552980069,1.0,0.9999936912330232,1.0,0.9999928573813905,1.0,0.999…	0.898	.
KIAA1841	8	35	0	2.358	13.3566	302	30	-0.853213	2.31247	0.0103759	1.0,0.9910558933335335,1.0,0.9996864904342171,1.0,0.9995718134711684,1.0,0.9990965283029514,1.0,0.9467879223271194,1.0,0.9993683925818706,1.0,0.9982335226427066,1.0,0.9927085553545063;.	0.898	.
PANX3	16	46	1	1.199	12.0528	746	-1	-0.224254	2.3101	0.0104412	1.0,0.9995969612249215,1.0,2.95078923761009E-4,1.0,0.0024982857260564084,1.0,0.9061581590428365,1.0,0.9845428991785222,1.0,0.8944701014943821,1.0,0.0662438552323481,1.0,0.9768793808489921,1.0,0.9997125365379886,1.0,8.237168673059724E-6,1.0,0.9987723420529002,1.0,0.9967415785481842,1.0,1.929729644645158E-5,1.0,0.9974205023945535,1.0,0.9999910280210986,1.0,1.4102112583477345E-4;1.0,.	0.898	.
CBFB	5	25	0	0.625	13.8819	125	48	2.47349	2.30713	0.0105237	1.0,0.9998318157746185,1.0,0.999957621026976,1.0,0.9990344894518817,1.0,0.9996230627406555,1.0,0.9999628613184237;.	0.898	.
RASAL1	18	58	3	2.526	13.159	387	34	1.3502	2.30562	0.0105659	1.0,8.639313246785642E-6,1.0,0.9852580575284998,1.0,0.9991545417042516,1.0,0.9996762791065623,1.0,0.011168515785697178,1.0,0.7521585748903885,1.0,0.030261560902263382,1.0,0.9973515044950412,1.0,0.9999927928668649,1.0,0.9999877033582432,1.0,0.9368161226097687,1.0,0.9999931409210476,1.0,0.9291258984077655,1.0,0.9798190760156441,1.0,0.0925617534342629,1.0,0.9593554063521101,1.0,0.9367401321325932,1.…	0.898	.
SLC6A4	9	44	1	1.958	13.4026	464	41	1.89343	2.30331	0.0106307	1.0,0.9994252240287105,1.0,0.9999918398028379,1.0,0.9999854790881615,1.0,0.9999937660180204,1.0,0.9991375514495506,1.0,0.9993461720124462,1.0,0.9999924569177309,1.0,0.9999906792902258,1.0,0.9974319513281797;1.0,.	0.898	.
LDB2	21	97	4	1.328	10.9307	983	2	2.37579	2.30065	0.0107057	1.0,0.9923228632820443,1.0,0.9999917400945739,1.0,0.9944910555491515,1.0,0.9987052299600796,1.0,0.9996453525721527,1.0,0.9998663970986591,1.0,0.9968848260882971,1.0,0.9980077962008256,1.0,0.9982659486103227,1.0,0.999295692668211,1.0,0.9999606748941974,1.0,0.9872695589427123,1.0,0.9999760839973666,1.0,0.999970927169832,1.0,0.999971845524172,1.0,0.9989016112068901,1.0,0.9998508123615928,1.0,0.99993…	0.898	.
RSPH6A	15	38	3	2.184	13.7172	203	41	-0.835911	2.30048	0.0107105	1.0,7.1134934385447776E-6,1.0,0.910426068476697,1.0,0.9488026202041371,1.0,0.9946092358691014,1.0,0.8702687510932776,1.0,0.9802963036804265,1.0,0.9848462819747574,1.0,0.8883174413540412,1.0,7.508085386950138E-6,1.0,0.956567682860821,1.0,0.7300163206849761,1.0,0.9775622461510423,1.0,0.023486069919823938,1.0,0.831081394966569,1.0,0.901725391696231;1.0,.,1.0,.,1.0,.	0.898	.
EYA4	16	76	4	2.162	11.487	409	-8	0.644485	2.29732	0.0108004	1.0,0.9951806795693863,1.0,0.9993278730046443,1.0,0.9986448006986848,1.0,0.9999943488958225,1.0,0.9999943748593034,1.0,0.9999945522368159,1.0,0.9983774264948475,1.0,0.9997257116792446,1.0,0.999992340984751,1.0,0.9980360840038689,1.0,0.99936298461665,1.0,0.9998675360329845,1.0,0.9999923573049041,1.0,0.9991698271436498,1.0,0.9999897210283463,1.0,0.9999922978810221;1.0,.,1.0,.,2.0,.	0.898	.
TKTL2	35	88	3	1.886	11.2218	1164	-26	-0.43987	2.29479	0.0108727	1.0,0.012515986206859373,1.0,0.9731516800166662,1.0,0.9815477069497112,1.0,0.7948055824962834,1.0,0.018190065255991886,1.0,0.712487040951986,1.0,0.9980726342021291,1.0,0.9950101541438164,1.0,0.9413115719928808,1.0,0.07979940505227298,1.0,0.9994884012102034,1.0,0.9860893509772911,1.0,0.7962239869073973,1.0,0.9625418873460377,1.0,0.9758424525017533,1.0,0.04128509810486463,1.0,0.9986850458012687,1.0…	0.898	.
SERPINI1	15	61	5	1.273	11.8913	567	-12	-0.498794	2.29336	0.0109137	1.0,0.9904891299790557,1.0,0.9999926854056499,1.0,0.9985902905779407,1.0,0.9994881151408368,1.0,0.9811537235225959,1.0,0.9804241130907883,1.0,0.9999938003588515,1.0,0.9999926854603617,1.0,0.999993714165054,1.0,0.994784759020482,1.0,0.9852524082511407,1.0,0.9998038924055743,1.0,0.9979648528659297,1.0,0.9766821372383272,1.0,0.9728968667153071;1.0,.,1.0,.,1.0,.,1.0,.,1.0,.	0.898	.
COG4	8	38	2	2.494	13.7386	131	47	-0.154084	2.28997	0.0110116	1.0,0.9999737724168252,1.0,0.9996727633724352,1.0,0.9997811957905652,1.0,0.9991427799803267,1.0,0.9999344787012643,1.0,0.9988916098299825,1.0,0.9995799214167644,1.0,0.9716353928905445;1.0,.,1.0,.	0.898	.
FBXO22	8	32	0	1.284	13.2189	339	47	1.33532	2.28872	0.0110479	1.0,0.029575085208037775,1.0,0.9994978569529924,1.0,0.9957308135924381,1.0,0.9993118477451002,1.0,0.9996603953452912,1.0,0.9993019760281889,1.0,0.9597855506004245,1.0,0.945329501795439;.	0.898	.
PSMC3IP	5	20	0	0.694	14.449	177	38	-0.0561388	2.28842	0.0110566	1.0,0.9991097977916521,1.0,0.971152793934032,1.0,0.9985505762234992,1.0,0.9990764969568071,1.0,0.9860905415437421;.	0.898	.
GLDC	12	53	1	3.188	12.2713	411	26	-1.81212	2.28729	0.0110896	1.0,0.9998635614345301,1.0,0.9988248036833938,1.0,0.9963867295088893,1.0,0.9999920166585671,1.0,0.9958975546716742,1.0,.,1.0,.,1.0,0.9940950568857407,1.0,.,1.0,0.9968469881492197,1.0,0.9988611970894024,1.0,0.9994871844703973;1.0,.	0.898	.
PDE1C	33	125	7	2.562	11.7286	828	6	1.13803	2.28497	0.0111573	1.0,0.9930944260474163,1.0,0.7476437014482242,2.0,0.950909949398591,1.0,.,1.0,0.9413079138945855,1.0,.,1.0,0.9809375191627998,1.0,8.372422176080976E-4,2.0,0.8040287098258619,1.0,0.9991288565630404,1.0,.,1.0,0.9955308879694108,1.0,0.9991006264400214,1.0,0.9993515943548905,1.0,0.9128693192992715,1.0,0.9999935024822918,1.0,0.9996129600704601,1.0,0.9635935382965568,1.0,0.9997244131004287,1.0,0.999686…	0.898	.
TRIP13	8	38	1	1.368	13.6078	491	34	2.10469	2.28156	0.0112576	1.0,0.9990181480872932,1.0,.,1.0,0.9999902748775011,1.0,0.9999919390758818,1.0,0.9936796129297293,1.0,0.9990586178198787,1.0,0.9974078853861881,1.0,0.9994550490607255;1.0,.	0.898	.
DTNA	23	94	4	2.692	11.6619	552	-20	1.17289	2.27816	0.0113586	1.0,0.9895437350245048,1.0,0.988843352411664,1.0,0.9976084168806423,1.0,.,1.0,0.9866488962503348,1.0,0.9964625198257091,1.0,0.9897139225941015,1.0,0.9999921850774256,1.0,0.9012803946769984,1.0,0.9546504470811679,1.0,0.9929715681092569,2.0,0.9982702229594482,1.0,0.9999907462225921,1.0,0.999991850777505,1.0,0.9999916750819454,1.0,0.9994439956202141,1.0,.,1.0,0.9554196572064686,1.0,0.991580224804643…	0.898	.
AMPH	25	89	6	2.222	12.0262	639	7	0.6325	2.27745	0.0113797	1.0,0.9896568527178263,1.0,0.9714001967443351,1.0,0.9855045086206713,1.0,4.509239147289191E-4,1.0,6.891550880334009E-4,1.0,0.9581997884210736,1.0,0.0010205116544210373,1.0,0.9924168482781037,1.0,0.008212942409515731,1.0,0.9990240210939499,1.0,0.9999929265264513,1.0,0.9999930336213284,1.0,0.004514174478790561,1.0,0.9991729478401253,1.0,0.9902543382456783,1.0,0.9999952037045193,1.0,0.99978748903750…	0.898	.
KNG1	19	47	4	2.071	13.0473	395	37	-1.06896	2.27692	0.0113956	1.0,0.008795232463949622,1.0,0.024763229991562805,1.0,0.8135547923404287,1.0,0.9361124267469441,1.0,0.01004747271228952,1.0,0.980457349895849,1.0,0.008032839451903053,1.0,8.161935202131026E-4,1.0,0.008466741003266833,1.0,0.031800497311155196,1.0,0.9875277842259585,1.0,0.9634980382803335,1.0,0.9905450961290517,1.0,0.22124128328815745,1.0,0.9454116351669131,1.0,0.9948768200284096,1.0,0.997687747637…	0.898	.
COL19A1	40	129	5	3.72	11.4459	947	15	-1.01859	2.27498	0.0114535	1.0,0.9913168555498345,1.0,0.9839949148100554,1.0,0.9939339663273273,1.0,0.002051321450572731,1.0,0.9909578037791735,1.0,0.9464114295101469,1.0,0.9847402865561903,1.0,0.8362741073455415,1.0,0.9924693649026766,1.0,0.7025992925674142,1.0,0.8904172646732122,1.0,0.9988182444229193,1.0,4.910004549373798E-5,1.0,0.9314582387373327,1.0,0.9859352924661267,1.0,0.9993912012241817,1.0,0.8438927282263229,1.0,…	0.898	.
AK5	16	61	4	1.759	13.0913	536	-8	1.854	2.27372	0.0114915	1.0,0.9994392070570919,1.0,0.9976955695398038,1.0,0.9959916469511687,1.0,0.8823382747845648,1.0,0.9999891433667195,1.0,0.9999927943021693,1.0,0.8931956063103299,1.0,0.9995925119154396,1.0,0.9999924468459851,1.0,0.9942317568500539,1.0,0.9999924389537302,1.0,0.9988990240522176,1.0,0.8692638274880631,1.0,0.9411542755485737,1.0,0.14544895408745995,1.0,0.012470029146912937;1.0,.,1.0,.,1.0,.,1.0,.	0.898	.
CALN1	22	95	3	0.816	9.78047	956	-29	2.15955	2.27183	0.0115484	1.0,0.999208886849196,1.0,0.9921673231799278,1.0,0.9979267237092757,1.0,.,1.0,0.9973923823421847,1.0,0.9983293748359656,1.0,0.999045621286167,1.0,0.9238237892276131,1.0,0.9987762241844175,1.0,0.9999935551912184,1.0,0.9999864060737637,1.0,.,1.0,0.9999922277459685,1.0,0.9934473118392033,1.0,0.9597117809527309,1.0,.,1.0,0.9999913914177536,1.0,.,2.0,0.999740270456154,1.0,0.9926351778103408,1.0,0.9993…	0.898	.
ROR2	14	53	0	3.087	13.0325	572	30	0.500189	2.2633	0.0118085	1.0,0.8633127138882009,1.0,0.9739664929860052,1.0,0.9998638077769808,1.0,0.9966141869916941,1.0,0.9995304126849379,1.0,0.049660373790624206,1.0,0.9921839140575924,1.0,.,1.0,0.9979175933093586,1.0,0.9889086886211547,1.0,0.9999937297984365,1.0,0.9998029937566018,1.0,0.8734081193559662,1.0,0.9999930703248889;.	0.898	.
NDUFV1	6	30	1	1.445	14.1333	393	53	0.756316	2.26281	0.0118237	1.0,0.999993553490751,1.0,0.9999903018431809,1.0,0.9999911005956423,2.0,0.9989644233209203,1.0,0.9999586941905866;1.0,.	0.898	.
PAX8	9	31	0	1.408	13.3586	385	36	0.514114	2.26195	0.0118501	1.0,0.9976066200792237,1.0,0.9836979529231666,1.0,0.924424965684269,1.0,0.9647486352660004,1.0,0.11943891143201499,1.0,0.9995811940417045,1.0,0.817741024734255,1.0,0.9891270028580139,1.0,0.9999891181854365;.	0.898	.
PTCHD4	23	101	5	2.59	11.5214	907	-18	-0.708439	2.26176	0.011856	1.0,0.9951391100369951,1.0,0.9978432908997603,1.0,0.9999918267867641,1.0,0.9999921553385233,1.0,0.9999918341345609,1.0,0.997725525062781,1.0,0.9999918868962212,1.0,0.9301853006876215,1.0,0.9999907734398299,1.0,0.9571696249734262,1.0,0.9999823477040057,1.0,0.9999899795166591,1.0,0.999788577999553,1.0,0.9999908644919239,1.0,0.9998657774804509,1.0,0.9994088786882942,1.0,0.9985834950829255,1.0,0.9999…	0.898	.
CANX	8	32	1	1.959	14.3006	256	44	0.918879	2.26099	0.0118799	1.0,0.9925677652671145,1.0,0.9955332706732112,1.0,0.9882308136677067,1.0,0.999982967400343,1.0,0.994486822078209,1.0,0.9935131309427634,1.0,.,1.0,0.9982072013452891;1.0,.	0.898	.
DGKG	17	52	4	2.496	13.4071	533	32	-1.07957	2.25947	0.0119272	1.0,0.012373404742150406,1.0,0.9760536315475222,1.0,0.9640295274997526,1.0,.,1.0,.,1.0,0.9889850115902021,1.0,0.9999923118464679,1.0,0.9997411745107578,1.0,0.7945622479248099,1.0,0.9999918474087783,1.0,0.98129440656023,1.0,0.023174390458520266,1.0,1.3507436860898E-4,1.0,.,1.0,0.2630527720046284,1.0,.,1.0,0.998715063424531;1.0,.,1.0,.,1.0,.,1.0,.	0.898	.
GAD1	12	51	1	1.907	12.7719	519	31	2.4923	2.25674	0.0120121	1.0,0.9978693508744553,1.0,0.9961810378266531,1.0,.,1.0,0.996226675825495,1.0,.,1.0,0.9996145404063606,1.0,0.9994849778232459,1.0,0.9920909336160788,1.0,0.9999922128873626,1.0,0.8698451683235492,1.0,0.9992954637764488,1.0,0.9998672085134199;1.0,.	0.898	.
SYT11	8	32	3	1.316	14.5558	179	32	1.58355	2.25653	0.0120188	1.0,0.9999923249696085,1.0,0.9135308466052736,1.0,0.975156357993478,1.0,0.9960628202096135,1.0,0.9914500728514422,1.0,0.9991864466621833,1.0,0.9970987554469872,1.0,0.9968165738943335;1.0,.,1.0,.,1.0,.	0.898	.
CETN1	10	37	3	0.524	13.0896	521	28	1.12955	2.25441	0.0120852	1.0,0.9402569442057549,1.0,0.998792129754258,1.0,0.9973235094013765,1.0,0.15544675350652273,1.0,0.9763882016313472,1.0,0.965413825406052,1.0,0.999276447656983,1.0,0.9526870704293793,1.0,0.9989491313282464,1.0,0.9996134679466092;2.0,.,1.0,.	0.898	.
CHRNA7	17	59	2	1.646	12.2059	778	-9	0.887141	2.25241	0.012148	1.0,0.9742717011949701,1.0,0.9112017826374399,1.0,0.9898387879727459,1.0,0.9947518023941508,1.0,0.994472107152854,1.0,0.9841182933711905,1.0,.,1.0,0.954409061633806,1.0,0.9871930508141062,1.0,0.9997344564499339,1.0,0.9999924581941215,1.0,0.9917293042479688,1.0,0.9999044466752033,1.0,0.9966240904011056,1.0,0.9437534752158646,1.0,8.105029886321544E-4,1.0,0.7874736520669612;1.0,.,1.0,.	0.898	.
PDE6A	10	37	2	2.693	13.8479	135	43	-0.772653	2.25036	0.0122131	1.0,0.9999923593903154,1.0,0.9988567227490857,1.0,0.9976175356457659,1.0,0.9976816607020381,1.0,0.9649377404810973,1.0,0.9889790510747691,1.0,0.9845809684902072,1.0,0.9942366716137956,1.0,0.974557872139044,1.0,0.9635701347793849;1.0,.,1.0,.	0.898	.
GAD2	23	104	7	1.846	11.5311	680	-1	1.52439	2.25034	0.0122136	1.0,0.9969450033955761,1.0,0.9970362160262147,1.0,0.9980309718441541,1.0,0.9993365658947859,1.0,0.9996143780387298,1.0,0.999235998125507,1.0,0.9994833463675539,1.0,0.9974281380981693,1.0,.,1.0,0.9649873903760184,1.0,0.884325338472528,1.0,0.9768660234604993,1.0,0.9994880005350079,1.0,0.9993647294561516,1.0,0.9990416949178162,1.0,0.9999923343995918,1.0,0.9992342885226368,1.0,0.9995499508005645,1.0,…	0.898	.
ABCC2	16	56	2	4.813	13.85	171	30	-2.48488	2.24987	0.0122285	1.0,0.9999498075664746,1.0,0.951195621637455,1.0,0.026101375478883693,1.0,0.9705889015991882,1.0,0.999988696755505,1.0,0.9980954868521913,1.0,0.998876267024376,1.0,0.9945227163685939,1.0,0.08272853823607486,1.0,1.058855912552477E-5,1.0,.,1.0,0.999602130238723,1.0,0.9345936404211691,1.0,0.9996852703396458,1.0,0.1438297976544438,1.0,0.9978375630575012;1.0,.,1.0,.	0.898	.
TNNI3	9	27	0	0.718	13.8518	266	-1	1.87578	2.24966	0.0122353	1.0,0.9958958965193986,1.0,0.9871618737044714,1.0,0.9619746603340031,1.0,0.9997142383711899,1.0,0.10905285833650685,1.0,0.09787181597543293,1.0,0.14202205355040223,1.0,0.9857483949147229,1.0,0.9298826153646715;.	0.898	.
HOXD10	11	44	1	1.033	12.4005	874	15	0.408917	2.24959	0.0122376	1.0,0.9991376028221174,1.0,0.9961823599675197,1.0,0.9983680578016337,1.0,0.9979237508861334,1.0,0.9967486726110059,1.0,0.9968698738194597,1.0,0.9566976898829813,1.0,0.9972381061160398,1.0,0.9999928937526277,1.0,0.9964691436132105,1.0,0.9859731331973912;1.0,.	0.898	.
WSCD2	18	65	5	1.803	13.0201	644	29	1.57919	2.2491	0.012253	1.0,0.9997410762973302,1.0,3.131909160713935E-5,1.0,8.710766414151827E-4,1.0,0.9828084984094818,1.0,0.9901473698561964,1.0,0.8053115738688977,1.0,0.9867109601325776,1.0,0.9991044889378278,1.0,0.9998555492006775,1.0,0.9991419510108039,1.0,0.9983875149241662,1.0,0.990162858387456,1.0,0.9831582234235926,1.0,0.9683881619552821,1.0,0.9894391860749097,1.0,0.9999924443299709,1.0,0.9975017877975054,1.0,0…	0.898	.
RCBTB1	7	32	0	1.679	12.9732	338	67	0.219698	2.24442	0.0124027	1.0,0.9846675740741984,2.0,0.999495605675502,1.0,0.9981989750406663,1.0,0.9999911518496948,1.0,0.9999876562804271,1.0,0.9997277250200989;.	0.898	.
IGHMBP2	17	46	1	3.057	13.2636	253	48	0.306897	2.2444	0.0124033	1.0,0.007379300238927583,1.0,0.9994663753864326,1.0,0.830549464089701,1.0,0.046983243580298234,1.0,0.001173016689129992,1.0,0.9997197730917557,1.0,3.9648831788567423E-4,1.0,0.9237885477722316,1.0,0.9998309766615975,1.0,3.583856668821708E-4,1.0,0.9711511626758288,1.0,0.9999886662174555,1.0,0.9928232600155202,1.0,0.00252929503330614,1.0,0.9566787882170578,1.0,4.559027351689035E-4,1.0,0.033511542874…	0.898	.
HGD	11	42	3	1.408	12.6537	391	5	-0.56887	2.2442	0.0124098	1.0,0.7914906833726261,1.0,0.9128087672634586,1.0,0.9094106384409713,1.0,0.09641088837692866,1.0,0.9999911141082561,1.0,0.9951508940048912,2.0,0.9985743266218229,1.0,0.9999919340642213,1.0,0.9996118698536296,1.0,0.9999917368166488;1.0,.,1.0,.,1.0,.	0.898	.
CDC6	10	29	1	1.738	14.2079	191	23	0.187357	2.23964	0.0125573	1.0,2.0212336535245357E-4,1.0,0.9753804020223563,1.0,7.793049330201868E-6,1.0,0.90514106774257,1.0,0.679615765639348,1.0,0.9980154425568626,1.0,0.999992883267014,1.0,0.8561854328204339,1.0,0.9900640067856662,1.0,0.9949851539204149;1.0,.	0.901	.
SEC24C	12	52	2	3.469	13.8248	191	42	0.955649	2.23871	0.0125873	1.0,.,1.0,0.9989533963677076,1.0,.,1.0,0.9357626793378582,1.0,0.9360402523111446,1.0,0.9996500820037412,1.0,0.997068910514552,1.0,0.99999124271068,1.0,.,1.0,0.9993459758652226,1.0,0.9999933860851887,1.0,0.9999904065163226;1.0,.,1.0,.	0.901	.
POGLUT1	9	38	0	1.234	12.5448	599	33	1.08311	2.23501	0.0127083	1.0,0.9224716014661397,1.0,0.9996708322613072,1.0,0.9997360765697194,1.0,0.994648627127757,1.0,0.959438113702308,1.0,0.9999926417758978,1.0,0.9994606968417439,1.0,0.9999899145203958,1.0,0.9359886391793036;.	0.901	.
NOP2	9	30	1	2.743	14.8324	179	42	-0.799092	2.23254	0.0127895	1.0,0.008828554769194025,1.0,0.6208259532122786,1.0,0.9982847858971811,1.0,0.9993610844680207,1.0,0.9999938628077683,1.0,0.9999910142955039,1.0,0.0050161611867186266,1.0,0.9887639591553432,1.0,0.9465361019384979;1.0,.	0.901	.
COL24A1	44	145	5	5.445	12.4825	863	-12	-2.68147	2.231	0.0128407	1.0,0.999992347901876,1.0,0.9996104811109747,1.0,0.9990860144744103,1.0,.,1.0,0.9990527500241015,1.0,0.9968631718193204,1.0,.,1.0,0.9979546215958277,1.0,0.9754755129036172,1.0,0.9984750762858754,1.0,0.9908890300518606,1.0,0.9918975263142585,1.0,0.016410533280554505,1.0,0.8019872591426013,1.0,0.9968623457637283,1.0,0.9984240979510769,1.0,.,1.0,0.9972607501952734,1.0,0.9904572936239803,1.0,0.006999…	0.901	.
USP13	19	74	4	2.697	12.7974	589	12	1.09974	2.2307	0.0128507	1.0,0.9973332013986737,1.0,0.9876445877405768,1.0,0.995251751415424,1.0,0.9657065948534431,1.0,0.9442477577923032,1.0,0.9999933650219146,1.0,0.9999945504130131,1.0,0.9941945622643025,1.0,0.992864381438693,1.0,0.9994826828917125,1.0,0.9981214516911133,1.0,0.9999929627806076,1.0,0.9979327417684722,1.0,0.9990655460715756,1.0,0.8873686107633108,1.0,0.9791711218262813,1.0,0.8183350730226426,1.0,0.9980…	0.901	.
MPP4	11	39	1	2.088	13.0522	534	28	-1.01661	2.22961	0.0128868	1.0,0.9997397738475959,1.0,0.9999920358481771,1.0,0.9999932744088892,1.0,0.0014895989373680783,1.0,7.873811172412792E-6,1.0,0.9885543865845197,1.0,0.9946707827994876,1.0,0.9999934381514642,1.0,0.9918881837716826,1.0,0.23004587089045625,1.0,0.9911430815728819;1.0,.	0.901	.
PADI1	11	35	3	2.072	13.17	182	42	-2.13645	2.22781	0.0129467	1.0,0.9493647816674429,1.0,0.8625397249088878,1.0,0.9155096000626013,1.0,0.9786182606972298,1.0,0.9969601791219956,1.0,0.9399804690342302,1.0,0.9953458705725352,1.0,0.9994672910219888,1.0,0.9757229744056056,1.0,0.8268941788509933,1.0,0.9274370998164653;2.0,.,1.0,.	0.901	.
NECTIN1	12	41	0	2.034	13.5209	555	30	1.8007	2.22562	0.0130198	1.0,9.408143707144014E-4,1.0,0.9654195416564977,1.0,0.9555535316266763,1.0,0.9379572963851167,1.0,0.9801116710894873,1.0,0.9524439389771244,1.0,0.9712412471686978,1.0,0.9912574782611041,1.0,0.9966768893405197,1.0,0.9970290111336038,1.0,0.9997119919347479,1.0,0.9999678585401858;.	0.901	.
PLEKHO2	10	29	1	1.503	13.2294	205	50	-0.552748	2.22228	0.0131321	1.0,0.9965751883073883,1.0,0.9124895449559868,1.0,0.9461610824349811,1.0,0.9985163231301228,1.0,1.3388440289992606E-4,1.0,0.08699868227680022,1.0,0.026655474442027573,1.0,0.14529816525569206,1.0,0.9896847216512841,1.0,0.9962895527175967;1.0,.	0.901	.
CILP	22	86	9	3.595	13.4878	183	57	-0.646371	2.22024	0.0132013	2.0,0.002575947380400032,1.0,0.9999897173213905,1.0,0.9991227911881366,1.0,.,1.0,0.9992957577266736,1.0,0.9969448928769334,1.0,0.9995230154215204,1.0,0.9999944156651333,1.0,0.9262267555676547,1.0,0.9943068591927151,1.0,.,1.0,0.8391906589351136,1.0,0.9999883258614761,1.0,.,1.0,0.9998691406147243,1.0,.,1.0,0.998109637631409,1.0,0.8531130848721905,1.0,0.9997851849092385,1.0,0.9935649598802254,1.0,0.…	0.901	.
STAC2	6	27	2	1.291	14.171	212	31	-0.345229	2.2199	0.0132128	1.0,0.990095742967326,1.0,0.9988612336923428,1.0,0.9966774843130175,1.0,0.9982474587854103,1.0,0.9999883039464819,1.0,0.99973239418058;1.0,.,1.0,.	0.901	.
PPFIA1	19	80	4	3.747	13.1511	530	44	0.492622	2.21515	0.0133749	1.0,0.9949497291484443,1.0,0.9977565727800779,1.0,0.9934496453067114,1.0,0.99965629072738,1.0,0.9983729555429021,1.0,0.9837041263624822,1.0,0.9117128805394153,1.0,0.999992991254428,1.0,0.9998213068838573,1.0,0.9996008664745176,1.0,0.9989021176979349,1.0,0.998603118852506,1.0,0.9950216721834553,1.0,0.998927396951004,1.0,0.9940723969271593,1.0,0.956365425211912,1.0,0.999359549235364,1.0,0.985603501…	0.901	.
GNB4	9	37	0	1.068	12.9134	600	20	1.90498	2.21321	0.0134417	1.0,.,1.0,0.9998661902983019,1.0,0.9898513362866311,1.0,.,1.0,.,1.0,0.9752644830572483,1.0,0.9948951377039237,1.0,0.9977275672437761,1.0,0.9997383162196285;.	0.901	.
RTN1	29	90	7	2.463	12.6079	639	-2	0.377512	2.20877	0.0135954	1.0,0.9997409078672367,1.0,0.9992174484001752,1.0,0.9988663075882387,1.0,0.999698330374577,1.0,0.9999927039526653,1.0,0.9996088781145621,1.0,0.9994487076188172,1.0,0.9827260037070088,1.0,0.9992346264779558,1.0,0.999993252792172,1.0,0.9508185405535918,1.0,0.999993072186915,1.0,0.9224478028071217,1.0,0.9539504538822502,1.0,2.5991765989613597E-4,1.0,7.16728562930228E-6,1.0,6.621573742361904E-6,1.0,7…	0.901	.
PACS2	13	53	2	2.995	13.7019	289	40	2.08332	2.20748	0.0136401	1.0,0.9980503104157806,1.0,0.9989186342284154,1.0,0.9996023953627001,1.0,0.9984018675288078,1.0,0.9944577041715917,1.0,0.9753334783716083,1.0,0.956888793458923,1.0,0.9880825309146728,1.0,0.9995745708222188,2.0,0.999310552968571,1.0,0.9981379017696145,1.0,0.97851579797797;1.0,.,1.0,.	0.901	.
TDRD5	30	75	4	3.193	13.3045	613	-9	0.363339	2.20684	0.0136625	1.0,0.9140941068538776,1.0,0.9985466125462816,1.0,1.1998403403931717E-5,1.0,8.99365532651944E-6,1.0,0.9934569610743731,1.0,0.9955961690660737,1.0,0.031063201861771573,1.0,0.0047596820826350155,1.0,5.175050736209017E-4,1.0,.,1.0,8.93352997956264E-6,1.0,0.9748527766363658,1.0,8.294494764310776E-6,1.0,0.00851907554526615,1.0,0.8890961432498179,1.0,0.8319697097121559,1.0,0.8745828195623206,1.0,0.9996…	0.901	.
CPQ	11	38	2	1.454	12.7004	395.42	23.69	-0.326775	2.20582	0.0136983	1.0,0.946399182944246,1.0,0.6351166360344841,1.0,0.9994848845813669,1.0,0.999993029126647,1.0,0.9916858489933652,1.0,.,1.0,0.009476243575090068,1.0,0.9989088074830041,1.0,0.981204897259794,1.0,0.8451544539046033,1.0,0.9958887251655302;1.0,.,1.0,.	0.901	.
WNT3A	8	36	1	1.187	13.4418	321.85	31.32	2.93661	2.20557	0.0137071	1.0,0.9999745638796074,1.0,0.9999910001942742,1.0,0.9997325412902229,1.0,0.9982265031129355,1.0,0.9974181833444887,1.0,0.9099477156386587,1.0,0.9999922224787123,1.0,0.999991916770386;1.0,.	0.901	.
CCAR1	14	61	1	3.573	13.6647	256	45	3.35535	2.20314	0.0137923	1.0,0.9997141422628331,1.0,.,1.0,0.9999932554821018,1.0,0.9994935327652342,1.0,0.9943402498512812,1.0,0.99929129346403,1.0,0.9987304789560845,1.0,0.9995327509266261,1.0,0.99324492106363,1.0,0.9994871641266074,1.0,0.997984250816315,1.0,0.9969771129518209,1.0,0.9816217069757331,1.0,0.9896680905251223;1.0,.	0.901	.
PDIA4	8	33	1	1.988	13.3021	279	31	-0.820389	2.20172	0.0138426	1.0,0.9983251760753842,1.0,0.9991843046810139,1.0,0.9745831404808558,1.0,0.9999873321665633,1.0,0.9944172329032126,1.0,0.9986023814832854,1.0,0.9998033375839297,1.0,0.9709130983087315;1.0,.	0.901	.
GRK5	10	40	1	1.853	13.631	338	30	2.52518	2.20116	0.0138624	1.0,0.9984856608773923,1.0,0.7851546872714094,1.0,0.985385639456508,1.0,0.9999918641505323,1.0,0.9944797085798363,1.0,0.9999853760681499,1.0,.,1.0,0.9999926729467745,1.0,0.9937420033477105,1.0,0.9943725403808797;1.0,.	0.901	.
CEP135	19	74	6	3.594	13.2802	376	18	-1.45685	2.20064	0.0138806	1.0,0.9999924287512002,1.0,0.999961400376795,1.0,0.9777346879823446,1.0,0.9985361489097739,1.0,0.9988478414481833,1.0,0.9998646922725032,1.0,0.9904977825755454,1.0,.,1.0,0.9996878978031252,1.0,9.778138613632901E-6,1.0,0.04471893823940522,1.0,0.9902747877211374,1.0,0.9761791938946349,1.0,.,1.0,0.9937044150008092,1.0,0.9939183202940055,1.0,0.9997397615071439,1.0,0.9092684834519432,1.0,0.99650045065…	0.901	.
CEP63	13	43	2	2.286	12.3133	321	12	-1.90088	2.19678	0.0140181	1.0,0.9499763693872529,1.0,0.9990370504237088,1.0,0.9680958618159923,1.0,0.9331949372599806,1.0,0.9992822790869391,1.0,0.9997971887961907,1.0,0.9994856781458723,1.0,0.009935720111864835,1.0,0.0909105876194333,1.0,0.9305001238508903,1.0,0.836347025338906,1.0,0.8538617776682867,1.0,0.9537433298036224;1.0,.,1.0,.	0.901	.
VEGFC	12	48	1	1.298	11.8898	585	-14	0.995526	2.19466	0.0140941	1.0,0.99955430281711,1.0,0.9994137846590511,1.0,0.01902206318011852,1.0,0.9996529609874959,1.0,.,1.0,0.9950991310962327,1.0,0.9088009727394981,1.0,0.9995739758273728,1.0,0.9996801102498343,1.0,0.9989605707634074,1.0,0.11211113907149331,1.0,0.9767631208465659;1.0,.	0.901	.
GFPT2	11	44	3	2.144	14.1892	362	19	1.5933	2.19441	0.0141031	1.0,0.9958673240891152,1.0,0.022490668559194304,1.0,.,1.0,0.9999913396397107,1.0,0.9961649716807628,1.0,0.9995517112026668,1.0,0.7720977043626376,1.0,0.9999925236855163,1.0,0.9926623204022723,1.0,0.9987179043056416,1.0,0.9993045158202916;1.0,.,1.0,.,1.0,.	0.901	.
DPH2	12	32	2	1.5	13.6822	214	39	0.587848	2.19372	0.0141278	1.0,0.0799357998967411,1.0,0.874634004068563,1.0,0.009556013472001737,1.0,0.005192132780771014,1.0,5.265580073130754E-4,1.0,0.9976771383180246,1.0,0.9942297688906218,1.0,0.01874696185722764,1.0,0.9981233869564479,1.0,0.9802429158629475,1.0,0.8133119527959198,1.0,0.9989340768210522;1.0,.,1.0,.	0.901	.
SLC6A3	22	78	7	1.933	13.315	490	30	3.1815	2.19168	0.0142014	1.0,0.9284969594893155,1.0,0.9971834413775985,1.0,0.8985727617857698,1.0,0.9960394586445186,1.0,0.9857290814458399,1.0,0.9891457568694466,1.0,0.990883299657004,1.0,0.9800399286737244,1.0,0.9342275572506584,1.0,0.9054679634559095,2.0,0.9964791973068028,1.0,0.9929602279692342,1.0,0.9996016310845649,1.0,0.013082550508535132,1.0,0.9982444924843605,1.0,0.9988095094530414,1.0,0.9960672221129065,1.0,0.9…	0.901	.
SOS1	15	70	1	4.164	13.5997	351	18	2.17903	2.19153	0.0142068	1.0,0.9992839556567579,1.0,0.9992261909927815,1.0,0.9997399294536876,1.0,0.9998007329131877,1.0,0.9997398929501958,1.0,0.9999848978621901,1.0,0.9986117455470692,1.0,0.991297167219754,1.0,0.9999863576277752,1.0,0.9977429834393067,1.0,0.9986450166722065,1.0,0.9999943304498955,1.0,0.9990196949586876,1.0,0.9999930213381462,1.0,0.9952995455322553;1.0,.	0.901	.
ALDH8A1	14	51	4	1.499	11.9377	364	19	-0.125949	2.19127	0.0142162	1.0,0.9999844325854108,1.0,0.9998154692245735,1.0,0.9996980381831191,1.0,0.996738978085975,1.0,0.0110543693754065,1.0,0.9993478995986964,1.0,0.9994456532133614,1.0,0.9940856405976052,1.0,0.9328878514355234,1.0,0.0015585748353215217,2.0,0.9052048580301286,2.0,0.9390168674266794;1.0,.,1.0,.,1.0,.,1.0,.	0.901	.
SEC22A	8	30	1	0.954	12.7327	421	48	-0.338001	2.18592	0.0144109	1.0,0.9998642064618047,1.0,0.9991045319600307,1.0,0.9985528307697147,1.0,0.9647651769965458,1.0,0.9952313618517397,1.0,0.9810763368185293,1.0,0.9209371379378866,1.0,0.9418559591276127;1.0,.	0.901	.
USP33	14	56	2	2.961	12.9782	192	2	1.37674	2.18259	0.0145331	1.0,0.9776274094263646,1.0,0.999865688276271,2.0,0.9940395958707606,1.0,0.999866335648341,1.0,0.999991660490111,1.0,0.9995196304059704,1.0,0.9940290979234229,1.0,0.8871318508247212,1.0,0.9999926583019327,1.0,0.9503850088512308,1.0,0.9981915981921393,1.0,0.9999892254311218,1.0,5.19007619532343E-4;1.0,.,1.0,.	0.901	.
SRGAP1	19	81	3	3.407	12.679	460	-13	1.34153	2.18074	0.0146013	1.0,0.9565370974711331,1.0,0.04007351253828199,1.0,0.9988744348128971,1.0,0.999993123833826,1.0,0.9743393014977265,1.0,0.9987231644233567,1.0,0.9999918462761963,1.0,0.9996124504389341,1.0,0.9891098439480901,1.0,0.9996758322035398,1.0,0.999414132056233,1.0,0.9995686772287569,1.0,0.9998244744709297,1.0,0.9996755357076372,1.0,0.9997355156703418,1.0,0.9956587509662709,1.0,0.9981712739392103,1.0,0.999…	0.901	.
DAZAP1	7	29	0	1.378	14.6711	221	38	3.84639	2.18019	0.0146219	1.0,0.9997055144755178,1.0,0.9992333142521206,1.0,0.9997378574280176,1.0,0.008852701810739326,1.0,0.9990324326023088,1.0,0.9979457050479308,1.0,0.9384347720170809;.	0.901	.
CFTR	24	92	6	4.578	11.6666	480	-7	-6.02912	2.17989	0.014633	1.0,0.9987328075335943,1.0,0.999697511300947,1.0,.,1.0,0.9976001500916898,1.0,0.0779168322106978,1.0,0.9833470604469309,1.0,0.021544610959850472,1.0,0.9961947506751605,1.0,0.9963435616205545,1.0,0.9976846685816478,1.0,0.999612994737043,1.0,.,1.0,0.8983550823010455,1.0,0.9620619934326912,1.0,0.9989309170947422,1.0,0.002727123059373259,1.0,0.9996121491450682,1.0,0.997842030272136,1.0,0.998727302147…	0.901	.
SLC12A1	23	102	6	3.645	12.48	455	-25	-0.251504	2.17885	0.0146713	1.0,0.9957083944885615,1.0,0.9991498588145756,1.0,0.9806572285005035,1.0,0.9999928050502089,1.0,0.9999922427047274,1.0,0.9963252204886281,1.0,0.9998698248488893,1.0,0.9999921891072797,1.0,0.9706966273648941,1.0,0.9999906663321104,1.0,0.9999918400327745,1.0,0.9999917465598015,1.0,0.9933515248986182,1.0,0.9999908783682687,1.0,0.9997407848043484,1.0,0.999992328742034,1.0,0.9918978650623573,1.0,0.999…	0.901	.
CLPB	11	44	2	2.44	13.5355	258	56	1.73669	2.17303	0.014889	1.0,0.999614532283981,1.0,0.9991006857611189,1.0,0.9992352788285116,1.0,0.999474233185647,1.0,0.9999862636094734,1.0,0.9997073870036699,1.0,.,1.0,0.9936149999335595,1.0,0.9938287836502671,1.0,4.2512677694212246E-5,1.0,4.258961141566343E-4;1.0,.,1.0,2.0572533978664094E-4	0.901	.
SLC30A8	12	35	3	1.15	13.1153	456	8	-1.07202	2.17253	0.0149078	1.0,6.978489880600925E-6,1.0,6.862734753322462E-6,1.0,0.0017419833518086763,1.0,0.9192667608192084,1.0,0.9999913047946234,1.0,0.9999906625598018,1.0,0.9999926259921831,1.0,0.019548729209070966,1.0,0.9961880198526472,1.0,0.9978960429288891,1.0,0.9470324673652909,1.0,7.5291423557764955E-6;1.0,.,2.0,.	0.901	.
FAP	23	92	6	2.413	11.1683	615	5	-0.622957	2.17226	0.0149179	1.0,0.9999935302596061,1.0,0.9999936422923894,1.0,0.9999942224210837,1.0,0.9999939952519776,1.0,0.9999938510665024,1.0,0.992565368028872,1.0,0.9992353709237763,1.0,0.9999932269846132,1.0,0.9994631607576104,1.0,0.9926470450990572,1.0,0.05033592362473756,1.0,0.9999929099785684,1.0,0.9984731990375433,1.0,0.9968100417035632,1.0,0.9954711992206237,1.0,0.9798286177986124,1.0,0.011833130094670703,1.0,0.…	0.901	.
NPLOC4	7	31	0	2.097	15.1252	205	21	3.22274	2.17162	0.0149422	1.0,0.999411318175893,1.0,0.999667140270142,1.0,0.9996426203525768,1.0,0.9990746213883671,1.0,0.0037786091894810984,1.0,0.9995308288421723,1.0,0.9992702446081495;.	0.901	.
CALCR	29	89	8	1.597	12.1954	823	-10	0.159774	2.17114	0.0149604	1.0,0.005634752361227496,1.0,0.01028497989427641,1.0,0.7943135503431378,1.0,1.3805406267377838E-5,1.0,8.492151654429945E-4,1.0,.,1.0,0.0024614483919584273,1.0,0.9956126702901389,1.0,0.9981909180651097,1.0,0.9943625225292054,1.0,0.025185558119417962,1.0,0.9999712224969955,1.0,0.9487110713661024,1.0,0.9897429475863591,1.0,0.976344446993954,1.0,0.957661930068952,1.0,0.9984620366899886,1.0,0.99966556…	0.901	.
NECTIN4	14	42	3	1.578	13.443	250	23	2.08094	2.16687	0.0151223	1.0,0.960154278778437,1.0,0.8213942304832075,1.0,0.9802232784703842,1.0,0.990325640451587,1.0,0.9032471938563378,1.0,0.8012643397908852,1.0,0.9938695792627774,1.0,0.9906049595482445,1.0,0.9895589690450894,1.0,0.9678594272697298,1.0,0.960166505208802,1.0,0.03943283353576288,1.0,0.8887763941658341,1.0,0.10581796739977042;1.0,.,1.0,.,1.0,.	0.901	.
SLC39A3	9	29	2	1.099	14.1188	291	25	0.941105	2.16558	0.0151717	1.0,0.9904988695631005,1.0,0.9966594672298863,1.0,0.9931988839203691,1.0,0.9897885712204271,1.0,0.9122004028001941,1.0,0.0016423805066050692,1.0,0.9888521768462789,1.0,0.9804682184032822,1.0,0.9772011423275143;1.0,.,1.0,.	0.901	.
IRF6	11	45	1	1.439	12.3028	429	18	2.16618	2.16432	0.0152201	1.0,0.999824203489618,1.0,0.9999923522948431,1.0,0.9976189171764328,1.0,0.99277018950952,1.0,0.9997397960059473,1.0,0.9489693382506754,1.0,0.9947458214730692,1.0,0.9956715213247934,1.0,0.6787021949339666,1.0,0.9990824455696212,1.0,0.9958407233050637;1.0,.	0.901	.
STIP1	8	35	2	1.896	14.287	278	57	1.95471	2.16403	0.0152309	1.0,0.984153211783396,1.0,0.933170579837852,1.0,0.9994881736530015,1.0,0.9999686241246812,1.0,0.9990866309436773,1.0,0.9996528928784211,1.0,0.9998660839583333,1.0,0.9949445058487103;1.0,.,1.0,.	0.901	.
NNT	15	62	2	3.366	12.9928	389.17	23.47	0.903358	2.16205	0.0153073	1.0,0.9979303249933962,1.0,0.9999921857612353,1.0,0.9993991560493447,1.0,0.9988427539358388,1.0,0.2479492796532025,1.0,0.9999843939213987,1.0,0.9174734825079373,1.0,0.9989685341276766,1.0,0.8853539210690969,1.0,0.9984093234234814,1.0,0.9980640701541025,1.0,0.9994831233165601,1.0,0.9980576892074611,1.0,0.9987224090259939,1.0,0.9967999650619667;1.0,.,1.0,.	0.901	.
KCNG4	12	32	2	1.585	13.275	364	12	-1.6272	2.16132	0.0153352	1.0,0.9978609524395542,1.0,0.9482575009649121,1.0,0.9429228155639888,1.0,0.9962087256478962,1.0,0.1266525105927117,1.0,2.638713106978088E-4,1.0,0.9733708049695016,1.0,0.07728415410537297,2.0,0.9386053621298616,1.0,0.896304864784089,1.0,3.904442852985968E-4;1.0,.,1.0,.	0.901	.
PFKL	11	44	2	2.698	13.9583	308	65	1.78349	2.1574	0.0154873	1.0,0.9990468642201689,1.0,0.9999922780655743,1.0,0.9995836942370733,1.0,0.9996050771584456,1.0,0.9973349674773251,1.0,0.0020669153472744773,1.0,0.9928299540320374,1.0,0.979368788188099,1.0,0.9999473103517325,1.0,0.9986038616524519,1.0,0.9498199910763387;1.0,.,1.0,.	0.901	.
FSHR	39	126	9	2.138	10.9984	1096	-9	-2.0177	2.15525	0.015571	1.0,4.502701188158302E-4,1.0,0.9836244657234872,1.0,0.999594592916794,1.0,0.9979695608400829,1.0,0.9999408562258364,1.0,0.859658728578463,1.0,0.7187173424514991,1.0,0.9995220125181369,1.0,0.9958944022163871,2.0,0.9990591507636918,1.0,0.9926255883194366,1.0,0.9997101439951732,1.0,6.803438961185361E-4,1.0,0.8554394392509194,1.0,0.9967060135770162,1.0,2.032809328497688E-5,1.0,0.028148981815243865,1.…	0.901	.
ZFR	15	67	0	3.325	12.8648	357	27	4.18418	2.15431	0.015608	1.0,0.9996463973823166,1.0,0.9955498733461828,1.0,0.9942955177077306,1.0,0.9978358094352598,1.0,0.9988533860414395,1.0,0.9962957674174039,1.0,0.9998671550998425,1.0,0.9941957916965198,1.0,0.9912549135541773,1.0,0.998423370058242,1.0,0.99802751165502,1.0,0.9999917426479107,1.0,0.9992416660350607,1.0,0.9998651695757015,1.0,0.9999896708778975;.	0.901	.
WNT10B	8	29	2	1.19	14.3681	214	55	2.21118	2.15368	0.0156325	1.0,0.9756326795772157,1.0,0.17279577408455804,1.0,0.996461040172028,1.0,0.9972359053621472,1.0,0.999142919761903,1.0,0.9998534368868885,1.0,0.9986491743122705,1.0,0.08569705293715207;1.0,.,1.0,.	0.901	.
STAR	7	24	0	0.893	13.4671	277	46	0.340226	2.15193	0.0157012	1.0,0.0036917597852953003,1.0,0.996519460953622,1.0,0.9998009532016167,1.0,0.99633662627065,1.0,0.7638274095010573,1.0,0.9980178175707897,1.0,0.9985884180083181;.	0.901	.
KAT7	8	39	0	1.911	13.9371	238	27	4.48774	2.15124	0.0157288	1.0,0.9963516624475923,1.0,0.9990388778468606,1.0,0.9999834582210518,1.0,0.9999165453366611,1.0,0.9995462596598306,1.0,0.9998027398101657,1.0,0.9997366569252284,1.0,0.9995949943109805;.	0.901	.
RNF144A	15	70	2	0.914	10.6195	1103	7	1.31115	2.15018	0.0157704	2.0,0.9999917708026993,1.0,0.9999941714576859,1.0,0.9999931565314115,1.0,0.9992363720332156,1.0,0.9970682750841697,1.0,.,1.0,0.9983844848976575,1.0,0.999992517747714,1.0,0.9956040567697769,1.0,0.9989822376828188,1.0,0.9997404671212755,1.0,0.9999921564031145,1.0,0.9602898945489862,1.0,0.9999918797518876;1.0,.,1.0,.	0.901	.
OR4D2	12	28	2	0.929	13.6545	401	14	-0.648936	2.15001	0.0157772	1.0,8.2205372741322E-6,1.0,5.25179952136835E-4,1.0,7.548929889116082E-6,1.0,0.9223420783728871,1.0,0.968290520973552,1.0,2.623025568003759E-4,1.0,0.9891875886908669,1.0,0.04948254895333784,1.0,0.06694256610357659,1.0,0.9988438283718284,1.0,0.9580859209264327,1.0,0.5888516319629693;1.0,.,1.0,.	0.901	.
RNF103-CHMP3	6	25	0	0.786	13.1609	309.78	28.63	0.133206	2.1487	0.0158293	1.0,0.9996815266034008,1.0,0.9970242577946825,1.0,0.8645151932727615,1.0,0.9999903623945999,1.0,0.9999785798627369,1.0,.;.	0.901	.
DUSP22	9	32	1	0.72	12.3228	684	46	-0.780245	2.14824	0.0158472	1.0,0.9991849433584615,1.0,0.9994588074288453,1.0,0.20988680409097588,1.0,0.9993851392775066,1.0,0.999986661357012,1.0,0.9893126835514177,1.0,0.09728345524648785,1.0,0.16235847493582206,1.0,0.043416570951384854;1.0,.	0.901	.
RAG2	14	47	1	1.589	11.4747	531	-26	-0.717621	2.14821	0.0158486	1.0,0.996876760379704,1.0,0.9998656761020305,1.0,0.975912276661585,1.0,0.01680310589506416,1.0,0.9725053304823499,1.0,0.011389111698409221,1.0,0.892710795726259,1.0,0.999135849328293,1.0,0.9717827679355111,1.0,0.8881579221453826,1.0,0.6978158095073413,1.0,0.9765295066078636,1.0,0.9997391826732092,1.0,0.9958274867068448;1.0,.	0.901	.
CYP11B1	29	47	5	1.78	13.0107	438	36	-0.748435	2.14683	0.0159034	1.0,0.971594730041623,1.0,0.18099519243932957,1.0,0.9277427874506172,1.0,0.9361727329280605,1.0,0.9302311943124498,1.0,0.038803381429133935,1.0,.,1.0,0.003734337025184677,1.0,0.002497032023678731,1.0,9.971891510462169E-4,1.0,1.1427714680217841E-4,1.0,0.001678639072458657,1.0,7.824786641790645E-6,1.0,0.011612275881960935,1.0,0.02421017562023732,1.0,0.002588776464773362,1.0,0.002207806515456084,1.0…	0.901	.
PCOLCE2	11	42	4	1.293	12.8962	422	15	-0.142718	2.14503	0.0159752	1.0,0.9048960392121735,1.0,0.002892566948135408,1.0,0.9821008436087193,1.0,0.9917367690981775,1.0,0.996192233439823,1.0,0.9996100285418626,1.0,0.99999078013157,1.0,0.9998548244084603,1.0,0.8872109652188052,1.0,0.9991761405587342,1.0,0.998592533192274;1.0,.,1.0,.,1.0,.,1.0,.	0.901	.
ENAM	28	53	1	3.469	12.4771	609	16	-2.676	2.14439	0.0160009	1.0,0.0029701516841481703,1.0,1.390095844415149E-4,1.0,0.9210508707060329,1.0,0.004394252845733504,1.0,6.629432247789828E-6,1.0,0.003193804900494242,1.0,0.005061891590195324,1.0,0.9285947764299395,1.0,0.9880042005610761,1.0,0.9825930972060634,1.0,0.9921794130122314,1.0,0.003665627069962529,1.0,0.7638610696587487,1.0,8.112430810466897E-6,1.0,0.0016804532553354298,1.0,2.2102590812514365E-4,1.0,0.96…	0.901	.
INSIG2	8	36	0	0.703	12.1594	537	8	1.68471	2.14403	0.0160154	1.0,0.9995231771342219,1.0,0.9894916428596525,1.0,0.9999643029921508,1.0,0.9999855354522319,1.0,0.9999133604557101,1.0,0.9998451377752647,1.0,0.9998321520513747,1.0,0.8577310589824609;.	0.901	.
ABCF3	11	45	5	2.235	14.1941	257	49	0.907939	2.14386	0.0160219	1.0,0.9502966686625784,1.0,0.986760181906431,1.0,0.9971916749691189,1.0,0.9935897133371605,1.0,0.9988811010028108,1.0,0.9999888872037054,1.0,.,1.0,0.9992340249894714,1.0,0.2084521117953094,1.0,0.9998611097274318,1.0,0.9997776522136559;1.0,.,1.0,.,1.0,.,1.0,.,1.0,.	0.901	.
IPP	6	27	0	1.898	13.7881	146	29	-0.13561	2.14298	0.0160574	1.0,0.9992105798614227,1.0,0.9996149027974374,1.0,0.9507996598345236,1.0,0.9999921483402248,1.0,0.9999865026727077,1.0,0.9955102926707997;.	0.901	.
RBL1	14	47	1	3.326	13.6206	309	42	0.676127	2.14225	0.0160867	1.0,0.9989505416241391,1.0,0.9992933858751061,1.0,0.10623013312904342,1.0,0.9456457251285676,1.0,0.9980195205835443,1.0,0.9858564780777682,1.0,0.939606488030321,1.0,0.03396069389896005,1.0,0.8635101993506201,1.0,0.9208821708204398,1.0,0.9999928212517204,1.0,0.9979471007055184,1.0,0.9984603287189159,1.0,0.806603444062575;1.0,.	0.901	.
GAL3ST3	10	29	2	1.306	15.0912	208	47	3.3136	2.13899	0.0162183	1.0,0.8439670925893537,1.0,0.9857096953090344,1.0,0.995435882989024,1.0,0.9689306355760575,1.0,.,1.0,0.9511018416621396,1.0,0.9811442179259061,1.0,0.9877140726531097,1.0,0.9239108334922006,1.0,0.0822943008602027;1.0,.,1.0,.	0.901	.
SULF1	19	80	3	2.711	11.8307	578	-19	1.16043	2.13656	0.0163168	1.0,0.9996142879889591,1.0,0.99767802224037,1.0,0.9922776434693498,1.0,0.9985001650515111,1.0,0.9993581196611877,1.0,0.9992340242644941,1.0,0.9988546896003246,1.0,0.9974367225034708,1.0,0.9976650252316511,1.0,0.9985819156166172,1.0,0.9996146471008127,1.0,0.9904101138479643,1.0,0.9847585744119149,1.0,0.9650230612663414,1.0,0.9782113469658484,1.0,0.9994857698000611,1.0,0.9999893927849304,1.0,0.9966…	0.901	.
WFIKKN2	11	36	4	1.741	13.9574	161	15	0.0380887	2.13577	0.016349	1.0,0.999205259434425,1.0,0.9979002126163474,1.0,0.9997173210142772,1.0,0.1401326865653214,1.0,7.371512852049233E-6,1.0,1.0557149531666674E-5,1.0,0.9453539461976228,1.0,0.9685793855826423,1.0,0.9939499719931126,1.0,0.9892314261105151,1.0,0.9972247447674816;1.0,.,1.0,.,1.0,.,1.0,.	0.901	.
VPS16	12	51	3	2.897	13.5496	396	44	0.44687	2.13563	0.0163547	1.0,0.9735717841260658,1.0,0.9999915760699922,1.0,0.9999925113978586,1.0,0.8689067427230472,1.0,0.9999775438453222,1.0,0.9999927668910886,1.0,0.9838549486741721,1.0,0.9999877812596921,1.0,0.9995225220651953,1.0,0.9891471580030033,1.0,0.9997355815945586,1.0,0.9961172473281333;1.0,.,1.0,.,1.0,.	0.901	.
DUSP5	9	28	0	1.175	13.1091	157	51	1.66663	2.13357	0.0164391	1.0,0.16601145198270695,1.0,0.25912663562264127,1.0,0.9954895379369912,1.0,0.9937515800525871,1.0,0.9997788970575079,1.0,0.9603502242571891,1.0,0.968616929803402,1.0,0.5387818371140922,1.0,0.9698280469759554;.	0.901	.
CRTAC1	11	43	1	2.185	13.1808	369	12	1.40885	2.13308	0.0164589	1.0,0.8852075644821591,1.0,0.9369234741756179,1.0,0.9999920869289839,1.0,0.9991027965510701,1.0,0.9970107593232425,1.0,0.999993234337651,1.0,0.9789413498790698,1.0,0.025543386705646525,1.0,0.9994247752635135,1.0,0.9891159490453437,1.0,.;1.0,.	0.901	.
PPP1R21	12	45	1	2.453	12.0327	780	24	-3.19757	2.13265	0.0164769	1.0,0.99166840506908,1.0,0.7770061580778728,1.0,0.8727961874349519,1.0,0.9132642352599636,1.0,0.999396157625126,1.0,0.9947471075526046,1.0,0.9990188921708482,1.0,0.9987298719302372,1.0,0.9987941591074426,1.0,0.9892536782814889,1.0,0.9987140763392229,1.0,0.9985812430161408;1.0,.	0.901	.
DACH2	22	73	2	1.87	10.8104	875.14	-32	-0.182571	2.13048	0.0165659	1.0,0.8427886231118125,1.0,0.8995284224288838,1.0,0.9920582065316126,1.0,0.96871728604125,1.0,0.9905218081710936,1.0,0.9903257136490846,1.0,0.6662280502870384,1.0,0.99706213205783,1.0,0.9932531597117034,1.0,0.8493153636780526,1.0,0.893529743723869,1.0,0.9951226902764638,1.0,0.9890055766952379,1.0,0.9684299904836602,1.0,0.9973171676554377,1.0,0.9965502065138547,1.0,0.9095984364081002,1.0,0.9752172…	0.903	.
DDR2	15	68	4	2.648	12.6853	293	9	2.08871	2.12487	0.0167989	1.0,0.9999917625441539,1.0,0.9977858063824981,2.0,0.9995208552241274,1.0,0.9995635117346282,1.0,0.9808615270244578,1.0,0.9618547996809018,1.0,0.9995368833524535,1.0,0.8903281125952447,1.0,0.9992363104170002,1.0,0.9998630138380309,1.0,0.9997381809255493,1.0,0.9999919598817,1.0,0.9996146806031452,1.0,0.9999918078519013;1.0,.,1.0,.,1.0,.,1.0,.	0.904	.
IKZF3	9	32	1	1.57	14.2902	292	26	2.46781	2.12325	0.0168664	1.0,0.9978913567479263,1.0,0.9221613121999022,1.0,0.9915636075307072,1.0,0.9594576047351069,1.0,0.9853098583293862,1.0,0.9872671863360778,1.0,0.9999838394401739,1.0,0.9998573119612099,1.0,0.1539157183605439;1.0,.	0.904	.
RABEP2	9	28	1	1.775	13.9887	257	55	0.115612	2.12319	0.0168691	1.0,0.9980325135588957,1.0,0.9986299372343053,1.0,7.493386762339758E-6,1.0,3.943819697165887E-4,1.0,0.9999931475603117,1.0,0.9338969611827532,1.0,0.9968957355858541,1.0,0.9636896794971748,1.0,0.9462185786620834;1.0,.	0.904	.
KIRREL2	21	60	7	2.323	13.8738	321	47	1.34272	2.12198	0.0169198	1.0,0.9716071484820143,1.0,0.9991280169698031,1.0,0.9912813062891461,1.0,0.7948757268783366,1.0,0.8537867198025715,1.0,0.9894281095424078,1.0,0.8933117240878791,1.0,0.9941595875378071,1.0,0.9948214876790532,1.0,0.8760579192145918,1.0,0.9737760940936999,1.0,0.9920620406005238,1.0,0.0011336732032757669,1.0,0.7947274474913397,1.0,0.8581391884388812,1.0,0.030956748946586857,1.0,0.7522522402218296,1.0…	0.904	.
MARK2	10	46	1	2.462	14.094	201	51	4.99339	2.12188	0.0169237	1.0,0.9999926995290755,1.0,0.999991730129919,1.0,0.9999932250437816,1.0,0.9981893845158823,1.0,0.9998623468344985,1.0,0.9996116863867943,1.0,0.9996051744907715,1.0,0.9800020777280205,1.0,0.999511872528424,1.0,0.9921402215347481;1.0,.	0.904	.
DBN1	8	33	0	2.464	13.892	261	50	0.91214	2.11909	0.0170415	1.0,0.9951969615800311,1.0,0.9997077805444252,1.0,0.9962458034477223,1.0,0.9997357431390281,1.0,0.040976152427072705,1.0,0.9989575812495849,1.0,0.9999880850197969,1.0,0.9791291687398194;.	0.904	.
LSM8	5	25	0	0.311	12.8482	412.12	25.98	0.593673	2.11894	0.0170479	1.0,0.9994721522025878,1.0,0.9997776208135243,1.0,0.9999822093485204,1.0,0.998838050025732,1.0,0.9994778052026898;.	0.904	.
CDCP2	12	39	5	1.37	13.0511	313	26	-1.15828	2.11834	0.0170732	1.0,0.9259668516858317,1.0,0.7448450335336447,1.0,0.9954738920586916,1.0,0.8228700440748592,1.0,0.9985066383286413,1.0,0.9839606380678578,1.0,.,1.0,.,1.0,0.9951711671212367,1.0,0.9318613305104252,1.0,0.997927149669598,1.0,0.9975469116389521;1.0,.,1.0,.,1.0,.,1.0,.,1.0,.	0.904	.
ROPN1L	9	23	0	0.718	13.3506	219	21	0.137809	2.11774	0.0170984	1.0,0.8958237733269095,1.0,0.9690521889715666,1.0,0.9845965258237717,1.0,0.9829646197079219,1.0,0.9722435637460962,1.0,0.0036102906177114197,1.0,0.9565926719800442,1.0,0.9377651521311069,1.0,0.0019232112067879734;.	0.904	.
VEZT	10	39	1	2.429	12.8246	395	30	-1.09093	2.11555	0.0171915	1.0,0.9256904704881683,1.0,0.9513503921231885,1.0,0.996391808915396,1.0,0.9601065298671457,1.0,0.9999839058707538,1.0,0.9999933020910764,1.0,0.9998036041513415,1.0,0.9999916346714386,1.0,0.012697896073570088,1.0,0.9982217106334575;1.0,.	0.906	.
TDP1	12	39	0	1.972	12.6008	607	12	-0.471184	2.11012	0.0174241	1.0,9.439755709304274E-4,1.0,0.001143827709345237,1.0,7.5637538720106665E-6,1.0,0.04519546359348698,1.0,0.999975736771378,1.0,0.9999937841314923,1.0,0.9999911239818883,1.0,0.9999927693509392,1.0,0.9996118556534851,1.0,0.9994151328199699,1.0,0.7227791986997828,1.0,0.05102544579240069;.	0.913	.
TMCC1	12	45	1	2.026	13.3284	357	40	3.552	2.1085	0.017494	1.0,0.9999849854918649,1.0,0.9999814955840794,1.0,0.9999714187913152,1.0,0.9779045170974046,1.0,0.9854411866806131,1.0,.,1.0,0.9365342458320993,1.0,0.9872765265635368,1.0,0.9999710665346708,1.0,0.9884247160926177,1.0,0.9837796683866868,1.0,0.9838685447047382;1.0,.	0.913	.
PDE6H	5	25	1	0.267	12.8481	476	8	-0.926342	2.10659	0.0175766	1.0,0.9995353073365708,1.0,0.9997245147846637,1.0,0.9997250772829301,1.0,0.9994863573852519,1.0,0.9999274875066317;1.0,.	0.913	.
POSTN	23	95	6	2.626	11.815	641	-38	-0.103501	2.10631	0.0175888	1.0,0.9441223305250088,1.0,0.9972151135577295,1.0,0.9995919394384187,1.0,0.9965915932350411,1.0,0.04524535109769509,1.0,0.9499777820583123,1.0,0.9999935089802594,1.0,0.9920477700633188,1.0,0.9968166308118345,1.0,0.9997807976454501,1.0,0.9964473381906241,1.0,0.9981233631490344,1.0,0.9999919301623845,1.0,0.9999935174943017,1.0,0.9999921818957191,1.0,0.9996919192065499,1.0,0.9992714227655757,1.0,0.9…	0.913	.
CCNF	8	31	1	2.446	14.5864	309	44	0.221271	2.10523	0.0176357	1.0,0.9983803430048503,1.0,0.999977480460662,1.0,0.9999931518635081,1.0,0.9999842209986428,1.0,0.979962966502341,1.0,0.9671097599932124,1.0,0.893103381109455,1.0,0.9874168878092049;1.0,.	0.913	.
CPS1	73	313	15	4.716	11.9757	465	-1	0.73055	2.10462	0.0176622	1.0,0.9853479282450155,1.0,0.985423441843305,1.0,0.9999923040755516,1.0,.,1.0,0.9985401073367703,2.0,0.9997391717217875,1.0,0.8959211211874114,1.0,0.9944988253037335,1.0,0.9597016548888619,1.0,.,1.0,0.9999928923523107,1.0,0.9999926681728244,1.0,0.997436114751961,1.0,0.01822564747467014,1.0,0.9990666370427208,1.0,0.9999926315186756,1.0,0.9920961886378217,1.0,0.9989134761903674,1.0,0.99999280498050…	0.913	.
PDP1	10	41	1	1.699	12.6744	423	5	1.07654	2.09824	0.0179419	1.0,0.9976118386318318,1.0,0.9979427125191385,1.0,0.9821269419745077,1.0,0.9993568650594333,1.0,0.9993198988560363,1.0,0.9981539238008804,1.0,0.9997386902772889,1.0,0.9719783223158283,1.0,0.9985597595911089,1.0,0.9937241661806571;1.0,.	0.919	.
HOOK2	11	31	1	2.275	14.4882	226	29	0.774128	2.09812	0.0179473	1.0,0.9691950322152634,1.0,0.952454014567459,1.0,0.7512011272442699,1.0,0.9505501534638594,1.0,0.9889760105248864,1.0,1.9977585816980965E-4,1.0,0.9948288035918482,1.0,0.6562416081922762,1.0,0.9830999610657313,1.0,0.9986121084059549,1.0,0.9632464868342457;1.0,.	0.919	.
ZEB1	32	127	9	3.435	12.6883	635	16	0.730941	2.09536	0.0180697	1.0,0.9549349356313939,1.0,0.9996116483886417,1.0,0.9999904821436787,1.0,0.9990957828582324,1.0,0.9693596486237988,1.0,0.9999927486663781,1.0,0.9997332678955835,1.0,0.9996494281029826,1.0,0.9975063862745575,1.0,0.9990518337737768,1.0,0.9999911968042161,1.0,0.9984069991228651,1.0,0.9996743395242006,1.0,0.9999906596993271,1.0,0.998265147427953,1.0,0.9997764805531719,1.0,0.9152025113158562,1.0,0.986…	0.919	.
GRIA3	29	109	3	3.343	12.3299	674.22	-6	4.11323	2.09371	0.0181428	1.0,0.9966384279001583,1.0,0.9963947358753036,1.0,0.9864397223165131,1.0,0.9891711208094949,1.0,0.9974000112483602,1.0,0.998277876320443,1.0,0.998439212980504,1.0,0.9806317036305922,1.0,.,1.0,0.9974893959948112,1.0,0.9910700349446602,1.0,0.09711847913412654,1.0,0.9882688562072303,1.0,0.9918112123653748,1.0,0.8652433738366014,1.0,0.9927978754432901,1.0,0.9971817920837328,1.0,0.9976528494824682,1.0…	0.919	.
GAPDHS	10	30	2	1.282	13.894	390	41	0.575267	2.09346	0.0181541	1.0,.,1.0,0.9612066869509717,1.0,0.9463220164892958,1.0,0.8925602810555363,1.0,0.9945364553956044,1.0,0.9282958989565618,1.0,0.9966571294063049,1.0,0.021021217119143832,1.0,0.7014881329377801,1.0,0.957115913321481;1.0,.,1.0,.	0.919	.
NDUFA13	7	24	0	1.154	13.6743	284	7	-0.439727	2.09294	0.0181774	1.0,0.9790324941548854,1.0,0.21595171806113994,1.0,0.27246241433855106,1.0,0.9816743828846405,1.0,0.9975379594119731,1.0,0.999983051195431,1.0,0.9995044833765583;.	0.919	.
NUCB1	7	25	1	1.446	14.4716	211	43	0.841432	2.09189	0.0182243	1.0,0.0051466041923074815,1.0,0.9912736591334764,1.0,0.9987386079377454,1.0,0.9999917666478677,1.0,0.999994384176065,1.0,0.9431312667840073,1.0,0.9631416379306207;1.0,.	0.919	.
CHKA	6	26	0	1.434	13.9715	251	63	1.60389	2.09168	0.0182337	1.0,0.9999926304046978,1.0,0.999993495073339,1.0,0.9999930329419638,1.0,0.999376618302253,1.0,0.9960125891767112,1.0,0.7656832223523795;.	0.919	.
WDR70	14	50	0	2.132	12.6192	592	15	2.57924	2.09023	0.0182985	1.0,9.708741688072517E-6,1.0,0.001224633691865472,1.0,0.039307013536518276,1.0,0.999609814471947,1.0,0.998195733681605,1.0,0.9841740968484697,1.0,0.9998616771886504,1.0,0.9821048481547816,1.0,0.9995242555808161,1.0,0.9999935975172514,1.0,0.9925039606680444,1.0,0.9981578111039947,1.0,0.9951692950359206,1.0,0.9973894265527166;.	0.919	.
CKM	7	28	2	1.181	14.0627	215	23	0.946103	2.08898	0.0183546	1.0,0.9907730792861829,1.0,0.9978403822715916,1.0,0.9905786201376854,1.0,0.989001634355037,1.0,0.9987181205740053,1.0,0.9999925533183596,1.0,0.9987049939992519;1.0,.,1.0,.	0.919	.
RANBP17	20	77	5	3.407	12.2763	691	12	-2.48478	2.08629	0.0184762	1.0,0.9097390422465654,1.0,0.9649682687051864,1.0,0.9984136541156021,1.0,0.9960793285523517,1.0,0.9779838281622313,1.0,0.9980786928482692,1.0,0.9899798716695534,1.0,0.9938214817381016,1.0,0.9963326414838388,1.0,0.9707441533404629,1.0,0.9997958268039696,1.0,0.9999925304836396,1.0,0.9998611103455666,1.0,0.9990613462147134,1.0,0.9911731417923815,1.0,0.9837959831203648,1.0,0.9055268631827456,1.0,0.99…	0.92	.
IQCG	15	34	2	1.427	13.3248	410	33	0.404854	2.08623	0.018479	1.0,0.9908840842280049,1.0,0.9148735945425215,1.0,0.9861965347493791,1.0,0.9388453414075492,1.0,0.9876874193571199,1.0,0.9708014690286604,1.0,7.73069289157781E-4,1.0,0.009856446631984645,1.0,0.9660028885919607,1.0,8.461617978561523E-6,1.0,0.6179334611611963,1.0,6.154306596975398E-4,1.0,0.880856765310769,1.0,8.109041186838445E-6,1.0,0.12301296785811007;1.0,.,1.0,.	0.92	.
TTC13	12	56	1	2.698	12.9176	595	14	1.80534	2.08451	0.0185569	1.0,0.9995129794145764,1.0,0.99909618709413,1.0,0.999599408693605,1.0,0.9909607287901266,1.0,0.9798340443321021,1.0,0.9999917502161941,1.0,0.9935495604984408,1.0,0.9994791635093918,1.0,0.9999936070964544,1.0,0.9988968535517797,1.0,0.9990206632987311,1.0,0.9990961202928622;1.0,.	0.921	.
DEF6	9	39	0	1.998	13.434	264	39	3.67711	2.08279	0.018635	1.0,0.9999925385796191,1.0,0.9999928420929965,1.0,0.9988967023370199,1.0,0.958868004205271,1.0,0.9976253267875074,1.0,0.9894920352164693,1.0,0.9912719412083097,1.0,0.9999908712270744,1.0,0.9972031043448251;.	0.921	.
HIF3A	13	38	3	2.214	13.8923	357	39	-0.0843512	2.08085	0.018724	1.0,0.999993116213405,1.0,0.9819956075619258,1.0,0.941033909769637,1.0,0.9975020803135722,1.0,0.9970526473661239,1.0,0.996697207572961,1.0,0.9885890255194524,1.0,0.9098525069513405,1.0,0.0013013054132257444,1.0,.,1.0,8.231209982173186E-6,1.0,0.8868917295548202,1.0,5.295634317027124E-4;1.0,.,1.0,.,1.0,.	0.921	.
CERK	11	32	0	1.679	12.9093	265	-1	0.255244	2.07859	0.0188274	1.0,0.0110178715280241,1.0,0.9966032239468495,1.0,0.015105700536619991,1.0,0.0038033678086704576,1.0,0.9775628375213442,1.0,0.9516074530944822,1.0,0.9899643671051497,1.0,0.9601975523238623,1.0,.,1.0,0.9955483993014073,1.0,0.9229237436261043;.	0.921	.
ASB17	13	35	1	0.903	11.8565	603	-11	-1.3021	2.07651	0.0189235	1.0,0.7848182273184481,2.0,0.9763078835196163,1.0,0.9954916638888603,1.0,0.9669557936879978,1.0,0.06728448926384598,1.0,0.18465363029716667,1.0,0.9622329569314911,1.0,0.9636156198613097,1.0,0.9909541096164939,1.0,0.8765657406292542,1.0,0.01243007096354665,1.0,0.7458623777073173;1.0,.	0.921	.
KBTBD12	8	34	3	1.897	13.4973	390	49	-1.3318	2.07621	0.0189373	1.0,0.9975805696003769,1.0,0.9998486328507129,1.0,0.999947647207559,1.0,0.9712053395015976,1.0,0.9993012618879376,1.0,0.8892221960462661,1.0,0.9999942315385361,1.0,0.9985133418104295;1.0,.,1.0,.,1.0,.	0.921	.
ZC4H2	15	47	1	0.762	11.4944	800.19	-21	1.04731	2.07591	0.0189511	1.0,0.8875683671625147,1.0,0.8605811334054442,1.0,0.956726125830083,1.0,0.8210049841910891,1.0,0.7486929868742359,1.0,0.9888664603318919,1.0,0.9976808053420723,1.0,0.9956149530138192,2.0,0.9944039950814678,1.0,0.9945738407307525,1.0,0.9937589071549191,1.0,0.9827716083903265,1.0,0.9674561408212484,1.0,0.01739860101204966;1.0,.	0.921	.
LHX8	17	69	4	1.116	11.9992	959	-23	1.86664	2.07578	0.0189574	1.0,0.9587333891587969,1.0,0.837574462203974,1.0,0.9988473936498309,1.0,0.9889703378356702,1.0,0.9959254670811312,1.0,0.9971202918716136,1.0,0.9999922776940378,1.0,0.9999918731989796,1.0,0.9999924315642803,1.0,0.9986953116028272,1.0,0.9983120135953915,2.0,0.999991850234762,1.0,0.8299349954834241,1.0,0.9736249412945287,1.0,0.9999911802916989,1.0,0.9993487315406152;1.0,.,1.0,.,1.0,.,1.0,.	0.921	.
HK3	13	36	2	2.862	13.9376	222	54	-0.66271	2.07405	0.0190371	1.0,0.016668889630199385,1.0,0.0037418109995818963,1.0,0.9968048317182561,1.0,0.993899875385894,1.0,0.8512113357935953,1.0,0.08605875529753527,1.0,0.0566850992015308,1.0,0.9673408387178447,1.0,0.0080460920236948,1.0,0.9997353243592804,1.0,0.9567130083973336,1.0,0.9960390222346454,1.0,0.28916303236288293;1.0,.,1.0,.	0.922	.
CCDC85A	21	63	3	1.692	11.064	739	-15	-0.653212	2.07083	0.0191871	1.0,0.9764387774995766,1.0,0.9682504384586673,1.0,0.9448553256070644,1.0,0.965942767928755,1.0,0.9977525759540021,1.0,.,1.0,2.701913510939797E-4,1.0,0.9982666051480598,1.0,0.9938650081999097,1.0,0.9892205325700267,1.0,0.9988016321407245,1.0,.,1.0,2.2248426538285066E-4,1.0,0.5259737800761921,1.0,0.9972775641931808,1.0,0.9938687657980884,1.0,0.9468861277838183,1.0,0.7896669429591305,1.0,.,1.0,0.928…	0.926	.
SLC28A1	14	42	3	2.225	12.7808	291	25	-0.929752	2.0691	0.0192684	1.0,0.01718678108125126,2.0,0.0032196320123196696,1.0,0.09111318902056144,1.0,0.9666182005372164,1.0,0.9612500912809504,1.0,0.9982020422529181,1.0,0.9966378923552321,1.0,0.9996458648394978,1.0,0.9929907538193379,1.0,0.9968489758446892,1.0,0.9937228543151577,1.0,0.9941805180515737,1.0,2.0071108329934516E-4;1.0,.,1.0,.,1.0,.	0.926	.
RDH8	8	24	2	1.026	14.2575	255.68	36.66	-0.0781709	2.06634	0.0193983	1.0,9.365838778417272E-4,1.0,0.9996935888008751,1.0,0.6581950750565884,1.0,0.9871284546924528,1.0,0.9996500331022505,1.0,0.9767218615367341,1.0,0.995899553202053,1.0,3.075978728395964E-5;1.0,.,1.0,.	0.926	.
GPR139	15	61	5	1.072	12.4476	827	-17	1.16854	2.06409	0.0195046	1.0,.,1.0,0.9937918289013057,1.0,.,1.0,.,1.0,0.999990349990025,1.0,0.9959932166044567,1.0,0.9996533286846839,1.0,0.99858393414586,1.0,0.9986894137050925,1.0,0.9999878629037979,1.0,0.9999166869687773,1.0,0.9684286801910821,1.0,0.8816219729675618,1.0,0.9920275731641531,1.0,.;1.0,.,1.0,.,1.0,.,1.0,.,1.0,.	0.926	.
AMPD3	10	43	2	2.427	13.5637	378	27	1.0245	2.06347	0.0195341	1.0,0.9999932514803209,1.0,0.9984392948728711,1.0,0.9960607617012289,1.0,0.999435542159907,1.0,0.9993611618222507,1.0,0.9944744066873974,1.0,0.9991991449644477,1.0,0.999737291338606,1.0,0.9985593731900504,1.0,0.08492335016895591;1.0,.,1.0,.	0.926	.
PFAS	15	60	2	4.152	13.6773	218	18	0.801949	2.06307	0.0195532	1.0,0.9986827259166939,1.0,0.9999919774039829,1.0,0.9999930991500151,1.0,0.9991091833803295,1.0,0.9972001037052511,1.0,0.9992854015068233,1.0,0.999612278769218,1.0,0.9988415052319074,1.0,0.9796250631895145,1.0,0.9999922707751119,1.0,0.015858172543823983,1.0,0.9960462924115812,1.0,0.8402619014550436,1.0,0.9855869498358208,1.0,0.9823775352579527;1.0,.,1.0,.	0.926	.
PRKCG	24	77	5	2.232	13.6313	360	-41	5.00571	2.05995	0.0197017	1.0,0.9842430351013264,1.0,0.14836885472210226,1.0,0.9169464192656445,1.0,.,1.0,0.9935057369274827,1.0,0.9862916178290313,1.0,0.9828479236840613,1.0,0.9831616820170826,1.0,0.9857635465586065,1.0,0.9927394074925907,1.0,0.9899189552357196,1.0,.,1.0,0.9787553560272158,1.0,0.22183853989506314,1.0,0.9940348579796698,1.0,.,1.0,0.9898334710768277,1.0,0.9968512862688226,1.0,0.9700695241157498,1.0,0.75526…	0.926	.
ACSS3	27	108	4	2.141	10.1739	1037	-20	0.299637	2.0595	0.0197233	1.0,3.882252686654224E-4,1.0,0.9999928910468485,1.0,0.9999929619070075,1.0,0.9995414410272364,1.0,0.9669365352034645,1.0,0.01656300116926381,1.0,0.9947101944151928,1.0,0.9940271772386937,1.0,0.9993602152813711,1.0,0.9999763002966406,1.0,0.9992337917808959,1.0,0.9993604407304757,1.0,0.9986642694035831,1.0,0.9988135848091093,1.0,0.999992167953422,1.0,0.9994169494408802,1.0,0.9999872558936131,1.0,.,…	0.926	.
CYC1	6	23	2	1.013	14.8164	211	27	0.638296	2.05947	0.0197244	1.0,0.15941635634911233,1.0,0.9995695362262187,1.0,0.9987177963943155,1.0,0.9973924486204013,1.0,0.9974903085831934,1.0,0.9967053826011135;1.0,.,1.0,.	0.926	.
GABPB1	6	23	1	1.387	14.2946	165	40	-0.0791867	2.0594	0.0197278	1.0,0.9789043862925919,1.0,0.9857756937840976,1.0,0.9996992838700526,1.0,0.999990955248717,1.0,0.9880531142816955,1.0,0.9933686454249545;1.0,.	0.926	.
PIK3R2	12	41	2	2.262	14.0384	226	42	3.02724	2.05871	0.0197611	1.0,0.9714311841425239,1.0,0.7925474643998791,1.0,0.9760879690979425,1.0,0.9959524492781257,1.0,0.9879874375148302,1.0,0.9982226513849097,1.0,0.983973961840737,1.0,0.9999551395902702,1.0,0.9998086166553304,1.0,0.03758088358520676,1.0,0.9820789717308795,1.0,0.9987915963457797;1.0,.,1.0,.	0.926	.
NRAS	6	28	0	0.59	13.3058	472	11	2.00415	2.05571	0.0199054	1.0,0.9806185857842129,2.0,0.9994237860126636,1.0,0.9999921274779625,1.0,0.999983409505485,1.0,0.9994773741008927;.	0.928	.
SEC23B	10	44	2	2.399	12.9349	392	23	0.0147763	2.05561	0.0199098	1.0,0.9985769932862033,1.0,0.9986711517872943,1.0,0.9999460715107252,1.0,0.994406319415395,1.0,0.9945628617611127,1.0,0.9992209626534352,1.0,0.9939173941318622,1.0,0.9991786293646343,1.0,0.999991868972721,1.0,0.998250219494224;1.0,.,1.0,.	0.928	.
CHMP3	6	25	0	0.836	13.333	424	18	0.133206	2.05423	0.0199767	1.0,0.9996815266034008,1.0,0.9970242577946825,1.0,0.8645151932727615,1.0,0.9999903623945999,1.0,0.9999785798627369,1.0,.;.	0.928	.
UMPS	12	41	3	1.473	12.6371	254	36	1.35315	2.05286	0.020043	1.0,0.9298071890209961,1.0,0.9984630227413763,1.0,0.9803066142796674,1.0,0.919878477237569,1.0,0.06710354999479382,1.0,0.9972305540186778,1.0,0.9999916474911542,1.0,0.999991990045475,2.0,0.9984052900763508,1.0,0.7708934993067894,1.0,0.08014541451555912;1.0,.,1.0,.,1.0,.	0.928	.
RABGGTB	9	40	0	1.085	11.9352	578	-9	1.46218	2.04808	0.020276	1.0,0.9972581099114532,1.0,0.9991036317892299,1.0,0.9930464369059535,1.0,0.9996763428520763,1.0,0.9727063367418343,1.0,0.9980926381154612,1.0,0.9999930893983605,1.0,0.9999927867372854,1.0,0.9991422102751274;.	0.936	.
SMYD1	17	53	5	1.546	12.0752	543	6	-0.87069	2.0454	0.0204079	1.0,0.020162782541595616,1.0,0.9329648344300271,1.0,2.6279534001061403E-4,1.0,0.9935694395642202,1.0,0.9982882799092138,1.0,0.9857293282808424,1.0,0.9862236901723906,1.0,0.9999923550515608,1.0,0.9517542958581133,1.0,0.9861845963753668,1.0,0.9629952238530145,1.0,1.3855591562833262E-5,1.0,0.9309635195011889,1.0,0.9957766179671388,1.0,0.9900708273538249,1.0,0.9914070479917418,1.0,0.9227613608743853;…	0.94	.
DYRK1A	11	53	1	2.472	12.6593	366	47	3.36561	2.04338	0.0205075	1.0,0.9993360167792362,1.0,0.9995713618205595,1.0,0.9999914255409166,1.0,0.9989771778535956,1.0,0.9969770749937232,1.0,0.9998025929748668,1.0,0.999674907021977,1.0,0.9992368688237608,1.0,0.9985053744206258,1.0,0.999992969121237,1.0,0.9999882760382792;1.0,.	0.942	.
BABAM2	7	33	1	1.436	13.1931	376	27	1.12941	2.04044	0.0206532	1.0,0.9990962093731695,1.0,0.9828150171829382,1.0,0.9993789027035507,1.0,0.9995337885138867,1.0,0.9997091911532144,1.0,0.999977803728634,1.0,0.9999673730117842;1.0,.	0.946	.
THEMIS	18	50	3	2.078	12.1628	553	-9	-1.29311	2.03681	0.0208345	1.0,0.8500114785807534,1.0,0.9993634383628432,1.0,0.9937917238349476,1.0,0.8672694698802471,1.0,0.004194884379705263,1.0,0.9947671931585894,1.0,0.7912492732681748,1.0,0.9987425724338852,1.0,0.0013676237604468215,1.0,0.06737123728683095,1.0,0.9720224972992632,1.0,0.7910420927470009,1.0,0.9300037057192814,1.0,2.391131654102561E-5,1.0,0.8915348498349243,1.0,0.9965801084499878,1.0,0.9506549679711025,…	0.949	.
RETREG2	8	25	0	1.677	13.5583	177	36	-0.294688	2.03492	0.0209293	1.0,0.9557116184444989,1.0,0.9998887202735851,1.0,0.9996583703218547,1.0,0.9338573988091119,1.0,0.8663800965840152,1.0,0.034198660099611436,1.0,0.9711917136731345,1.0,0.8305006475224828;.	0.949	.
HNMT	12	36	0	1.129	11.3219	496	-3	-0.688365	2.0322	0.0210668	1.0,0.9752229510537089,1.0,0.9990187239542946,1.0,0.002413879066560518,1.0,4.1976588507425987E-4,1.0,0.9941520271160553,1.0,0.9993582553072964,1.0,0.9745004874319886,1.0,.,1.0,0.9990823730527865,1.0,0.0030033767446566977,1.0,0.948329546486391,1.0,0.8426188469241139;.	0.949	.
STK31	18	46	1	3.18	12.8154	441	14	-1.3557	2.03188	0.0210827	1.0,2.3543754779574106E-5,1.0,0.0015726529107884762,1.0,0.9666447032018812,1.0,0.8158260144327986,1.0,0.9781592991074295,1.0,0.917764016786693,1.0,0.005057067664861074,1.0,0.9136347922821093,1.0,0.033049220219333576,1.0,0.9935754908511321,1.0,0.039115362964907474,1.0,0.9861282102086522,1.0,0.9899555012674278,1.0,0.19156298669562555,1.0,0.9838968529632329,1.0,0.9996889824786284,1.0,0.1309763619050…	0.949	.
DNAJC10	12	44	2	2.509	12.7148	421	7	-1.08808	2.03062	0.0211469	1.0,0.02193039843221978,1.0,0.9963635879139808,1.0,0.9921000112821399,1.0,0.9166415205367116,1.0,0.9994838737312493,1.0,0.9421557745631934,1.0,0.9074766369320626,1.0,0.9958936683139399,1.0,0.9995717338558129,1.0,0.9996126778407484,1.0,0.9984663727171795,1.0,0.13053975317931235;1.0,.,1.0,.	0.949	.
SLC24A4	15	47	2	1.954	12.8173	642	27	0.949595	2.02911	0.0212233	1.0,0.9927789768475926,1.0,0.9956840989182805,1.0,0.9994877490783294,1.0,0.9994494774843902,1.0,0.004358516430911074,1.0,1.0582028233941699E-5,1.0,0.8630014503241125,1.0,0.9999902844965765,1.0,0.997244142961191,1.0,0.775625659241527,1.0,0.9108415873139982,1.0,0.8604069635022197,1.0,0.07907760631600332,1.0,0.9999928490183361,1.0,0.03148009890727215;1.0,.,1.0,.	0.949	.
MYBPC1	28	100	6	3.836	12.7604	448	6	0.963978	2.02876	0.0212415	1.0,0.9954210871303238,1.0,0.9112160446658623,1.0,0.9534442435524101,1.0,0.7580253206336824,1.0,0.9979018461309631,1.0,0.9999834625528707,1.0,0.9991993711119929,1.0,0.023244676292346333,1.0,0.9999940844137866,1.0,0.9999944140778602,1.0,0.9999930879978384,1.0,0.9998676473960416,1.0,0.9999929925839114,1.0,0.9882172850292782,1.0,0.9995529046980901,1.0,0.9983324520082312,1.0,0.9994254626885231,1.0,0.…	0.949	.
HEPACAM2	15	51	4	1.596	12.6507	785	12	-0.355496	2.02797	0.0212815	1.0,0.9787664580040437,1.0,0.9903256644986205,1.0,0.9977748816037809,1.0,0.9968216009297821,1.0,0.9978772593582003,1.0,0.9996149539143732,1.0,0.9959635577550203,1.0,0.9979318709613105,1.0,0.9878543193039753,1.0,0.982005104986017,1.0,0.9410512171930583,1.0,8.389432643081275E-6,1.0,0.9917838429485348,1.0,0.991172907102211,1.0,7.065662572626972E-4;1.0,.,1.0,.,1.0,.,1.0,.	0.949	.
LHFPL5	6	26	1	0.675	13.3392	404	34	0.711301	2.02695	0.0213339	1.0,0.9972138143285196,1.0,0.9945006893212236,1.0,0.9999397819549876,1.0,0.9996125072187904,1.0,0.9999821401468596,1.0,0.9839993500285502;1.0,.	0.949	.
FUT1	7	24	1	1.103	14.3074	190	44	1.60867	2.02416	0.0214768	1.0,0.999801839201103,1.0,0.9986566679726472,1.0,0.9944838526165144,1.0,0.021210077175048466,1.0,0.9966321303881513,1.0,0.9945349057285537,1.0,7.707820791922684E-4;1.0,.	0.949	.
COL26A1	12	27	1	1.533	13.3898	280	43	-0.553326	2.02405	0.0214825	1.0,0.7762211368103329,1.0,0.8811470536249153,1.0,0.8787994207312648,1.0,0.945190143811979,1.0,0.8171849726577387,1.0,0.9130680183863595,1.0,.,1.0,0.9228897648553747,1.0,0.883827164772241,1.0,0.9355546304681128,1.0,0.0023804684543609453,1.0,.;1.0,.	0.949	.
MMP16	48	206	10	1.874	10.2141	939	-34	3.52286	2.02076	0.0216522	1.0,0.8669398882087204,1.0,0.999992680445869,1.0,0.996504057781048,1.0,0.9999925298373826,1.0,0.9845935064198186,1.0,0.9993192596800975,1.0,0.9885743258902611,2.0,0.999487678912116,1.0,0.9991705031257843,1.0,0.9997396344883835,1.0,0.9964585155299318,1.0,0.988877229564707,1.0,0.7829357601237162,1.0,0.9974234744676695,1.0,0.9128951313382081,1.0,0.9545484040000146,1.0,0.9992992264425343,1.0,0.987296…	0.949	.
CD109	21	56	3	4.503	13.4679	215	15	-2.48426	2.02016	0.0216836	1.0,0.99453009479893,1.0,0.9227793337580573,1.0,0.9456400940595124,1.0,0.9729191088449654,1.0,0.9977504024514281,1.0,3.2429773831909426E-4,1.0,2.621794538514256E-4,1.0,0.9995173913463822,1.0,.,1.0,0.7227471116986652,1.0,0.9923788540279576,1.0,0.9934953201866039,1.0,0.9985695516394464,1.0,0.022502919461784107,1.0,0.9945289367495957,1.0,0.004243273449730632,1.0,8.014463377621314E-6,1.0,0.0048905001…	0.949	.
SLC8A1	41	187	9	3.113	10.5828	706	-11	1.86903	2.01897	0.0217453	1.0,0.9999931873490836,1.0,0.9999937610145103,1.0,0.9999932445694399,1.0,0.9999931859596004,1.0,0.9996134898147566,1.0,0.9996136976210603,1.0,0.9997218152448817,1.0,0.9999047714544725,1.0,0.9990887837080309,1.0,0.9749243978119483,1.0,0.9968096524730375,1.0,0.9995308694587336,1.0,0.9981554970369065,1.0,0.9772174627403911,1.0,0.9949648196189766,1.0,0.9999923119651724,1.0,0.9999890619429341,1.0,0.99…	0.949	.
COLEC11	11	34	1	1.034	12.4444	371	14	1.18675	2.01802	0.0217946	1.0,.,1.0,0.7352255558083678,1.0,0.04360619380858212,1.0,3.657121382495275E-5,1.0,.,1.0,0.9978150694015687,1.0,.,1.0,0.9975535299293656,1.0,0.9999899119687301,1.0,0.9833229945566431,1.0,0.9984305254247342;1.0,.	0.949	.
GALC	19	74	2	2.329	11.331	976	-37	-0.34526	2.01683	0.0218568	1.0,0.9999856614342684,1.0,0.999989492945208,1.0,0.22716997608015235,1.0,0.9990628467954543,1.0,0.9999927718205786,1.0,.,1.0,0.9999915015120158,1.0,0.9377068732002429,1.0,0.2524114991743246,1.0,.,1.0,0.006317254353641375,1.0,0.9999878267958802,1.0,0.9968000654348022,1.0,0.12394149986073791,1.0,0.11843778402319233,1.0,0.9999924358764305,1.0,.,1.0,0.9999910890190516,1.0,0.9999898121118707;1.0,.,1.0…	0.949	.
CACNB2	15	65	3	2.369	11.2156	408	4	0.363103	2.01657	0.0218702	1.0,0.05151178675518768,1.0,0.962410585973881,1.0,0.999661661007242,1.0,0.9992718472427543,1.0,.,1.0,0.9999689230535093,1.0,0.9999942220681948,1.0,0.9991029570305907,1.0,0.9994893410791861,1.0,0.9999927072011348,1.0,0.9991310252024551,1.0,.,1.0,0.9888846756267967,1.0,0.994768503522039,1.0,0.9999733934945102;1.0,.,1.0,.,1.0,.	0.949	.
RABGGTA	7	25	0	1.784	13.7268	220	38	-0.356776	2.01604	0.021898	1.0,0.9783092474700463,1.0,0.957350926449446,1.0,0.9996694364989493,1.0,0.999391460182556,1.0,0.888039902861845,1.0,0.02497703236025893,1.0,0.9936778305854685;.	0.949	.
MYEF2	11	47	0	1.888	12.3002	588	-38	1.38434	2.01581	0.0219098	1.0,0.9999539199132288,1.0,0.9971013274246117,1.0,0.98951153429827,1.0,0.9957643387216626,1.0,0.9997112289699805,1.0,0.9999920680988513,1.0,0.9996118660092295,1.0,0.9981830423085585,1.0,0.9850875722436474,1.0,0.996387573090378,1.0,0.9971541888611298;.	0.949	.
CSTF2T	12	32	1	1.856	13.4894	321.87	30.22	0.501037	2.01573	0.021914	1.0,0.013216479958536807,1.0,0.9883100846572628,1.0,.,1.0,0.09211997707604958,1.0,0.9764892648089252,1.0,0.9806697863349478,1.0,0.9806697863349478,1.0,.,1.0,0.8345525146500666,1.0,.,1.0,0.9779965341665549,1.0,0.19481089469578425;1.0,.	0.949	.
LIMS2	6	25	1	1.235	13.3103	218	42	-0.428074	2.01284	0.0220656	1.0,0.9974264458305779,1.0,0.9922839305979523,1.0,0.9987339529387654,1.0,0.9854870843953017,1.0,0.9997402714070194,1.0,0.9999918219722679;1.0,.	0.953	.
MIA2	16	34	1	2.655	12.6597	300	16	-3.07313	2.01201	0.0221096	1.0,0.9810966826839606,1.0,1.1722206208893518E-5,1.0,9.528067127367127E-6,1.0,3.9157304334735396E-4,1.0,1.6940631336734658E-5,1.0,1.0045895986677292E-5,1.0,5.287935416818094E-4,1.0,6.600261923516087E-4,1.0,0.9791338486715742,1.0,0.9334974252146436,1.0,0.9974039211525795,1.0,0.8308531069927692,1.0,0.9507079817650788,1.0,0.9889424282480013,1.0,0.9640090362845127,1.0,0.9831994074807691;1.0,.	0.953	.
KLHL20	10	47	1	1.892	12.9948	417	5	3.4957	2.00971	0.0222307	1.0,0.9984711015395434,1.0,0.9993476260929208,1.0,0.9989718642680098,1.0,0.9999909926590125,1.0,0.9973821919206436,1.0,0.999992123400212,1.0,0.9999883598918498,1.0,0.9999908024776509,1.0,0.9994872827755841,1.0,0.9981617330933301;1.0,.	0.955	.
HNF1A	12	47	4	2.587	14.019	380	40	1.07274	2.00708	0.0223705	1.0,0.9745480033721922,1.0,0.9969913535379781,1.0,0.9994381491490588,1.0,.,1.0,0.9862535237165235,1.0,0.999030117270937,1.0,0.9943669631381997,1.0,0.9991061253211224,1.0,0.9782176786761414,1.0,.,1.0,0.993839801535058,1.0,0.9408479806713553;1.0,.,1.0,.,1.0,.,1.0,.	0.959	.
RXFP1	13	53	1	2.557	11.9315	534	-10	-0.137897	2.00595	0.0224309	1.0,0.9999807960617652,1.0,0.006975375730544934,1.0,0.9901562493218372,1.0,0.9987270277709074,1.0,0.9989813005840604,1.0,0.9991053216548538,1.0,0.9999877729189631,1.0,0.9469634076127659,1.0,0.9999929654754024,1.0,0.9999942242674208,1.0,0.9999938229026573,1.0,0.9812310421127461,1.0,0.7965875659333859;1.0,.	0.959	.
TLL2	18	64	5	3.153	13.591	623	33	-0.0839692	2.00345	0.0225647	1.0,0.9690752294634312,1.0,0.6360424351932314,1.0,0.03948945538632487,1.0,0.9957206230481492,1.0,0.9991198201951614,1.0,0.9887907879165483,1.0,0.9930277946817946,1.0,0.994577289516632,1.0,0.9930645485103704,1.0,0.9994872636935748,1.0,0.9994856160097901,1.0,0.9999936498312316,1.0,0.9984767285125199,1.0,0.987807647045186,1.0,0.9978858614333568,1.0,0.9999829920286227,1.0,8.96914746187058E-6,1.0,9.16…	0.962	.
NXPH2	13	51	2	0.805	11.1427	672	-4	1.64209	2.00192	0.0226465	1.0,0.9864771407505896,1.0,0.994436451380659,1.0,0.9949102133897052,1.0,0.992578693041443,1.0,0.9986057842347283,1.0,0.9989835239491951,1.0,0.9991889704001067,1.0,0.9992045981987683,1.0,0.8965926980016432,1.0,0.9993973374949277,1.0,0.9989541997425943,1.0,0.8434532125305688,1.0,0.7787650762006574;1.0,.,1.0,.	0.963	.
SMG8	14	53	2	3.004	13.6342	507	4	1.36086	1.99602	0.0229656	1.0,0.11186478803732193,1.0,0.07882090997826134,1.0,0.9647040258551121,1.0,0.9684817885159448,1.0,0.998857344263762,1.0,0.9735040616951054,1.0,0.9989074983156553,1.0,0.9687484688225118,1.0,0.9971526573304541,1.0,0.9999933956037652,1.0,0.9996142349147988,1.0,0.9831396022514342,1.0,0.9994829429234655,1.0,0.9999921197135218;1.0,.,1.0,.	0.971	.
CHRM2	31	126	9	1.406	11.1861	1001	-25	1.85394	1.99529	0.0230056	1.0,0.9998674491026124,1.0,0.9999932696131947,1.0,0.9999932696138322,1.0,0.9974348712216945,1.0,0.9999930289793852,1.0,0.9994881031649229,1.0,0.9996142263545881,1.0,0.9999939923684704,1.0,0.9999942301491744,1.0,.,1.0,0.9999926942269861,1.0,0.9998662658757114,1.0,0.9996119349486292,1.0,0.9983941472710107,1.0,0.7854215156800247,1.0,0.9999683549951621,1.0,0.9799576737532443,1.0,0.8295966114864164,1.…	0.971	.
ST18	34	118	8	3.244	11.952	793	-15	-0.871095	1.99329	0.0231148	1.0,0.9991102252146528,1.0,0.999741676315893,1.0,0.9920620373635087,1.0,0.9984773877197946,1.0,0.9995611992901594,1.0,0.9920007578818822,1.0,0.9994880178449996,1.0,0.99910349506577,1.0,0.999994015395689,1.0,0.8518701564588547,1.0,0.9879774723254386,1.0,0.9999940655405435,1.0,0.9906052792575865,1.0,0.9989409375172542,1.0,0.0021381430472501234,1.0,0.9959653426897958,1.0,0.9997423688655571,1.0,0.987…	0.971	.
ATP5F1B	7	26	0	1.64	14.8299	164	43	3.45846	1.99314	0.0231229	1.0,0.9986014968319522,1.0,0.9997374809082646,1.0,0.999485668640131,1.0,0.9271430466402006,1.0,0.8924051096911241,1.0,0.9082118058762769,1.0,0.9029082181802571;.	0.971	.
RBSN	9	38	0	2.41	13.2429	395	44	1.59146	1.9912	0.0232292	1.0,0.932193426518419,1.0,0.6661508070665552,1.0,0.9979205104251292,1.0,0.997778763893271,1.0,0.999275991221117,1.0,0.9998316234759514,1.0,0.9999301928451352,1.0,0.9999793342751804,1.0,0.9994259873136192;.	0.971	.
LZTR1	8	34	0	2.628	13.2661	192	58	0.835664	1.98883	0.0233598	1.0,0.9748545778671364,1.0,0.9926050193326394,1.0,0.9988935544332137,1.0,0.9998628381729365,1.0,0.9994594921073714,1.0,0.9990460037874562,1.0,0.9999650968040703,1.0,0.06150679761269681;.	0.971	.
ITCH	10	43	1	2.832	13.8124	155	37	3.1702	1.98685	0.0234693	1.0,0.9998662295647516,1.0,0.9956455183837474,1.0,0.9975464170545331,1.0,0.9985218875929638,1.0,0.0027334564266609626,1.0,0.99999171504605,1.0,0.9999923190420161,1.0,0.9999919727414261,1.0,0.9999931558248625,1.0,0.9999932971568892;1.0,.	0.971	.
TRPC3	19	83	3	2.826	12.6886	634	-3	3.93632	1.98599	0.0235173	1.0,0.9998781403894792,1.0,0.999234083018282,1.0,0.9990967319073372,1.0,0.9999060055634753,1.0,0.9995372686273396,1.0,0.9990042322798878,1.0,0.9970845839415569,1.0,0.9999450352093049,1.0,0.999736511592772,1.0,0.9936504868658794,1.0,0.9999556349900431,1.0,0.9998651185332628,1.0,0.9998903948749717,1.0,0.003422841786324116,1.0,0.9527068288141883,1.0,0.9941861482147136,1.0,0.999178883276838,1.0,0.995…	0.971	.
OR4D5	27	56	6	0.962	11.5855	830	-5	-1.74773	1.98541	0.0235497	1.0,0.025381181016119407,1.0,9.722046268326296E-4,1.0,0.9269242312864948,1.0,0.0031190888716079767,1.0,2.6132433525811E-4,1.0,0.034334985794528365,1.0,0.0035429314282516664,1.0,0.6346804421972235,1.0,0.9903588240866414,1.0,0.9897259626188112,1.0,0.9973277228884811,1.0,0.8708528124846635,1.0,0.9680006670077064,1.0,0.0017644953315065109,1.0,0.0014824156879886872,2.0,0.9691464292893949,1.0,0.6520187…	0.971	.
ANKRD13D	7	29	1	1.916	14.1298	177	44	1.54537	1.98491	0.0235775	1.0,0.921986576183204,1.0,.,1.0,0.9948886775844017,1.0,0.999645439210186,1.0,0.9999754160370988,1.0,.,1.0,0.996280752148144;1.0,.	0.971	.
PDGFC	10	47	0	1.103	10.5887	595	-24	0.761735	1.98448	0.0236013	1.0,0.9998657490120076,1.0,0.9994620202760525,1.0,0.9970622740005384,1.0,0.999485061462323,1.0,0.9991242293072318,1.0,0.9989446365905963,1.0,0.9786540020101315,1.0,0.9999914966799908,1.0,.,1.0,0.9995251509572545;.	0.971	.
DGKI	39	173	8	3.466	12.1885	861	-7	3.59744	1.98376	0.0236412	1.0,0.999994298889608,1.0,0.9948371352943342,1.0,0.9999801295280695,1.0,0.9999758056120209,1.0,0.9921936048459391,1.0,0.9977117849487254,1.0,0.9997266195244234,1.0,0.9879872147144493,1.0,0.9994942997984868,1.0,0.9860274560416844,1.0,0.9969633037618615,1.0,0.9874562810631536,1.0,0.9994757053728993,1.0,0.9489508047127718,1.0,0.9999943083576611,1.0,0.9928576196472945,1.0,0.998592168990516,1.0,0.9994…	0.971	.
UBA2	10	44	2	2.008	13.4696	355	5	2.6767	1.9836	0.0236502	1.0,0.9997352997916304,1.0,0.9997405185345911,1.0,0.999170098106563,1.0,0.9985134815089405,1.0,0.9995916892860554,1.0,0.9997410722678421,1.0,0.9783697154754057,1.0,0.9999925325113952,1.0,0.9181999809211877,1.0,0.9983549078410444;1.0,.,1.0,.	0.971	.
MYL2	6	23	0	0.57	13.7186	570	47	0.85974	1.98302	0.0236827	1.0,0.9993622127994516,1.0,0.9872003315970075,1.0,0.9975498551332993,1.0,0.9965394052138103,1.0,0.9960129227894259,1.0,0.9840197683105022;.	0.971	.
MTHFD2	6	21	0	1.093	13.8421	272	50	-0.108697	1.97661	0.0240429	1.0,6.483679591815795E-4,1.0,0.9983231908199172,1.0,0.9987842626258436,1.0,0.9686604214216594,1.0,0.998564836385344,1.0,0.9999899993979833;.	0.981	.
MTMR12	11	41	1	2.324	12.8603	160	27	2.04707	1.9765	0.0240493	1.0,0.9770166300493037,1.0,0.9773089846776682,1.0,0.9999907193122454,1.0,0.9999904448160086,1.0,0.9971802384241633,1.0,0.9999906861455268,1.0,0.9999876837824787,1.0,0.9727704694250102,1.0,0.258938557214417,1.0,0.9898055209286581,1.0,0.791194346080624;1.0,.	0.981	.
PKM	8	37	2	2.057	13.9386	192	36	2.72074	1.97421	0.0241788	1.0,0.9982889175889201,1.0,0.999739890978742,1.0,0.999591553038256,1.0,0.9991443027968175,1.0,0.9991077846771683,1.0,0.9981295764928443,1.0,0.9969805564343254,1.0,0.9993317132553747;1.0,.,1.0,.	0.983	.
SELENBP1	5	23	1	1.609	14.0951	174	42	-0.641289	1.97359	0.0242144	1.0,0.9978537232114308,1.0,0.9995661760170012,1.0,0.9999645568666562,1.0,0.9946545391920611,1.0,0.9992416844178628;1.0,.	0.983	.
CTTNBP2NL	9	36	2	1.94	13.2346	335	23	0.289784	1.97083	0.0243719	1.0,0.9999767292584407,1.0,0.9993829410630568,1.0,0.9977889859062179,1.0,0.9995525724177255,1.0,0.9987865641998523,1.0,.,1.0,0.9947833373579272,1.0,0.9964128554678001,1.0,0.004590538291767242;1.0,.,1.0,.	0.983	.
BICRAL	11	36	0	3.295	13.8383	187	38	0.434583	1.96902	0.0244755	1.0,0.9980641967378043,1.0,0.997946681328161,1.0,0.9993923394388695,1.0,.,1.0,0.9936217390626395,1.0,0.9988261070963227,1.0,0.0018933007181854925,1.0,0.9974608747790292,1.0,0.06768268293599321,1.0,0.004234172223424961,1.0,0.9705264465038764;.	0.983	.
PDPR	11	45	4	2.725	14.1076	137	19	1.40735	1.96757	0.0245586	1.0,0.9675498642172564,1.0,0.9983557733972459,1.0,0.9999160149582103,1.0,0.9634264553819665,1.0,0.9994404235181509,1.0,0.9999064131907737,1.0,0.999192210477253,1.0,0.9991521083425918,1.0,0.9201695633709963,1.0,0.8662377232259632,1.0,0.9992349401584949;1.0,.,1.0,.,1.0,.,1.0,.	0.983	.
RHOH	7	27	1	0.581	13.0954	348	48	1.96577	1.96744	0.0245662	1.0,0.01685939803000486,1.0,0.998553007185286,1.0,0.9997996232157861,1.0,0.9986321472866797,1.0,0.9999923824920178,1.0,0.9993624287696059,1.0,0.8492033478449199;1.0,.	0.983	.
PLEK	9	32	1	1.098	12.2465	586	23	-0.887505	1.96618	0.0246389	1.0,0.9940267101640926,1.0,0.960812245807372,1.0,0.9988774684639063,1.0,1.4378749782005407E-5,1.0,0.9968035466673939,1.0,0.9970888853703989,1.0,0.9973090501045689,1.0,0.9999934793095635,1.0,0.04160768226748062;1.0,.	0.983	.
FYN	13	59	3	1.83	12.4116	317	21	4.42911	1.9636	0.0247884	1.0,0.9999920263398614,1.0,0.9996292305571344,1.0,0.9692117184712502,1.0,0.998267064452087,1.0,0.9989216690122734,1.0,0.9901447501455127,1.0,0.99872600523569,1.0,0.9997368114565885,1.0,0.9992351032827633,1.0,0.9990516235094431,1.0,0.9978471379919631,1.0,0.9992318739488404,1.0,0.9999914218935999;1.0,.,1.0,.,1.0,.	0.983	.
DSG1	23	72	6	3.225	12.4514	412	15	-1.16988	1.96223	0.0248681	1.0,0.9214816340455101,1.0,0.9766008136124582,1.0,0.9977990409064676,1.0,0.9990981104158188,1.0,0.9926071582871954,1.0,0.744047681902476,1.0,0.9999927387486968,1.0,0.08674253903166636,1.0,7.66840856909077E-6,1.0,7.827690118231812E-6,1.0,0.9968460729126983,1.0,0.08161533792892359,1.0,0.9963588582933633,1.0,0.948805701686216,1.0,0.9999926676498072,1.0,0.9939706983396838,1.0,0.9997974547349238,1.0,0…	0.983	.
ARPC3	4	18	0	0.572	13.7794	206	50	-0.258781	1.9587	0.0250738	1.0,0.9986344863156755,1.0,0.9988893490011305,1.0,0.9990882747876643,1.0,0.9922848154058488;.	0.983	.
PXK	8	29	0	1.891	13.2616	218	36	0.697861	1.95834	0.0250951	1.0,0.9984906902251248,1.0,0.9985392740046889,1.0,0.9960702247587833,1.0,0.010392923117873397,1.0,0.9988327538056041,1.0,0.9956494184340402,1.0,0.0025931732654204736,1.0,0.9996086820402417;.	0.983	.
CFAP61	39	116	7	3.914	12.3401	750	-3	-0.689162	1.95774	0.0251302	1.0,0.9360500933516869,1.0,0.8317295120949709,1.0,0.9927915100747271,1.0,1.894245459033005E-5,1.0,3.963665970926912E-4,1.0,0.9848170052605733,1.0,0.9958933358263014,1.0,3.850381771908837E-4,1.0,0.9861570981866132,1.0,0.9910212386109905,1.0,0.9674886370375102,1.0,0.930469500902791,1.0,0.9989930836290917,1.0,0.9305137969854864,1.0,0.8192320963144402,1.0,0.9998811998039968,1.0,0.892056815576726,1.0,…	0.983	.
KIFAP3	18	77	4	2.569	12.1069	743	2	1.20932	1.9574	0.0251504	1.0,0.8876492400915346,1.0,0.012561971404727382,1.0,0.9943913152606366,1.0,0.9980980576682335,1.0,0.9955066784093997,1.0,0.999866026259643,1.0,0.9992684981339592,1.0,0.9976405333458815,1.0,0.9999931386087064,1.0,0.9984500037623147,1.0,0.9998672895114381,1.0,0.9927098919206998,1.0,0.998703100068641,1.0,0.9990240702813027,1.0,0.9916671922800585,1.0,0.9994882208254695,1.0,0.9999894416166468,1.0,0.99…	0.983	.
ATP6V1B1	9	34	0	1.612	13.1313	623	25	1.07228	1.95707	0.0251696	1.0,0.9988804368078597,1.0,0.9998038829001644,1.0,0.9985329439580485,1.0,0.9999637307277285,1.0,0.9901919151268508,1.0,0.9385282125892074,1.0,0.9999905529395127,1.0,0.03566806537206939,1.0,0.0016665167134538752;.	0.983	.
XKR7	11	39	2	1.755	13.8216	386	37	3.22486	1.95656	0.0251997	1.0,0.2987193827646941,1.0,0.99917075227414,1.0,0.9990950030665839,1.0,0.9891165149798371,1.0,0.9709307552601876,1.0,0.9637331340763899,1.0,0.9902683077654711,1.0,0.9306737295437474,1.0,0.8216812901256672,1.0,0.9991706473271293,1.0,0.9132044291481175;1.0,.,1.0,.	0.983	.
MMP17	9	36	2	1.862	12.8073	206	17	0.339144	1.95442	0.0253258	1.0,0.9989831425579472,1.0,0.9894231048304318,1.0,0.9988558333247226,1.0,0.9972130329321678,1.0,0.9910295450990503,1.0,0.9967140347153155,1.0,0.9684768040582,1.0,0.996981410556381,1.0,0.9469109337655716;1.0,.,1.0,.	0.983	.
WNT7A	9	38	2	1.07	12.9541	498	34	2.63505	1.95329	0.0253924	1.0,0.9999840105733776,1.0,0.9999852904492263,1.0,0.999984229958301,1.0,0.9992008789815674,1.0,0.9975806355117909,1.0,0.31236758839339485,1.0,0.9998558750643846,1.0,0.052489593282716525,1.0,0.999992078831758;1.0,.,1.0,.	0.983	.
TRPS1	37	144	5	3.983	10.9259	711	-10	1.14348	1.9531	0.0254041	1.0,0.997315277095969,1.0,0.9984097429536715,1.0,0.9994884796400255,1.0,0.9869700875342382,1.0,0.997392777705098,1.0,0.22802382658781337,1.0,0.9983949806665748,1.0,0.9766420861443355,1.0,0.9991724073278333,1.0,0.9953851968685906,1.0,0.8627009113386033,1.0,0.9801234705536972,1.0,0.9972990066901425,1.0,0.9952443306661656,1.0,0.9876457475433795,1.0,0.9998635160193927,1.0,0.9990182701778687,1.0,0.993…	0.983	.
OTUD7B	10	43	4	2.587	13.925	451	51	-0.121926	1.95281	0.0254208	1.0,0.8408340836239077,1.0,0.9944568477437002,1.0,0.9998825736748531,1.0,0.997799587693921,1.0,0.999854380534601,1.0,0.9999883863142468,1.0,0.9999889895909214,1.0,0.9980067542199957,1.0,0.9997375962958378,1.0,0.9950066661753458;1.0,.,1.0,.,1.0,.,1.0,.	0.983	.
DNAI1	11	30	0	2.463	13.607	370	49	-0.485225	1.95169	0.0254875	1.0,0.9494077825269028,1.0,9.224668123968427E-4,1.0,0.0031031815375319256,1.0,0.004486914463154783,1.0,0.9890388605685481,1.0,0.009442459216593764,1.0,0.9642757073998592,1.0,0.9506260566522565,1.0,0.9033990218299377,1.0,0.9990204198600128,1.0,0.9992321244430391;.	0.983	.
AASS	21	86	2	2.896	10.9622	988	-13	-0.208361	1.95092	0.0255332	1.0,0.08102387727069604,1.0,0.9999935407748056,1.0,0.9997407219406258,1.0,0.9808818541897346,1.0,0.9999929761640566,1.0,0.9999930186127751,1.0,.,1.0,0.9985940993172484,1.0,0.9874567363259186,1.0,0.01914300483656957,1.0,4.403605321066721E-4,1.0,0.9999916782576312,1.0,0.9991416554485835,1.0,0.9993890393021918,1.0,0.9999881398697579,1.0,0.9994014692939366,1.0,.,1.0,0.9993483597965411,1.0,0.999628889…	0.983	.
ZNF207	6	30	0	1.616	13.4284	286	30	1.9624	1.94824	0.0256934	1.0,0.9999936680181356,1.0,0.9989284269773282,1.0,0.9997987490688346,1.0,0.9999868539261262,1.0,0.9999764142455161,1.0,0.999229990360041;.	0.983	.
MCHR2	14	37	2	1.048	12.4636	719	-16	-0.737425	1.94777	0.0257211	1.0,8.94557695273037E-4,1.0,0.9973025101264636,1.0,2.1172161108100516E-4,1.0,0.9347635297144563,1.0,0.9492989372017784,1.0,0.992064905496811,1.0,0.9714489403307252,1.0,0.9358805144061573,1.0,0.9974779293669509,1.0,0.6738722108757887,1.0,0.9631252761490571,1.0,0.8565612820698575,1.0,0.6296680300774605,1.0,0.00669105081792335;1.0,.,1.0,.	0.983	.
KCTD16	14	51	1	1.297	10.5633	643	-2	0.470481	1.94765	0.0257282	1.0,0.9998674722833002,1.0,0.017828693633253668,1.0,0.963014936616648,1.0,0.9973689491571124,1.0,0.9997365271677685,1.0,0.9840504531803949,1.0,0.9951401834229671,1.0,0.9989209122571096,1.0,0.9795239340360883,1.0,0.9867173025041298,1.0,0.9998673309494673,1.0,0.07253127305877675,1.0,0.9977040904312462,1.0,0.9576032219376133;1.0,.	0.983	.
CHIT1	12	34	3	1.486	13.1375	453	31	-0.594509	1.94326	0.0259924	1.0,0.9890035580973293,1.0,0.9783148754063055,1.0,0.9782328962002651,1.0,0.9701712182560911,1.0,0.9850672128951168,1.0,0.984986191143966,1.0,.,1.0,0.002002837902936816,1.0,0.9802504477189766,1.0,0.9528969094902453,1.0,0.9882176200905317,1.0,0.9868691155811797;1.0,.,1.0,.,1.0,.	0.983	.
COL5A2	27	110	4	4.77	12.3767	422	1	1.10562	1.94188	0.026076	1.0,0.999853991272516,1.0,0.9884926054979628,1.0,0.9999922900566327,1.0,0.9987022533962899,1.0,0.9999817302918018,1.0,0.9999913168477886,1.0,0.9999853078110781,1.0,0.955867788153083,1.0,.,1.0,0.9999837234331876,1.0,0.9999920655316965,1.0,0.998851131903678,1.0,0.9961140156385312,1.0,0.9999916057971852,1.0,0.9999893051272137,1.0,0.9929896629984414,1.0,0.9998491237807986,1.0,0.9953902264463219,1.0,0…	0.983	.
COL9A2	13	43	3	2.23	13.3498	373	18	0.767078	1.94139	0.0261053	1.0,0.9999918943810222,1.0,0.04039124178379528,1.0,.,1.0,0.9981279173683821,1.0,0.9958473009545447,1.0,0.7582653975344709,1.0,0.9987473319913713,1.0,.,1.0,0.9959691571941489,1.0,0.9165948207327522,1.0,0.9799364760562587,1.0,0.9324218144770937,1.0,0.9868218408261584;1.0,.,1.0,.,1.0,.	0.983	.
LHFPL3	10	37	0	0.794	12.6904	895	5	2.16656	1.93954	0.0262176	1.0,.,1.0,.,1.0,0.999475681726462,1.0,0.9994371606692568,1.0,0.9921399276327838,1.0,0.9854509435141153,1.0,0.8773599651692734,1.0,0.9974381142022708,1.0,0.968068102072859,1.0,0.986555218690239;.	0.983	.
CHRNA1	11	45	4	1.531	12.9342	577	21	0.640334	1.93907	0.0262466	1.0,0.9996140872650876,1.0,0.8764473354965242,1.0,0.9981068037872673,1.0,0.9999921688631268,1.0,0.9999903979772404,1.0,0.9999918798191872,1.0,0.9639449524837465,1.0,0.9990696130308905,1.0,0.9972755870706906,1.0,0.9994836665342004,1.0,0.8690867174333637;1.0,.,1.0,.,1.0,.,1.0,.	0.983	.
RUVBL1	7	34	1	1.44	13.6341	419	46	3.19974	1.93815	0.0263026	1.0,0.9960109181526666,1.0,0.9990152362776737,1.0,0.9999120809912461,1.0,0.9995524525778693,1.0,0.999963166915925,1.0,0.9989346112104822,1.0,0.9998871630358209;1.0,.	0.983	.
CRX	9	27	3	0.915	13.6892	336	39	0.0939997	1.93777	0.0263254	1.0,0.9989554278280623,1.0,0.9728915479229981,1.0,0.9976286864980866,1.0,1.1746717673676513E-5,1.0,0.9393227726054016,1.0,0.10121146698454675,1.0,.,1.0,0.9837124924202036,1.0,0.902668553420058;1.0,.,1.0,.,1.0,.	0.983	.
STON1	15	44	3	2.223	11.5556	722.21	-3.08	-4.85666	1.93736	0.0263508	1.0,0.9989612858021566,1.0,0.9962271167500792,1.0,0.9923942802497883,1.0,0.9781978602234455,1.0,3.6561469896491476E-4,1.0,0.9894111236057017,1.0,0.010004902886047565,1.0,0.9416080178242687,1.0,0.908039192199936,1.0,0.9984150251483417,1.0,1.1560464524315753E-5,1.0,0.7830697681030597,1.0,0.6908463800518057,1.0,0.99571951373244,1.0,0.03342879036535451;1.0,.,1.0,.,1.0,.	0.983	.
MMD2	5	22	1	0.898	14.2472	542	5	-1.08101	1.93606	0.0264304	1.0,0.9987519235297281,1.0,0.999972753943658,1.0,0.9999668553871776,1.0,0.9993364971802214,1.0,0.9867196991372094;1.0,.	0.983	.
VAV1	14	54	2	2.717	13.5137	272	31	4.40514	1.93509	0.0264895	1.0,0.8199824995661315,1.0,0.9953666329808379,1.0,0.9501894780109309,1.0,0.9876084075567995,1.0,0.2649014662190103,1.0,0.9998638126133816,1.0,0.9994289321847712,1.0,0.9998654810912698,1.0,0.991189057800217,1.0,0.9977911055741477,1.0,0.993558469526207,1.0,0.9979593071728512,1.0,0.9999554193514169,1.0,0.9958167446193124;1.0,.,1.0,.	0.983	.
AGBL2	11	36	2	2.946	13.7999	155	23	-0.551577	1.935	0.026495	1.0,0.9970363315779239,1.0,0.9686437754120607,1.0,0.9976641992075285,1.0,0.8963138952947438,1.0,0.9966477241229199,1.0,0.9946859011139134,1.0,0.9952169370960322,1.0,0.988287009737529,1.0,5.6947754474416E-4,1.0,0.008601396546629907,1.0,0.9956095041382064;1.0,.,1.0,.	0.983	.
CHRNA4	12	42	5	1.914	14.0613	332	62	1.89842	1.93282	0.0266292	1.0,0.001342402055296506,1.0,0.96013422862814,1.0,0.9043752541586134,1.0,0.9999544343694067,1.0,0.9999792952852506,1.0,0.9999760315293975,1.0,0.9898783345331991,1.0,0.8467717337828446,1.0,0.6861525407356401,1.0,0.9984817621443638,1.0,0.9999790546987326,1.0,0.9592542698510911;1.0,.,1.0,.,1.0,.,1.0,.,1.0,.	0.983	.
DGCR2	8	34	1	1.902	13.0701	277	16	0.82193	1.92962	0.0268272	1.0,0.9156464011307166,1.0,0.9996062436782984,1.0,0.9987087607060352,1.0,0.9963964838605469,1.0,0.998090668933927,1.0,0.995248530119905,1.0,0.9999833969416533,1.0,0.9990091274572548;1.0,.	0.983	.
GALK2	7	34	2	1.501	12.6632	528	8	-1.29132	1.92828	0.0269103	1.0,0.9999873146520304,1.0,.,1.0,0.9999931827778202,1.0,.,1.0,0.9976945415639629,1.0,0.9999921982777846,1.0,0.9999915658522396;1.0,.,1.0,.	0.983	.
CASR	22	88	5	3.297	13.2316	602	41	3.52436	1.92704	0.0269874	1.0,0.9432951195282767,1.0,0.9992202153882854,1.0,0.9989876744067498,1.0,0.9972505434996644,1.0,0.9999913602524864,1.0,0.9988636212229313,1.0,0.9954949272713548,1.0,.,1.0,0.9966025603059692,1.0,0.9994883633394627,1.0,0.04662801295764675,1.0,0.9999922905842387,1.0,0.9999924291957851,1.0,0.9999884179576707,1.0,0.9969441469524534,1.0,0.9030379473572404,1.0,0.9999916926173384,1.0,0.9938318994884812,1…	0.983	.
INPPL1	15	55	2	3.917	13.5205	182	58	1.87182	1.92667	0.0270106	1.0,0.9875150358212985,1.0,0.9932014819028145,1.0,0.9997245496402739,1.0,0.9999922209835826,1.0,0.9812956406779481,1.0,0.9964293456110349,1.0,0.9999918515751377,1.0,0.9996589708029268,1.0,0.9992512053282127,1.0,0.23602072659976076,1.0,2.6217451578526677E-4,1.0,0.9962509293318833,1.0,0.9929382640797342,1.0,0.9694607963659289,1.0,0.294666141609973;1.0,.,1.0,.	0.983	.
IFIH1	18	59	1	3.202	11.1681	712	12	-2.43656	1.92643	0.0270255	1.0,0.9782203288633848,1.0,0.9299647029642353,1.0,0.9998685366568453,1.0,0.9996961298036775,1.0,0.9998666439536823,1.0,0.999104898870951,1.0,0.22189187031629373,1.0,0.9907789286667519,1.0,0.9829631685531024,1.0,0.9964360966244403,1.0,0.6524314823576259,1.0,0.9981106552034669,1.0,0.9955055152767802,1.0,0.9999928911641955,1.0,0.005412079559306687,1.0,6.8712778087810725E-6,1.0,0.003960958568813458,1…	0.983	.
PFKFB1	12	38	2	1.519	12.4089	575.2	0	-0.789441	1.92551	0.0270831	1.0,0.9900195572870224,1.0,0.7534900342568175,1.0,0.9974886558148811,1.0,0.9974364021863582,1.0,0.9963102245654526,1.0,0.9973957951259659,1.0,0.7534432277089509,1.0,0.02408533286226623,1.0,0.9742105113440733,1.0,0.9250058475572854,1.0,0.9889943793997791,1.0,0.970258598536685;1.0,.,1.0,.	0.983	.
DSTYK	11	45	2	2.855	13.4813	277	39	1.72676	1.92297	0.0272422	1.0,0.9999940171828602,1.0,0.9923627152913386,1.0,0.9999925154794687,1.0,0.9999834313901819,1.0,0.24236552129429428,1.0,0.9973231539155458,1.0,0.9988483403628101,1.0,0.9999913350365267,1.0,0.9926460573173068,1.0,0.9961377531778196,1.0,0.01626437023039061;1.0,.,1.0,.	0.983	.
GTPBP1	7	34	1	2.07	14.0714	272	73	3.48478	1.92288	0.0272477	1.0,0.998868100535198,1.0,0.9999928249405221,1.0,0.9999820191111706,1.0,.,1.0,0.9999928700448124,1.0,0.9973874446817649,1.0,0.9999923197468936;1.0,.	0.983	.
CRLF3	7	28	1	1.369	13.3333	264	30	0.849072	1.92247	0.0272733	1.0,0.9985952423342088,1.0,.,1.0,0.9997308836296113,1.0,0.9990998747955105,1.0,0.9997383297757344,1.0,.,1.0,1.0031849023265388E-5;1.0,.	0.983	.
RABL6	8	29	2	2.98	14.4688	176	44	-1.79292	1.9223	0.0272838	1.0,0.9997339190088139,1.0,0.999236936933966,1.0,0.9999919909740105,1.0,0.9999891986787613,1.0,0.9969083441378395,1.0,0.002610221863641387,1.0,0.8598886217801789,1.0,0.05257561874529409;1.0,.,1.0,.	0.983	.
SLC44A5	23	71	3	2.387	12.0908	935	-21	0.577793	1.91589	0.0276895	1.0,0.9182816128647496,1.0,0.8292789810867517,2.0,0.9999843453336635,1.0,0.024579860963568755,1.0,0.9988058772360793,1.0,0.9759993075293911,1.0,0.9981904304378437,1.0,0.9317253921537446,1.0,0.9974047081992963,1.0,0.9994395024883078,1.0,0.9954385819841591,1.0,0.8632588885820981,1.0,3.664724417966729E-4,1.0,8.267837817246944E-6,1.0,0.0032281176305217485,1.0,0.9595058524840625,1.0,7.251814481447878E…	0.983	.
SMG5	10	37	1	3.383	14.6336	211	33	1.21378	1.91585	0.0276922	1.0,0.9915474541659719,1.0,0.9691545519185242,1.0,0.9989800963371824,1.0,0.8537692797328315,1.0,0.9904684869411347,1.0,0.9994827945175626,1.0,0.9857019931089014,1.0,0.9909147118777231,1.0,0.9892977603518153,1.0,0.9677733781036832;1.0,.	0.983	.
ARHGEF26	16	55	4	2.763	12.6492	518.13	13.08	-0.940087	1.91415	0.0278007	1.0,0.9484865737083377,1.0,1.776884995923618E-4,1.0,1.1196416554461901E-5,1.0,0.00586702485050476,1.0,0.9999940696822581,1.0,0.9511128236124904,1.0,0.9999933986262453,1.0,0.8966154241842442,1.0,.,1.0,0.8883483910778476,1.0,0.9999922562589866,1.0,.,1.0,0.9991008694481853,1.0,0.9998623178469959,1.0,0.999225688018266,1.0,0.997346224765699;1.0,.,1.0,.,1.0,.,1.0,.	0.983	.
GDF5	10	30	3	1.516	14.2353	167	53	2.04606	1.91371	0.0278284	1.0,0.9957266627929542,1.0,0.9928114372223646,1.0,0.8667710405092626,1.0,0.999991133612795,1.0,0.9230854104867346,1.0,0.9455161948502265,1.0,0.8636435337989737,1.0,0.8398055002866817,1.0,0.7233766317122126,1.0,0.9250339014157093;1.0,.,1.0,.,1.0,.	0.983	.
MCCC1	10	41	1	2.273	12.5274	546	22	-0.24388	1.91367	0.0278309	1.0,0.9860316497640834,1.0,0.9999871347966478,1.0,0.9999902404932389,1.0,0.9965967305225348,1.0,0.9983431681598275,1.0,0.9986465273308247,1.0,0.9999918367500855,1.0,0.9992702151862364,1.0,0.9976055111499835,1.0,0.8418283127826567;1.0,.	0.983	.
RSRC1	10	37	0	1.05	12.1869	1080	-3	-0.659478	1.91291	0.0278795	1.0,0.9793027146414094,1.0,0.999573190861033,1.0,0.9929121719296224,1.0,0.9937624370136906,1.0,0.9955964947187557,1.0,0.9996106261974306,1.0,0.9994288319922419,1.0,0.004046310714087217,1.0,1.485689729821459E-4,1.0,0.9997866367882916;.	0.983	.
ABHD10	7	26	0	0.993	12.3844	250	10	-0.0799153	1.91244	0.0279097	1.0,6.091987070365984E-4,1.0,0.9994097131159378,1.0,.,1.0,0.9998663248871497,1.0,0.9743910592227943,1.0,0.9999932757688015,1.0,0.9637967237479366;.	0.983	.
CHIA	19	40	5	1.486	12.896	559	15	-1.74101	1.91153	0.0279684	1.0,0.0026666721890075172,1.0,0.0018691823283199687,1.0,0.011320611669006456,1.0,0.9792026707848968,1.0,0.9593192488000533,1.0,0.9987263247788958,1.0,0.9866440025470335,1.0,0.9675749634878515,1.0,0.9697986517666158,1.0,0.005151599761208942,1.0,.,1.0,0.9550255855534209,1.0,1.3611387635929586E-4,1.0,0.011057840516413318,1.0,2.6448567388303625E-4,1.0,0.005410166971287355,1.0,.,1.0,0.8229514694326322…	0.983	.
CDH1	10	33	0	2.729	13.7366	240	30	0.809569	1.91151	0.0279698	1.0,0.0010473727427919442,1.0,.,1.0,0.9970809767267134,1.0,0.007474220935696714,1.0,0.05050254316728466,1.0,0.9999930092327278,1.0,0.9958649026146723,1.0,0.13780804231400062,1.0,0.9999930104531527,1.0,0.9999935609496378;.	0.983	.
SPTLC2	7	32	0	1.749	13.1241	320	40	2.01846	1.91042	0.0280395	1.0,0.9949231888450076,1.0,0.99982353605604,1.0,0.9994766394806913,1.0,0.9998450614634988,1.0,0.9454521932763325,1.0,0.9994505180261641,1.0,0.9995461774334004;.	0.983	.
CLIP2	11	43	1	3.221	13.7515	179	51	2.42901	1.90859	0.0281574	1.0,0.9883759565549224,1.0,0.9905834649665435,1.0,0.9972140812248338,1.0,0.9999939230737174,1.0,0.9112657059488795,1.0,0.9999930982153382,1.0,0.9911880848023776,1.0,0.839343143863296,1.0,0.9941842292713844,1.0,0.9999930896090758,1.0,0.9974645338056292;1.0,.	0.983	.
NSD3	21	81	3	4.517	13.5956	253	46	3.53808	1.9085	0.0281634	1.0,0.9992832612269648,1.0,0.9946973566376418,1.0,0.993859402215679,1.0,0.9985810475155147,1.0,0.9934977678164778,1.0,0.9926226127434086,1.0,0.9976871529639629,1.0,0.997298113904014,1.0,0.9999920272425082,1.0,0.9992360351827022,1.0,0.9998661046820402,1.0,0.7636621244946988,1.0,0.9986656546651245,1.0,0.9453547598364967,1.0,0.9966404609463981,1.0,0.890451081440333,1.0,0.9963121362125643,1.0,0.95007…	0.983	.
LAMC1	18	78	3	5.557	14.4563	203	36	1.60761	1.9083	0.0281762	1.0,0.8447145468271807,1.0,0.9999917567232073,1.0,0.9999911365375829,1.0,0.9934866017775394,1.0,0.9948503112707142,1.0,0.9999902168145192,1.0,0.9988548335804583,1.0,0.9996740787540928,1.0,0.9972871449952707,1.0,0.999287086397509,1.0,0.007342732511636228,1.0,0.9999870546371101,1.0,0.9993598737714448,1.0,0.9999920147515517,1.0,0.9236072965054872,1.0,0.9998082427913757,1.0,0.999703259990121,1.0,0.99…	0.983	.
RGS7	32	148	12	1.629	11.8091	834	-27	2.66163	1.90773	0.0282131	1.0,0.9996381141621142,1.0,0.9999924107637662,1.0,0.9767151894312781,1.0,0.9987643889635403,1.0,0.9991088081405148,1.0,0.9991074971370066,1.0,0.9982995027100229,1.0,0.9997403419909074,1.0,0.9983336097647896,1.0,0.9993527367655384,1.0,0.9988340764077471,1.0,0.9993768517263476,1.0,0.9887229928775406,1.0,0.9991083098553323,1.0,0.9998667945672959,1.0,0.9554101296920866,1.0,0.9996133219585162,1.0,0.99…	0.983	.
ENPP2	23	95	8	2.984	12.4509	552	7	0.453824	1.90649	0.0282933	1.0,0.9702014797244961,1.0,0.999993927476885,1.0,0.9984174698304302,1.0,0.9805738667562416,1.0,0.1520540073025809,1.0,0.9997413540682228,1.0,0.9922732171816239,1.0,0.9999943795839028,1.0,0.9999932082156575,1.0,0.9999917916151637,1.0,0.9999915433291211,1.0,0.9999931733407188,1.0,0.9999938780702659,1.0,0.9856655182838057,1.0,0.9999928961512252,1.0,0.9829558170423138,1.0,0.9875523057569855,1.0,0.999…	0.983	.
WASHC5	15	60	2	3.62	13.1018	520	25	0.779032	1.90619	0.0283129	1.0,0.9861988659572637,1.0,0.991918904983588,1.0,0.9989477739262121,1.0,0.9611869014713779,1.0,0.998120865197692,1.0,0.9986184703626237,1.0,0.9999281691429869,1.0,0.9112650660440249,1.0,0.9951621795506013,1.0,0.9983882014051768,1.0,0.9944993610260278,1.0,0.029551067244578722,1.0,0.9999832975049038,1.0,0.9999923793907148,1.0,0.9999124048921416;1.0,.,1.0,.	0.983	.
MED25	9	34	2	2.334	14.3303	205	37	1.91626	1.90587	0.0283333	1.0,0.9994245947390971,1.0,0.9998657799383082,1.0,0.994970882690161,1.0,0.022861414598492263,1.0,0.9986228097701981,1.0,0.9898692893567477,1.0,0.021661537741293008,1.0,0.9975392651569895,1.0,0.9953902836831325;1.0,.,1.0,.	0.983	.
COL21A1	15	55	4	3.05	12.4825	483	-11	-2.39216	1.90375	0.0284716	1.0,0.9979700889680088,1.0,0.9984425993854191,1.0,0.008133513348158303,1.0,.,1.0,.,1.0,0.9799977316740368,1.0,0.9974777273378654,1.0,0.9968328109571538,1.0,0.996176356138454,1.0,0.995395784421129,1.0,.,1.0,0.029354635499334522,1.0,0.9996034331127482,1.0,0.9938715869382929,1.0,0.9656129743240698;1.0,.,1.0,.,1.0,.,1.0,.	0.983	.
COL15A1	35	109	9	4.377	12.2032	148	18	-1.41897	1.9032	0.0285075	1.0,0.019970480364995106,1.0,0.9590998340865384,1.0,0.006184665652262337,1.0,0.005673192996382041,1.0,0.9887999045432286,1.0,0.0048466662576634794,1.0,0.9161109536222868,1.0,.,1.0,0.9914663033209768,1.0,1.0769747547392265E-5,1.0,9.541863276829988E-6,1.0,0.7338902171742901,1.0,5.527549124283774E-5,1.0,.,1.0,0.7782971157547538,1.0,0.9988457697023526,1.0,0.9993557300998843,1.0,0.9969403277191321,1.0…	0.983	.
AGTR1	13	49	4	1.24	12.5108	825	-24	-0.127196	1.9014	0.0286248	1.0,0.9929772646035646,1.0,0.9813168571401467,1.0,0.9996138989038724,1.0,0.9999935649612288,1.0,0.043361175943408437,1.0,0.9999924207368268,1.0,0.9680175329808198,1.0,0.9892825633681138,1.0,0.9946075762669071,1.0,0.8410483004355207,1.0,0.9911571335232507,1.0,0.9900751969470226,1.0,0.9955366876589449;1.0,.,1.0,.,1.0,.,1.0,.	0.983	.
HAX1	5	19	0	0.899	14.3183	236	29	0.418663	1.90129	0.0286319	1.0,0.9968847448513894,1.0,0.9846217547630574,1.0,0.977416382741928,1.0,0.9966736883865766,1.0,0.9996033888781903;.	0.983	.
CHAT	23	89	11	2.387	13.0732	374.73	12.81	0.71002	1.90087	0.0286598	1.0,0.99245305958409,1.0,0.9053266054722074,1.0,0.9311938823423864,1.0,0.16858263466093618,1.0,0.9986107984928445,1.0,.,1.0,0.9999862000351063,1.0,0.9996233532344894,1.0,0.9995577653801186,1.0,0.9997389475920213,1.0,0.9998652821559901,1.0,0.9996083273895832,1.0,0.992971993955299,1.0,0.9747317891539269,1.0,.,1.0,0.9904544623198148,1.0,0.018165699836816714,1.0,0.9999894561967589,1.0,.,1.0,0.9981697…	0.983	.
TTC17	18	72	1	3.762	12.7811	919	-7	0.380004	1.89959	0.0287433	1.0,0.9896106629470767,1.0,0.9849815610162151,1.0,0.9992239556115238,1.0,0.9999826234196524,1.0,0.9998253869792861,1.0,.,1.0,0.9989491361924911,1.0,0.9983071993425134,1.0,0.9998623159787879,1.0,0.9765725166518442,1.0,0.9739460609987729,1.0,0.9678102731319917,1.0,0.8572516145541571,1.0,0.9914899152900403,1.0,0.9985665525706544,1.0,0.9986433335323921,1.0,0.9969552282107513,1.0,0.9992332985436664;1.…	0.983	.
PEX1	18	58	3	3.972	13.5291	369	28	-0.0477669	1.89868	0.0288035	1.0,0.9174293896633278,1.0,0.03736295954864446,1.0,0.9955348162055041,1.0,0.997352783418681,1.0,0.9999855934828752,1.0,0.8709248864864427,1.0,0.957539795034738,1.0,0.9914205339253244,1.0,0.9861766239267351,1.0,0.9950892588821345,1.0,0.9983392758412747,1.0,0.8669273641896,1.0,0.962476471632575,1.0,0.8681394152018148,1.0,0.8178981763688974,1.0,0.999991605311742,1.0,0.997325629074164,1.0,0.348660043…	0.983	.
MED26	9	27	0	1.818	13.7079	258	42	1.18934	1.89729	0.0288948	1.0,0.9806918852218457,1.0,0.984986912593113,1.0,0.9969035613231868,1.0,0.021281098434973972,1.0,0.977126079335155,1.0,5.215924867833675E-4,1.0,0.9996774580868728,1.0,0.9800396039186536,1.0,0.9860634686506402;.	0.983	.
NADSYN1	12	40	2	2.249	13.212	626	50	0.0597965	1.8966	0.0289404	1.0,0.9354023933658983,1.0,0.9986952191147191,1.0,0.9068573113012461,1.0,0.9999910619833121,1.0,0.3517453381994402,1.0,0.016768855264222015,1.0,0.9904675665575028,1.0,0.9996755882279881,1.0,0.9998646976871705,1.0,0.056481314609261465,1.0,0.9850315388662787,1.0,0.03299449873995619;1.0,.,1.0,.	0.983	.
DET1	10	42	1	1.711	12.2657	630	4	0.650846	1.89554	0.0290103	1.0,0.9970557739649742,1.0,0.9997110131996352,1.0,0.9985690122594812,1.0,0.9997604730690293,1.0,0.9981211696358189,1.0,0.998133531963871,1.0,0.995149412089845,1.0,0.9989504985851554,1.0,0.9978271956182694,1.0,0.9569786551663353;1.0,.	0.983	.
CPNE3	10	45	2	1.689	12.1693	1166	22	-2.17695	1.89499	0.0290471	1.0,0.999987902770807,1.0,0.9881601684235499,1.0,0.9982704250160588,1.0,0.9971247305849882,1.0,0.9998288122765214,1.0,0.9999082710670053,1.0,0.9999602965347185,1.0,0.9997825604314816,1.0,0.9969216543774206,1.0,0.9999682012968651;1.0,.,1.0,.	0.983	.
UBXN4	10	38	3	1.592	13.1455	403	25	1.02251	1.89436	0.0290886	1.0,0.9614033886038046,1.0,0.9990996297200712,1.0,0.9062409423868787,1.0,0.9999889977479701,1.0,0.9510226589288779,1.0,0.9855949193030242,1.0,0.9949445353970992,1.0,0.9886863066247598,1.0,0.995323778545719,1.0,0.999993282242581;1.0,.,1.0,.,1.0,.	0.983	.
GCM1	15	29	0	1.336	12.9347	329	20	1.31498	1.8943	0.0290928	1.0,0.8399323104019224,1.0,0.7131678407321701,1.0,.,1.0,0.7690100673154767,1.0,.,1.0,0.9604573170376127,1.0,.,1.0,5.763537513409411E-4,1.0,9.015526954820451E-6,1.0,.,1.0,7.723210766277896E-4,1.0,.,1.0,0.0014101100289039149,1.0,0.9975529993345829,1.0,0.012812067491427907;.	0.983	.
SELP	24	55	5	2.579	12.5924	478	6	-1.31513	1.89222	0.0292306	1.0,0.003013564864120028,1.0,0.9893708933053235,1.0,2.8322759241850055E-5,2.0,0.06730082365570166,1.0,0.488644988210243,1.0,0.003314101390778294,1.0,0.12079288557785711,1.0,0.0253885264044666,1.0,7.39023292274671E-6,1.0,0.006992372159981615,1.0,0.020959418844491852,1.0,0.0017705962522204552,1.0,0.9429589603167965,1.0,0.8228247498484664,1.0,8.720832958304334E-6,1.0,0.0010890668337558815,1.0,0.7428…	0.983	.
HAL	11	46	4	2.074	12.8111	436	8	-0.23617	1.89052	0.0293442	1.0,0.9247963340221608,1.0,0.9999923559257042,1.0,0.9999928171683543,1.0,0.9999924588791543,1.0,0.9999922604759306,1.0,0.9973632251918385,1.0,0.08499785703060447,1.0,0.9999920972225573,1.0,0.9992119601417025,1.0,0.9776953534025242,1.0,0.9978443270698626;1.0,.,1.0,.,1.0,.,1.0,.	0.983	.
OLFM3	23	99	7	1.602	11.1106	991	-15	1.02284	1.88811	0.0295059	1.0,0.9994772053455556,1.0,0.9962061143093688,1.0,0.9999928660117323,1.0,0.9999939993999588,1.0,0.999993472067358,1.0,0.9999919277452451,1.0,0.16805673734616555,1.0,0.9980426596796668,1.0,0.9999919266844228,1.0,0.9982583954770314,1.0,0.9999934952545982,1.0,0.995641245921469,1.0,0.9952015253980298,1.0,0.9985583784137226,1.0,0.9833587174850537,1.0,0.998968035288396,1.0,0.9999919084021357,1.0,0.9999…	0.983	.
ACSL6	11	49	2	2.472	12.7113	484	25	1.33204	1.88503	0.029713	1.0,0.9900309945086706,1.0,0.9996540235146972,1.0,0.9991275044170724,1.0,0.9988404557842223,1.0,0.9993030769063314,1.0,0.9999928828431106,1.0,0.9999942656007372,1.0,0.9978127111628032,1.0,0.9909068839879669,1.0,0.9997835855517531,1.0,0.8820424655300722;1.0,.,1.0,.	0.983	.
TMEM255B	7	23	1	1.026	13.5696	465	45	-0.782756	1.88502	0.0297134	1.0,0.993466878894198,1.0,0.9953462563541826,1.0,0.8529938486362977,1.0,0.9993038501027349,1.0,0.06746702914186364,1.0,0.9958165931448544,1.0,0.2035928687807285;1.0,.	0.983	.
UNC13B	14	64	1	5.074	13.894	432	37	0.508796	1.88491	0.029721	1.0,0.997974248553711,1.0,0.8659890967481787,1.0,0.9903135305303244,1.0,0.9989312669808503,1.0,0.9999936955378894,1.0,0.9999932065985562,1.0,0.9992344506523928,1.0,0.9997393925016933,1.0,0.9996136366654902,1.0,0.9999941402638961,1.0,0.9999761174660712,1.0,0.9987878354984138,1.0,0.9993210401554068,1.0,0.9996040622420796;1.0,.	0.983	.
GLS2	5	24	0	1.972	14.8429	184	61	2.28675	1.88458	0.0297433	1.0,0.9999918910767513,1.0,0.9999924607578278,1.0,0.9967005762281831,1.0,0.9995324775495766,1.0,0.9997812011572974;.	0.983	.
PUM2	11	47	1	3.301	13.1849	184	29	1.87983	1.88446	0.0297516	1.0,0.9997403084152825,1.0,0.9998026639872852,1.0,0.9999910417562679,1.0,0.9999911459089492,1.0,0.9990301368277004,1.0,0.9976909429176619,1.0,0.9530635428550454,1.0,0.9498013102941789,1.0,0.9973439306700094,1.0,0.9956397714670207,1.0,0.9898464008953609;1.0,.	0.983	.
STRIP2	12	46	4	2.633	13.3471	286	38	0.496	1.88365	0.0298064	1.0,0.006507364818463457,1.0,0.992009927582264,1.0,0.9428254294616303,1.0,0.9985628396887025,1.0,0.9990411459546955,1.0,0.980413499216558,1.0,0.9999930136994393,2.0,0.997788596087284,1.0,0.9569489817614755,1.0,0.9964533746280325,1.0,0.999992362071676;1.0,.,1.0,.,1.0,.,1.0,.	0.983	.
CLSTN2	27	109	6	2.953	11.4503	998	9	0.152996	1.88251	0.0298836	1.0,0.97965161975398,1.0,0.9999913166459654,1.0,0.9999892385968376,1.0,.,1.0,0.864982883714688,1.0,0.999993742550362,1.0,0.9999923058390274,1.0,0.9983507774932618,1.0,0.9982425189681103,1.0,0.987640914511571,1.0,0.9999893351534777,1.0,0.9999936214204682,1.0,0.9993601125238967,1.0,0.9936187172752599,1.0,0.9135282009624897,1.0,0.9973138327248727,1.0,0.9952102447603608,1.0,0.9890541181354563,1.0,0.9…	0.983	.
SLC25A16	5	25	2	1.044	13.5696	294	35	-0.0183485	1.88177	0.0299336	1.0,.,1.0,0.9997732416270907,1.0,0.9997857662774019,1.0,0.99915742971127,1.0,0.9998275475506035;1.0,.,1.0,.	0.983	.
RUNX1T1	36	168	4	2.194	8.54772	1075	-30	3.05508	1.87961	0.0300804	1.0,0.9003257238795201,1.0,0.9999919829234922,1.0,0.9997102908306983,1.0,0.9993753621561718,1.0,0.9994828093724976,1.0,0.9995335465131749,1.0,0.9996931364392395,1.0,0.9992356905065451,1.0,0.9982010955272053,1.0,0.9983954123475584,1.0,0.9988556449374362,1.0,0.9998669468373614,1.0,0.9999908573032485,1.0,0.9991085124871268,1.0,0.9998532022524047,1.0,0.9969032656394912,1.0,0.9999913225340136,1.0,0.99…	0.983	.
ZPLD1	16	58	5	1.351	11.1285	621	-10	-0.725572	1.87879	0.0301365	1.0,0.9704686852613207,1.0,0.8314270874248296,1.0,0.9994251745774465,1.0,0.9996157189613448,1.0,0.9983154837378212,1.0,0.9998678744374083,1.0,0.9993105313465873,1.0,0.9997358101211482,1.0,0.9999928441605428,1.0,0.9999934888574927,1.0,0.9282798291269577,1.0,0.7285405230507233,1.0,0.0014493811903623028,1.0,0.9936461737386852,1.0,0.9718106875839395,1.0,0.0037912226348497642;1.0,.,1.0,.,1.0,.,1.0,.,1…	0.983	.
FBLN7	8	29	1	1.394	13.3307	353.04	19.99	0.858843	1.87865	0.0301462	1.0,0.8176303638875354,1.0,0.9999911943224937,1.0,0.9992345427884015,1.0,0.999992533945971,1.0,0.9915179144857217,1.0,0.977561300587893,1.0,0.9573596367423556,1.0,0.037921219839228124;1.0,.	0.983	.
KLC4	8	32	2	2.063	14.0298	301	42	1.11338	1.87794	0.0301949	1.0,0.010929199645108996,1.0,0.9891207562905584,1.0,0.9999920734465929,1.0,0.9889318193423037,1.0,0.9994253790025978,1.0,0.9998409400837123,1.0,0.9779956012086433,1.0,0.9990396563694626;1.0,.,1.0,.	0.983	.
MYOT	8	28	2	1.542	13.761	396	47	0.024467	1.87712	0.030251	1.0,0.9955856533474564,1.0,0.0011352672270156007,1.0,0.09048658652146381,1.0,0.9995895322063013,1.0,0.9181386540900467,1.0,0.9986679728550334,1.0,0.9989633208489174,1.0,0.9970179018308751;1.0,.,1.0,.	0.983	.
KLB	14	42	0	3.16	13.3827	177	43	2.68702	1.87588	0.0303356	1.0,0.0017078821110966566,1.0,0.9666810655334466,1.0,0.9989579281353741,1.0,0.9996003578188896,1.0,0.9408746347037074,1.0,0.9880577102673362,1.0,0.9780461978769206,1.0,0.997126685076053,1.0,8.888547142600321E-6,1.0,0.002575826362306837,1.0,0.9990373950210052,1.0,0.9766349102381866,1.0,0.15487076943623967,1.0,0.9633731549233941;.	0.983	.
RXRG	15	48	3	1.442	12.5827	623	-10	1.69658	1.87283	0.0305462	1.0,0.8244122412916257,1.0,0.9999897451927795,1.0,0.9713317497107691,1.0,0.9986016870879778,1.0,0.9871230031698585,1.0,0.9273735205864901,1.0,0.9280933721876085,1.0,0.9473350213470739,1.0,0.9988097590692251,1.0,0.9999921798983475,2.0,0.021964463014168933,1.0,0.965244929467155,1.0,.,1.0,0.9656853684403235;1.0,.,1.0,.,1.0,.	0.983	.
CRP	10	24	1	0.806	13.5116	602	-2	-1.14474	1.87245	0.0305721	1.0,0.8951822568438492,1.0,0.007681523744356255,1.0,0.9433680140588374,1.0,0.9700354818628895,1.0,0.057736575853287175,1.0,8.62221504189478E-4,1.0,2.2843384287287797E-4,1.0,0.6439534008146313,1.0,0.9730426001396457,1.0,0.9906733040099569;1.0,.	0.983	.
RNF38	7	30	1	1.711	13.2438	248	40	1.11057	1.87041	0.0307136	1.0,0.9947888044613356,1.0,0.999483893613307,1.0,0.9886546961637186,1.0,0.9999258761022921,1.0,0.9996144358495189,1.0,0.9999914519794779,1.0,0.9616407856899907;1.0,.	0.983	.
SESN2	7	28	1	1.493	13.55	170	29	1.73787	1.86918	0.0307991	1.0,0.6702996295152936,1.0,0.9971177103536708,1.0,0.9999406772563043,1.0,0.9989246931405833,1.0,0.9711139967490261,1.0,0.9999222151355234,1.0,0.9971776742363004;1.0,.	0.983	.
RGS22	22	61	3	3.93	12.5805	449	22	-1.57563	1.86822	0.0308657	1.0,7.4899014116431235E-6,1.0,0.001480850007219617,1.0,0.9891548071134468,1.0,0.7304920051639423,1.0,0.9975769979091168,1.0,0.9963042720986695,1.0,7.429972637209916E-4,1.0,0.8853310078303276,1.0,0.8805377877318064,1.0,0.9906871961726256,1.0,0.9695253398592802,1.0,0.9443904028754175,1.0,0.9800774337312713,1.0,0.8909710784119218,1.0,0.881038530611282,1.0,0.9989692397226326,1.0,0.9700903900182237,1.…	0.983	.
CNTNAP4	62	201	8	4.159	9.35201	975	-26	-2.84018	1.86622	0.0310055	1.0,0.06444978106661185,1.0,0.9720803804047011,1.0,0.9908706427936569,1.0,0.9988753970442092,1.0,0.9976853101006693,1.0,0.9960607888696569,1.0,0.9872684574681396,1.0,0.9994301857538634,1.0,0.979338625050828,1.0,0.020325035348396307,1.0,0.8949218755440026,1.0,0.0013705882537823552,1.0,0.9987712554126251,1.0,0.07393023457498317,1.0,0.021502797065124854,1.0,0.001358583910233247,1.0,0.075177859454633…	0.983	.
MCM4	11	36	1	2.672	13.7083	459	35	0.230995	1.86607	0.031016	1.0,0.7780481360340517,1.0,0.7661184265284662,1.0,1.3475337953015242E-5,1.0,0.9880666016635606,1.0,0.9991922508736955,1.0,0.9999927617865579,1.0,0.9999731480632807,1.0,0.9982021250652613,1.0,0.9866873067285189,1.0,0.9977795645859402,1.0,0.0801698917324858;1.0,.	0.983	.
HLX	16	45	1	1.617	12.0857	564	-2	1.91408	1.86505	0.031087	1.0,0.9385590541928391,1.0,0.959778732725048,1.0,0.12404182532396872,1.0,0.8868659466291328,1.0,0.9637731367141892,1.0,4.3760357172669946E-4,1.0,0.9969810404586436,1.0,0.9938406951328957,1.0,0.9750318419753764,1.0,0.998202285700816,1.0,0.9927479940564757,1.0,0.9933996470923248,1.0,0.8993166818742931,1.0,9.07574125683636E-6,1.0,1.0268692296300021E-5,1.0,0.01383148832663735;1.0,.	0.983	.
ZFYVE28	12	40	3	2.951	13.6477	271	40	-0.418181	1.86479	0.0311056	1.0,0.9981886889008225,1.0,0.9999925981852535,1.0,0.9917088337904647,1.0,0.9936228184598949,1.0,6.640170255095924E-6,1.0,0.009668316511719567,1.0,0.9992491291703625,1.0,1.0124932729703286E-5,1.0,0.9508629464120838,1.0,0.9999892537637273,1.0,0.9732985916225387,1.0,0.902854120095891;1.0,.,1.0,.,1.0,.	0.983	.
ADAM22	22	82	3	3.027	12.0937	722	17	2.55559	1.86401	0.0311601	1.0,0.14761722547905007,1.0,0.11392857636615962,1.0,0.9704692047246513,1.0,0.9821155593474805,1.0,0.9984650604623713,1.0,0.9991736819246513,1.0,0.9989732538782288,1.0,0.998925308600079,1.0,0.9857704125583878,1.0,0.9999860116293086,1.0,0.9943521620920563,1.0,0.9555937742413403,1.0,0.955130610871681,1.0,0.9999928654046178,1.0,0.9687516127588155,1.0,0.97215846145448,1.0,.,1.0,0.8645024112779146,1.0,…	0.983	.
FGFR3	11	42	3	2.691	13.664	222	42	1.391	1.86323	0.0312148	1.0,0.039938526174625975,1.0,0.9980556110412031,3.0,0.9996474326170425,1.0,0.9846994492884236,1.0,0.9995912106590217,1.0,0.9999320710626525,1.0,0.7583513002172192,1.0,0.9904768849188261,1.0,0.006098446994840023;1.0,.,1.0,.,1.0,.	0.983	.
TACR1	9	30	0	1.253	13.0212	644	9	0.527017	1.86246	0.0312689	1.0,0.996550033653652,1.0,0.932936951679965,1.0,0.0012758292467690614,1.0,0.9660755405310583,1.0,0.9958249199245148,1.0,0.9849772644260044,1.0,0.9967366774124138,1.0,.,1.0,0.9999926444997603;.	0.983	.
MTDH	8	27	0	1.809	13.3133	163	38	1.0711	1.86188	0.0313101	1.0,0.9310194514862395,1.0,0.9002030794491546,1.0,0.964516033041001,1.0,0.9999916719791,1.0,0.9992158486766314,1.0,0.8725165305653759,1.0,0.9960649928568294,1.0,0.2196640245475957;.	0.983	.
TJAP1	6	25	1	1.714	14.061	230	56	0.795186	1.86164	0.0313272	1.0,0.9953010012923877,1.0,0.9986571561459098,1.0,0.9997261027277555,1.0,0.9955755580321862,1.0,0.9999727625674695,1.0,0.9653223397992988;1.0,.	0.983	.
CRISPLD1	12	48	2	1.573	11.8315	703	-22	0.21262	1.86116	0.0313606	1.0,0.010950769897615273,1.0,0.9484397876931783,1.0,0.9837189109335727,1.0,0.700857546226325,1.0,0.9933039326813331,1.0,0.9999943478761757,1.0,0.9994885214457616,1.0,0.9999933481505108,1.0,0.9999933585889522,1.0,0.9999938113106999,1.0,0.9996130443403288,1.0,0.9953843723939624;1.0,.,1.0,.	0.983	.
PARPBP	12	40	3	2.041	12.3446	552	12	-2.19675	1.85796	0.0315874	1.0,2.883452683174604E-5,1.0,0.999975807629164,1.0,0.9925298567563667,1.0,0.9999854873665657,1.0,0.995364227051347,1.0,0.9723428366725753,1.0,0.9992964020646864,1.0,0.02071794236349162,1.0,0.9652877598057323,1.0,.,1.0,0.029466906436123135,1.0,0.9569654101932705;1.0,.,1.0,.,1.0,.	0.983	.
CHST6	13	36	4	1.193	13.0993	225	6	1.26526	1.85676	0.0316727	1.0,0.7594706655143941,1.0,0.7967224861221508,1.0,.,1.0,0.7804037907727284,1.0,0.001825426442072996,1.0,0.8643886506423853,1.0,.,1.0,0.9912377462387554,1.0,0.09808939782096254,1.0,0.9991149509400155,1.0,0.9999635956786666,1.0,0.01877426270935996,1.0,0.9438388707212158;1.0,.,1.0,.,1.0,.,1.0,.	0.983	.
RASGEF1C	9	29	2	1.466	14.3695	432	23	1.49394	1.85614	0.0317171	1.0,0.0068526701029403125,1.0,0.983405075121997,1.0,0.942906017744535,1.0,.,1.0,0.9985023789288896,1.0,0.9553050112963759,1.0,.,1.0,0.9931757568000465,1.0,0.9898687846918901;1.0,.,1.0,.	0.983	.
GPI	9	44	4	1.889	13.4177	292	-2	1.83354	1.85592	0.0317327	1.0,0.9999917374910259,1.0,0.999986416408142,1.0,0.9999922676162054,1.0,0.9996765930992488,1.0,0.9995296308461531,1.0,.,1.0,0.9967217804262793,1.0,.,1.0,0.9996857550300453;1.0,.,1.0,.,1.0,.,1.0,.	0.983	.
LUC7L3	6	26	0	1.647	14.1955	148	16	2.61789	1.8555	0.0317626	1.0,0.9593582965604046,1.0,0.9997345710550507,1.0,0.9988987969089143,1.0,0.9999931322829578,1.0,0.9975727451747873,1.0,0.9980103038701261;.	0.983	.
GOLIM4	17	49	2	2.171	11.9021	681	-8	-0.851418	1.85348	0.0319068	1.0,0.9920631072165877,1.0,0.9912886665255275,1.0,0.9427773522228332,1.0,0.026906701286390666,1.0,0.9727331351765459,1.0,0.9898064172448671,1.0,0.9894030718622905,1.0,0.8002312830400569,1.0,.,1.0,4.7389130032029526E-5,1.0,0.016376196175742545,1.0,0.9594811909230512,1.0,0.9151861071501586,1.0,4.4422650893344767E-4,1.0,0.0031082384834194717,1.0,0.9989640639992872,1.0,0.995870920856534;1.0,.,1.0,.	0.983	.
TCN2	10	20	1	1.329	13.4912	330	56	-2.66778	1.85087	0.0320945	1.0,7.323568305018956E-6,1.0,0.0027936834361349263,1.0,0.8070879796491819,1.0,0.9858540185144316,1.0,.,1.0,0.9968458868469084,1.0,0.001121333208504562,1.0,0.997408984818986,1.0,0.0037747205371467685,1.0,0.0024581323759075816;1.0,.	0.983	.
TMPRSS7	9	38	1	2.622	12.4903	336	21	-0.919644	1.85083	0.0320967	1.0,0.9858634227878644,1.0,0.9996465430577663,1.0,0.9984940988947081,1.0,0.9983752851540963,1.0,0.9999928229094379,1.0,0.9979045371890471,1.0,0.9977635149103201,1.0,0.99869884455944,1.0,0.9989844864621751;1.0,.	0.983	.
USP42	13	41	2	4.031	14.3242	229	43	-0.685321	1.84839	0.0322731	1.0,0.9608624007687584,1.0,0.9996000792091984,1.0,0.9990497831035328,1.0,0.9461082557377749,1.0,0.9469681042218232,1.0,0.9905700606402149,1.0,0.9994870829008669,1.0,0.9423428170199066,1.0,7.273094923575591E-6,1.0,0.9941459216029847,1.0,7.225622178880507E-6,1.0,0.017092721297625083,1.0,0.006148337066452443;1.0,.,1.0,.	0.983	.
OR5M9	23	34	4	0.938	12.6951	648.96	-3.96	-1.9118	1.84791	0.0323079	1.0,0.99516991759635,1.0,0.0014301845889215779,1.0,0.05641986832193126,1.0,0.0027921534986177663,1.0,0.0037459725772706343,1.0,2.7369445349788264E-4,1.0,0.0030599575126882355,1.0,.,1.0,0.002041945175227302,1.0,0.0016718280065763794,1.0,5.28838656913707E-4,1.0,0.00989713444305165,1.0,2.6626611323342055E-4,1.0,4.4408595490691296E-5,1.0,3.072660015349853E-5,1.0,0.010619566781008656,1.0,0.90689514047…	0.983	.
TMEM267	5	24	2	0.669	13.1171	369	1	-1.11737	1.84768	0.0323244	1.0,0.9997008323912697,1.0,0.999957144836724,1.0,.,1.0,0.999703059167284,1.0,0.9975851514128098;1.0,.,1.0,.	0.983	.
FBXO7	9	30	1	1.656	12.8249	401	3	-0.930104	1.84651	0.032409	1.0,0.9980999708023459,1.0,0.0025840206975307816,1.0,0.9860038262707644,1.0,0.2552766440418633,1.0,0.9997135734763651,1.0,0.9944642032928339,1.0,0.9952630009769889,1.0,0.954630094844263,1.0,0.9967716114972521;1.0,.	0.983	.
TBC1D20	5	23	0	1.252	13.4955	229	41	0.858963	1.84649	0.0324108	1.0,0.9999933409908233,1.0,0.9968194891921037,1.0,0.9999920375313882,1.0,0.9996001768288528,1.0,0.9935706444525536;.	0.983	.
SLC4A1	12	39	2	2.831	13.8254	175	40	1.69531	1.84648	0.0324116	1.0,0.04257044210114759,1.0,0.9999921451509004,1.0,0.9970127394301747,1.0,0.024125840649193573,1.0,0.9426210610809589,1.0,0.9968000111717474,1.0,0.9955279300981079,1.0,0.013796762332607028,1.0,0.9999833964143405,1.0,0.7773644018881416,1.0,0.03878662174900689,1.0,0.9981651730648144;1.0,.,1.0,.	0.983	.
RALB	6	30	0	0.79	12.3071	444	37	2.22654	1.84562	0.0324738	1.0,0.9999725485867141,1.0,0.9999930943639381,1.0,0.9998242423789435,1.0,0.9994423925409105,1.0,0.9999904702368417,1.0,0.9989145404664841;.	0.983	.
PSENEN	4	19	0	0.449	13.9563	321	30	1.05251	1.84541	0.0324889	1.0,0.9985786907239902,1.0,0.9988560659746184,1.0,0.999992727454882,1.0,0.9997279232427545;.	0.983	.
HCK	9	33	3	1.653	13.8541	386	21	0.767296	1.84518	0.0325056	1.0,0.05369691760510892,1.0,0.9976015804920867,1.0,0.9970194941211756,1.0,0.9999894947075876,1.0,0.9985508796398712,1.0,0.992842098518212,1.0,0.9999927095344524,1.0,0.04358793082058742,1.0,0.9832950845273412;1.0,.,1.0,.,1.0,.	0.983	.
ZBBX	43	75	4	2.615	11.1426	928	-23	-2.02455	1.84384	0.0326034	1.0,0.06219022234477959,1.0,0.00944319265110618,1.0,7.418938928626693E-6,1.0,0.001642370240983436,1.0,1.6009163025731217E-4,1.0,0.9852175059765558,1.0,0.7845495800815822,1.0,0.9010267135152968,1.0,2.623036562859179E-4,1.0,1.083351099015634E-5,1.0,1.2812956843504757E-5,1.0,0.9295672522745928,1.0,0.96397595443922,1.0,0.5355467216446214,1.0,7.0256604876792965E-6,1.0,1.0278185919601844E-5,1.0,9.81568…	0.983	.
PAX5	8	37	1	1.257	12.9704	542	34	3.26423	1.84176	0.032755	1.0,0.999549906487288,1.0,0.15521090431565127,1.0,0.9999898017766009,1.0,0.9996355686365909,1.0,0.9997314229433396,1.0,0.9999920295379233,1.0,0.9996973944890764,1.0,0.9999918635739656;1.0,.	0.983	.
ADCY8	42	188	14	3.846	12.5598	296	37	2.52229	1.84108	0.0328052	1.0,0.999853793936271,1.0,0.9995507574330906,1.0,0.9992239260389977,1.0,0.9999896061431723,1.0,0.9999895760969272,1.0,0.9999929708236885,1.0,0.998611874473855,1.0,0.9583353750855973,1.0,0.9965834171774028,1.0,0.9999906821486282,1.0,0.9997400213147744,1.0,0.9523143651963517,1.0,0.9999938619681322,1.0,0.9999927661109126,1.0,0.999607476936556,1.0,0.981446963405748,1.0,0.9990421415339323,1.0,0.998667…	0.983	.
ADAMTS6	19	73	2	3.516	12.5256	480	5	2.68918	1.84048	0.0328491	1.0,0.9996462963044208,1.0,0.9994875858160988,1.0,0.9999928070471882,1.0,0.9999920372192811,1.0,0.987230808751702,1.0,0.9837663926240771,1.0,0.9980450057043669,1.0,0.9917990168326096,1.0,0.7642398576926209,1.0,0.9912384554692798,1.0,0.9999907404307729,1.0,0.1598109744783227,1.0,0.9999918551479228,1.0,0.9999917802499823,1.0,0.9968505275909849,1.0,0.8755970371936538,1.0,0.9814864107653436,1.0,0.998…	0.983	.
RFX6	31	118	9	2.882	12.2383	730	-19	1.00594	1.83905	0.032954	1.0,0.9996547770961178,1.0,0.9999933679230864,1.0,0.9998004325528927,1.0,0.999990514601602,1.0,0.9999904332658154,1.0,0.9980129854184134,1.0,0.9973064669293052,1.0,0.9971260939382448,1.0,0.9999940309441494,1.0,0.9999937412292474,1.0,0.9938944587136892,1.0,0.9999924288160249,1.0,0.994256034443231,1.0,0.9999926696182835,1.0,0.9992351852152319,1.0,0.9980233350520251,1.0,0.9067403931712855,1.0,0.9994…	0.983	.
UBQLN3	19	57	4	1.973	11.5063	946	-2	-2.42904	1.83898	0.0329588	1.0,0.9999907012129252,1.0,8.579514254764702E-4,1.0,9.020745405795047E-4,1.0,7.124477183705647E-6,1.0,0.029262025305798994,1.0,0.014162042590619279,1.0,5.43645928020238E-4,1.0,8.296270884023513E-6,1.0,0.9991102393374354,1.0,0.9890777766195675,1.0,0.9928080707068553,1.0,0.995225440420388,1.0,0.9842463057558433,1.0,0.9992928746145744,1.0,0.998571712559212,1.0,0.999992400160598,1.0,0.877152555285293…	0.983	.
GTF3C2	13	41	3	2.826	14.0349	182	52	1.97407	1.83806	0.0330265	1.0,0.9807061924163523,1.0,0.9916236099865307,1.0,0.9520418842488689,1.0,0.9881382684075999,1.0,0.9998654530563469,1.0,0.9927435010074066,1.0,0.9957713702284422,1.0,0.9066022447469846,1.0,0.8345310970978876,1.0,0.9854092458288533,1.0,.,1.0,0.8518541440251934,1.0,0.01941035257115506;1.0,.,1.0,.,1.0,.	0.983	.
POU6F2	15	57	3	2.154	12.1044	897	4	-0.323649	1.8378	0.0330463	1.0,0.1313577570956226,1.0,0.9986175998063651,1.0,0.995249374991424,1.0,0.9957889284926773,1.0,0.9999942951277891,1.0,0.9977210223943193,1.0,0.9992363493823708,1.0,0.005034843658899876,1.0,0.7559888446734412,1.0,0.9394450864596275,1.0,0.9970678856742161,1.0,0.9992326315367387,1.0,0.9929078178410408,1.0,0.9999828580683141,1.0,0.9995287463196529;1.0,.,1.0,.,1.0,.	0.983	.
AP3M1	5	23	0	1.297	13.5631	227	49	1.07427	1.83765	0.0330571	1.0,0.999480179156534,1.0,0.9952113149061693,1.0,0.9991092977336052,1.0,0.998322055578146,1.0,0.9997396102461809;.	0.983	.
GANC	13	36	1	3.545	13.313	342	37	-2.51775	1.83762	0.0330593	1.0,6.54552769790996E-4,1.0,0.037623587694226315,1.0,.,1.0,0.9999929039286101,1.0,0.9676988653446742,1.0,.,1.0,0.009881068955935995,1.0,0.5900398021201233,1.0,0.9952252150717888,1.0,0.9996686082103031,1.0,.,1.0,0.852804192113154,1.0,1.3889187843680801E-5;1.0,.	0.983	.
DYRK1B	9	36	1	2.183	14.0696	526	23	2.16253	1.83368	0.033351	1.0,0.09007466331455805,1.0,0.9962238810633651,1.0,0.989617235928342,1.0,0.9990894606823539,1.0,0.9997937671215233,1.0,0.9998929851509717,1.0,0.9986083497771892,1.0,0.9953524531341288,1.0,0.9086381734970692;1.0,.	0.983	.
ITIH1	13	37	3	2.868	13.9928	272	49	-0.0906188	1.83204	0.0334726	1.0,0.9993594742703267,1.0,0.988315389068959,1.0,0.909467166586028,1.0,0.026106410344760522,2.0,0.007958597012313514,1.0,0.6974989336146151,1.0,0.9971612731775594,1.0,0.9314633140124884,1.0,0.0013221820191815215,1.0,0.996766140966256,1.0,0.9988473906340891,1.0,0.002091111061528216;1.0,.,1.0,.,1.0,.	0.983	.
POU2F1	11	51	3	2.486	12.8968	471.95	21.1	1.45351	1.83189	0.0334842	1.0,0.9998464577156698,1.0,0.9972748395273245,1.0,0.9993604866395696,1.0,0.9988964096576212,1.0,0.9999929106764163,1.0,0.9999923097439944,1.0,0.9999923224407556,1.0,0.9998664518631472,1.0,0.9999935214680322,1.0,0.9397168982410387,1.0,0.9950167026042003;1.0,.,1.0,.,1.0,.	0.983	.
GLRA2	16	59	2	1.477	11.2655	642.27	18	3.2771	1.83038	0.0335963	1.0,0.9360088328626621,1.0,0.9720298214654806,1.0,0.9740403733732385,1.0,0.9983158509496721,1.0,0.9956474146695109,2.0,0.9980284288387002,1.0,0.9961193609270944,1.0,0.9986828808099091,1.0,0.9981630415792102,1.0,0.9986015028324392,1.0,0.9948563433204669,1.0,0.9571256077560324,1.0,0.9595493276424867,1.0,.,1.0,0.9985798815637277;1.0,.,1.0,.	0.983	.
COL1A1	21	85	4	4.65	14.0607	210	26	3.96928	1.83026	0.0336054	1.0,0.997301153817604,1.0,.,1.0,0.9951323630865102,1.0,0.999409757417919,1.0,.,2.0,0.9934690468107381,1.0,0.9970688360469152,1.0,0.9996599846255957,1.0,.,1.0,0.9994810090097936,1.0,0.9998115603757651,1.0,0.9997517606371369,1.0,0.16555322895105826,1.0,.,1.0,0.9690870983052611,1.0,0.9995029961015702,1.0,0.9993986865594737,1.0,0.9972273085223605,1.0,0.9554223753021888,1.0,0.12312465073561764;1.0,.,1…	0.983	.
PRKCQ	11	45	0	2.206	12.3688	561	7	2.09547	1.82978	0.0336415	1.0,0.03326571548516079,1.0,0.9999938361099674,1.0,0.9995738000053809,1.0,0.9970780822028853,1.0,0.9994236749022467,1.0,0.9709099180330122,1.0,0.9992222526015082,1.0,0.9960762467734194,1.0,0.986964528763091,1.0,0.9986379008470733,1.0,0.9993384768257785;.	0.983	.
MAN2C1	11	41	3	3.304	13.6106	296	43	-1.14525	1.82907	0.0336948	1.0,0.999991409860052,1.0,0.9796662418979405,1.0,0.9993923541737326,1.0,0.9995453371331386,1.0,0.07443147021143545,1.0,0.9999883382165333,1.0,0.99624394341464,1.0,0.9995493568558327,1.0,0.0026846592278786676,1.0,0.7333892140561924,1.0,0.9980896482291695;1.0,.,1.0,.,1.0,.	0.983	.
FBXO11	11	55	0	2.963	13.0953	587	27	4.02959	1.82807	0.0337697	1.0,0.9999724909660911,1.0,0.9994877149661117,1.0,0.9999933344632671,1.0,0.9999918419606345,1.0,0.9999919035725762,1.0,0.9997405872077069,1.0,0.9999938039052582,1.0,0.9994878813763738,1.0,0.9999829144856749,1.0,0.9993574261414704,1.0,0.9997277621722293;.	0.983	.
LPIN2	13	46	3	2.786	13.2761	425	44	0.660008	1.82575	0.0339442	1.0,0.9999929109271557,1.0,0.7884411569856488,1.0,0.9999929031023284,1.0,5.183813437209524E-4,1.0,0.004261075708407964,1.0,0.9998451442067187,1.0,0.9442252871533274,1.0,0.77077502187996,1.0,0.9883963463704406,1.0,0.9923411299020559,1.0,0.9997101015153218,1.0,0.9999924606441569,1.0,0.9999928268940232;1.0,.,1.0,.,1.0,.	0.983	.
KRT12	9	30	2	1.525	13.8512	358	5	0.953944	1.82502	0.0339987	1.0,0.8027075226194269,1.0,0.0023850531544612314,1.0,0.15732716707442795,1.0,0.007073374927681122,1.0,0.9950876155788306,1.0,0.9996557778379396,1.0,0.9994190064850899,1.0,0.9998032178977949,1.0,0.9978524450404713;1.0,.,1.0,.	0.983	.
GRIK3	27	110	8	2.894	12.799	626	30	3.85367	1.82487	0.03401	1.0,0.9971446203906854,1.0,0.9561334796278682,1.0,.,1.0,0.980603935348402,1.0,0.998718335712414,1.0,0.9990553052469386,1.0,0.9999928494879179,1.0,0.9999924022588991,1.0,0.9999923812608871,1.0,0.9985203963641714,1.0,0.9937001502104976,1.0,0.999990526195202,1.0,.,1.0,0.9999929642917582,1.0,0.998440685993648,1.0,0.9999583925806532,1.0,0.9746825137058469,1.0,0.9994855922469197,1.0,0.9648010749878038,…	0.983	.
EPHA2	11	47	3	3.016	13.6717	197	37	2.14257	1.82174	0.0342473	1.0,0.9991559156432896,1.0,0.9999761847291794,1.0,0.9999925041835243,1.0,0.9994494623823893,1.0,0.9999922425422696,1.0,0.9999919867629223,1.0,0.9990030095003121,1.0,0.08853983737549351,1.0,9.23534206681807E-4,1.0,0.9994844042175386,1.0,0.9972603361398064;1.0,.,1.0,.,1.0,.	0.983	.
TPTE	65	130	14	1.761	10.3179	1268	-81	-7.40305	1.81982	0.0343935	1.0,0.11179987572262656,1.0,0.09499720890415285,1.0,0.09330949070302276,1.0,0.10244332392981065,1.0,0.09563426244622063,1.0,0.5645076387130906,1.0,0.43924169371741084,1.0,0.5866596414328838,1.0,0.5657400500573722,1.0,0.12150213602724533,1.0,0.41190018208826207,1.0,0.6540955963487842,1.0,0.17115964538373804,1.0,0.4875038835648925,1.0,0.12001545689618483,1.0,0.6384157407925272,1.0,0.773810844069961…	0.983	.
OR10A4	16	28	2	0.953	12.9656	681	8	-1.61516	1.8196	0.0344102	1.0,0.005773173076116559,1.0,1.0412786510455813E-5,1.0,0.873763190159407,1.0,0.7844225424560781,1.0,0.09410594740407173,1.0,0.001224516685737796,1.0,0.037656822047438865,1.0,0.9752194526822487,1.0,0.72622387936075,1.0,6.531227463233623E-4,2.0,0.9858903933477674,1.0,0.005991973841017125,1.0,0.001218410259988715,1.0,0.005144496919137444,1.0,1.2542725263918706E-5;1.0,.,1.0,.	0.983	.
BRCA1	22	57	1	5.818	14.1982	201	27	-1.26079	1.81958	0.0344117	1.0,0.023925800981136534,1.0,0.9569535456173346,1.0,0.9905861684309551,1.0,0.997535661433822,1.0,0.04489775892874129,1.0,1.9777622965375617E-4,1.0,0.008434397200465245,1.0,0.08318350823538492,1.0,0.02026332722882887,1.0,0.018707308950363655,1.0,0.015105707951503376,1.0,0.005652350392204768,1.0,0.010869401900334114,1.0,0.06559370102568277,1.0,0.9791813842341057,1.0,0.00941636610230981,1.0,0.029750…	0.983	.
RPAP1	16	48	1	4.302	13.5204	166	44	0.446876	1.81944	0.034422	1.0,0.9872742936651006,1.0,0.9999930698008938,1.0,0.9837637299639408,1.0,0.979890431555692,1.0,1.1545003183044596E-5,1.0,0.858984195236978,1.0,0.9987176996086713,1.0,0.8546688801197282,1.0,0.01932077518721082,1.0,0.9994254434969871,1.0,0.9999926217688312,1.0,0.9996541764670196,1.0,0.845698744308734,1.0,0.9235436282045624,1.0,0.8017512753665651,1.0,9.358681887304119E-4;1.0,.	0.983	.
GIGYF1	13	48	6	3.228	14.4491	247	60	0.330074	1.81939	0.0344257	1.0,0.9999584332460694,1.0,0.9999663422493623,1.0,0.9897531503003616,1.0,0.9923711133977833,1.0,0.0048517030583909325,1.0,.,1.0,0.9937862237743824,1.0,0.7851940725983879,1.0,0.9817785132848508,1.0,0.9999578171902267,1.0,0.9856110397443602,1.0,0.8987880960535896,1.0,0.9989364150358592;1.0,.,1.0,.,1.0,.,1.0,.,1.0,.,1.0,.	0.983	.
EXOC1	9	44	1	2.775	13.27	452	12	1.53959	1.81855	0.0344899	1.0,0.999944257780795,1.0,0.9982027965732387,1.0,0.9993972118172142,1.0,0.999343352377157,1.0,0.999687509117744,1.0,0.9988226486111849,1.0,0.9994947680057327,1.0,0.9999772387910866,1.0,0.9999737955558323;1.0,.	0.983	.
SPG7	11	39	4	2.624	13.9175	203	39	0.428794	1.8185	0.0344936	1.0,0.007694051076885435,1.0,0.0230176650325321,1.0,0.9999931599795336,1.0,0.9998451968580353,1.0,0.9984724255662331,1.0,0.9990140094029123,1.0,0.9999917085239278,1.0,9.55066491468765E-5,1.0,0.9990320435318185,1.0,0.9983564905437315,1.0,0.0013830154314430757;1.0,.,1.0,.,1.0,.,1.0,.	0.983	.
ZDHHC17	9	44	0	2.021	12.1114	605	-12	1.34429	1.81844	0.0344983	1.0,0.9998670231478157,1.0,0.9999895270750396,1.0,0.9999925691606517,1.0,0.9995934317656436,1.0,0.999210722657687,1.0,0.9999915382892017,1.0,0.9992336345249885,1.0,0.9996143762928302,1.0,0.9969268365795232;.	0.983	.
ESRRB	12	56	5	1.765	12.403	616	39	1.45606	1.81803	0.0345296	1.0,0.9988616810577639,1.0,0.9999884163622195,1.0,0.9989158210327376,1.0,0.9987280942354649,1.0,0.9999922507777856,1.0,0.9999919082759573,1.0,0.9754418035447281,1.0,0.9994256393577631,1.0,0.9999924200007271,1.0,0.9993615198690444,1.0,0.9999921445449105,1.0,0.9938133781460555;1.0,.,1.0,.,1.0,.,1.0,.,1.0,.	0.983	.
PLEKHH2	14	51	2	4.627	13.1295	421	29	-3.29739	1.81596	0.0346882	1.0,0.9986724962319307,1.0,0.9994842802239875,1.0,0.9941750593966113,1.0,0.9635702008709113,1.0,0.7976155733320802,1.0,0.9399668048041108,1.0,0.9997396706917623,1.0,3.920331500196483E-4,1.0,0.19231649313124227,1.0,0.9982356681899929,1.0,0.999439874862958,1.0,0.9998655270167112,1.0,0.9987164336081259,1.0,0.9962187039981665;1.0,.,1.0,.	0.983	.
IQGAP1	16	69	3	5.164	13.9489	150	37	1.11684	1.8156	0.0347159	1.0,0.9678994056048674,1.0,0.9920285870747984,1.0,0.9981017313439315,1.0,0.9995297202658844,1.0,0.9990000695597681,1.0,0.9996485822084191,1.0,0.9349142501835159,1.0,0.9999912733521369,1.0,0.9997067256950012,1.0,0.99999235591936,1.0,0.9999911975443285,1.0,0.999739452347485,1.0,0.9949211091706336,1.0,0.8885009872506469,1.0,0.9958632164047171,1.0,0.9929752743340985;1.0,.,1.0,.,1.0,.	0.983	.
SYNDIG1L	8	25	2	0.732	13.312	384	45	0.589509	1.81544	0.0347281	1.0,0.9919351028202114,1.0,0.9998668150681527,1.0,0.9988634648205099,1.0,0.9832357456761218,1.0,0.7541276289192059,1.0,0.0345144228721041,1.0,0.004671610685682979,1.0,0.9659429143690828;1.0,.,1.0,.	0.983	.
BRAF	13	61	2	2.391	12.6287	616	25	3.99134	1.81349	0.0348785	1.0,0.9897833656172862,1.0,0.9996325196558316,1.0,0.9994703682957011,1.0,0.9938330649565417,1.0,0.9987957488511502,1.0,0.9989719911503432,1.0,0.9988003126280125,1.0,0.9988888589039415,1.0,0.9989208383485484,1.0,0.9995620201521133,1.0,0.9999929200130895,1.0,0.9999914833069824,1.0,0.9999914006266236;1.0,.,1.0,.	0.983	.
EVI5	12	46	3	2.561	13.0992	506	4	-0.0869734	1.81343	0.0348827	1.0,0.9851660413978734,1.0,0.9358121456219408,1.0,0.9965438275415434,1.0,0.9782567386271941,1.0,0.9483157823483307,1.0,0.999982102247512,1.0,0.9982093653198492,1.0,0.9991702256189351,1.0,0.9976579680427796,1.0,0.9960744387099978,1.0,0.989891346255688,1.0,0.9964324665538712;1.0,.,1.0,.,1.0,.	0.983	.
CGN	17	43	3	3.712	14.1413	176	31	-0.197184	1.81226	0.0349729	1.0,0.999824451602855,1.0,0.996815101571754,1.0,7.961535160263042E-4,1.0,0.0017269497811503523,1.0,0.007963653798897368,1.0,0.7112365445141547,1.0,9.1132537932651E-4,1.0,2.8185438139882843E-4,1.0,0.9274128793437494,1.0,0.9969499245678963,1.0,0.10792637639660879,1.0,0.9796875111712732,1.0,0.967324495204024,1.0,.,1.0,0.9998912028875644,1.0,0.003087551537865127,1.0,0.8291967452935131;1.0,.,1.0,.,1.0…	0.983	.
PGAP1	11	40	1	2.93	13.2166	370	17	0.271612	1.81127	0.0350498	1.0,0.7807785362156886,1.0,3.480420106010316E-5,1.0,0.9904368592854232,1.0,0.9972295051276661,1.0,0.9973091913033632,1.0,0.9904858058353924,1.0,0.9944024525320145,1.0,0.9998799736132802,1.0,0.9999924798654823,1.0,0.9999924346545025,1.0,0.014470355605361074;1.0,.	0.983	.
MB21D2	17	70	4	1.486	10.4509	631	8	1.64861	1.80777	0.0353215	1.0,0.9902096076404983,1.0,0.9988579882887813,1.0,0.9960363795675282,1.0,0.9890613670224796,6.0,0.9987919029925699,1.0,0.9950617734211122,1.0,0.9995467301256873,1.0,0.9997385941207089,1.0,0.9948438116926233,1.0,0.9955455524021612,1.0,0.9999911392380403,1.0,0.9262121864058295;1.0,.,1.0,.,1.0,.,1.0,.	0.983	.
BMP4	10	39	1	1.237	12.4408	645	-3	1.90585	1.80757	0.0353371	1.0,0.9982898645068872,1.0,0.9663129630151819,1.0,0.9997408630386913,1.0,0.9994635340466673,1.0,0.9816935183780512,1.0,0.012481523482794684,1.0,0.974750324941113,1.0,0.9975197148651174,1.0,0.9994785954013617,1.0,0.999121575547792;1.0,.	0.983	.
IKBIP	10	32	1	1.91	13.0981	461	18	-0.0934917	1.80584	0.0354714	1.0,0.9701064114585273,1.0,0.8970928445294941,1.0,0.9502625829674809,1.0,3.012441661513249E-5,1.0,0.9919240720869349,1.0,0.7909255114125467,1.0,0.9892025005645588,1.0,0.893437675591773,1.0,0.9935742552030373,1.0,0.9998472685792499;1.0,.	0.983	.
CDC73	10	47	1	1.681	12.5637	442	-12	4.11526	1.80489	0.0355463	1.0,0.9746957127006117,1.0,0.9998666968236153,1.0,0.9933427659640706,1.0,0.9996977877473527,1.0,.,1.0,0.9999922874616668,1.0,0.9994885540715894,1.0,0.9999918546713875,1.0,0.9992131647951183,1.0,0.9994800726831626;1.0,.	0.983	.
BMP10	7	30	1	1.285	12.9097	470	27	0.779174	1.80442	0.0355827	1.0,0.9993891640018673,1.0,0.9999916092832617,1.0,0.9995980256078392,1.0,0.9961214993962169,1.0,0.9976312949401518,1.0,0.999991637080507,1.0,0.8220009018761526;1.0,.	0.983	.
ADPRH	8	32	3	1.089	12.5765	595	40	-0.98502	1.80421	0.0355988	1.0,.,1.0,0.9927330826418751,1.0,0.9765463693077614,1.0,0.9931899059481962,1.0,0.9999884007775461,1.0,0.9953888751834712,1.0,0.9999939509952183,1.0,0.9725987521504533;1.0,.,1.0,.,1.0,.	0.983	.
COL5A3	35	100	6	5.573	14.1422	413	1	-0.24466	1.80332	0.0356686	1.0,0.956388696203435,1.0,0.001320411389303884,1.0,6.705268885338143E-6,1.0,0.9196814095229989,1.0,0.07112986261400134,1.0,0.011598124477356591,1.0,0.995295429710145,1.0,0.9641215068527091,1.0,0.006214961457359808,1.0,4.65426469576583E-4,1.0,0.9966681037813289,1.0,.,1.0,0.001653584204208853,1.0,0.8613084403669796,1.0,.,1.0,0.999546500505071,1.0,0.996580021968153,1.0,0.9982828054276016,1.0,0.00569…	0.983	.
CASP8	11	33	2	1.763	13.2564	386	37	0.817747	1.80301	0.0356936	1.0,0.893721251241967,1.0,0.011004696270891472,1.0,1.66840300290067E-5,1.0,.,1.0,0.9080741204077653,1.0,0.8892670329775976,1.0,0.824182384415121,1.0,0.9992088697802781,1.0,0.9972321358511559,1.0,0.7883263609436029,1.0,0.9999927546675516;1.0,.,1.0,.	0.983	.
MYPN	31	110	10	4.235	12.9182	251	19	-0.352515	1.80238	0.0357427	1.0,0.9687237084439295,1.0,0.9995585692197606,1.0,0.9643589765835971,1.0,0.9296178651319756,1.0,0.9823212926832171,1.0,0.9976723403462924,1.0,0.7721571536189918,1.0,0.002347199239034645,1.0,0.9776681412620483,1.0,0.9999943316836337,1.0,0.9642354766608264,1.0,8.121303299538146E-6,1.0,0.9963552094887705,1.0,0.999992348695468,1.0,0.7410503586570204,1.0,0.9974406545454846,1.0,8.012312461087583E-6,1.0…	0.983	.
TDG	6	23	0	1.299	13.9901	281	40	1.7354	1.8021	0.035765	1.0,0.9832701397390297,1.0,0.002041759472678116,1.0,0.999992580439951,1.0,0.999992580439951,1.0,0.9972791211223455,1.0,0.999288475378247;.	0.983	.
CCT6A	8	36	2	1.666	13.5121	642	4	0.826492	1.80157	0.0358069	1.0,0.9969637192837613,1.0,0.998414467223937,1.0,0.9958773158378942,1.0,0.9926803510729478,1.0,0.9994818527518678,1.0,0.999062980707585,1.0,0.9992730358516951,1.0,0.9999835577909542;1.0,.,1.0,.	0.983	.
APBB1IP	26	75	7	2.132	12.3721	536	19	2.02334	1.79895	0.036013	1.0,0.9938935265796971,1.0,0.9972352120640937,1.0,0.9733779507800124,1.0,1.815790850027661E-4,1.0,0.6626959597778393,1.0,0.9800840923120435,1.0,0.9782917438070982,1.0,0.9976397486267476,1.0,0.9522458476535304,1.0,0.9971065033300226,1.0,0.9999932028165717,1.0,0.9991413024592692,1.0,0.9988043619457244,1.0,0.8698908421309285,1.0,0.9976367525211441,1.0,0.7261862192118188,1.0,0.9904316721112146,1.0,0.…	0.983	.
SEC14L3	6	24	1	1.434	13.3964	288	48	-0.274123	1.79854	0.0360456	1.0,0.9912441930582253,1.0,0.9989770025299975,1.0,0.9997369664606174,1.0,0.9250047911359365,1.0,0.9897241658170823,1.0,0.9087552146852064;1.0,.	0.983	.
PLPPR4	15	56	6	2.327	12.7735	397.89	18.9	0.295011	1.79748	0.0361295	1.0,0.9993587514498676,1.0,0.9999527157155564,1.0,0.9961050455398079,1.0,0.9356455436838728,1.0,0.999967182534812,1.0,0.9985832147223919,1.0,0.05997976526545332,1.0,0.9970139302098902,1.0,0.9472926144933203,1.0,0.7715306419924555,1.0,0.9642129727709695,1.0,0.9998056805803476,1.0,0.98465810257226,1.0,0.99131938832458,1.0,0.9938821878638524;1.0,.,1.0,.,1.0,.,1.0,.,1.0,.,1.0,.	0.983	.
MLXIPL	10	34	2	2.652	13.996	214	52	1.15748	1.79581	0.0362627	1.0,0.9462511242013665,1.0,0.9103576049530744,1.0,0.9805441322717506,1.0,0.9985901413772995,1.0,0.9993287256274159,1.0,0.9596532175213625,1.0,0.8754098346123906,1.0,0.9894030233882866,1.0,0.9941378400380224,1.0,0.9385525663490873;1.0,.,1.0,.	0.983	.
HSPA2	7	26	0	1.925	13.4038	188	36	0.65218	1.79573	0.0362687	1.0,0.9980225515038177,1.0,0.9985731147829814,1.0,0.9939317210763498,1.0,0.9883829474018407,1.0,0.9898654673622909,1.0,0.996293536089272,1.0,0.9831574392784329;.	0.983	.
CSGALNACT2	10	31	0	1.691	13.0183	563	-9	0.102338	1.79557	0.0362813	1.0,0.9978446976096602,1.0,0.9976101685691827,1.0,0.008233291999705586,1.0,0.8330895809621394,1.0,0.7540535356942408,1.0,0.9923346746788767,1.0,0.802817992687259,1.0,0.9983390098796134,1.0,0.9943256181884004,1.0,0.9334635257399633;.	0.983	.
DCAF5	10	43	0	2.981	13.4303	289	33	3.39136	1.79543	0.0362923	1.0,0.9966418136846918,1.0,0.9817139799981327,1.0,0.9989399768189595,1.0,0.9977813380461591,1.0,0.9950171316065615,1.0,0.9992352241491342,1.0,0.9980451265263035,1.0,0.9994776647895256,1.0,0.9985203739047066,1.0,0.9994215068592762;.	0.983	.
SEZ6L2	13	49	3	2.862	13.4746	390.01	30.17	1.77479	1.79502	0.0363254	1.0,0.9999932480879906,1.0,0.9976461476535847,1.0,0.9996137756318046,1.0,0.9727884417729586,1.0,0.9941109250918604,1.0,0.9972705026427334,1.0,0.9921696207254741,1.0,0.9889402670005147,1.0,0.9999919313340128,1.0,0.8647877951640075,1.0,0.007954254917239133,1.0,0.99447372715794,1.0,0.9952853297267308;1.0,.,1.0,.,1.0,.	0.983	.
GDNF	8	34	1	0.702	12.0808	628	4	1.36771	1.79474	0.0363475	1.0,0.9992898904085514,1.0,0.9987082056646717,1.0,0.9967607680496542,1.0,0.07478109788944934,1.0,0.9997406547645546,1.0,0.9999871436285491,1.0,0.9997413313994494,1.0,0.9981238633666435;1.0,.	0.983	.
LSM4	4	18	0	0.445	14.0735	210	39	1.67329	1.79446	0.0363699	1.0,0.9982126380511294,1.0,0.99520874019176,1.0,0.9992820500683061,1.0,0.9992741567412095;.	0.983	.
RBM5	9	38	0	2.591	13.7806	196	35	4.2879	1.79402	0.0364049	1.0,0.9999920548942994,1.0,0.999989026613199,1.0,0.9987250871311624,1.0,0.9999918117713007,1.0,0.9956711845081785,1.0,0.9929748173631048,1.0,0.9999921260868578,1.0,0.977601979885599,1.0,0.9537693164739571;.	0.983	.
SLC22A2	15	40	6	1.727	13.3903	326	-9	-0.979564	1.79188	0.0365761	1.0,0.001669181999121839,1.0,0.9763947803063975,1.0,0.9302889335962852,1.0,0.9215920100993484,1.0,0.9997710835199688,1.0,0.999992922988078,1.0,8.460775512591121E-6,1.0,1.059661125965083E-5,1.0,0.9997389095009556,1.0,0.9404451435814578,1.0,0.004143395953030278,1.0,0.019580697879573183,1.0,0.00400666504494596,1.0,0.9999798099511783,1.0,8.975505334259109E-6;1.0,.,1.0,.,1.0,.,1.0,.,1.0,.,1.0,.	0.983	.
KDM5B	22	87	3	4.883	13.0456	378	35	1.99427	1.79188	0.0365764	1.0,0.9999924696746794,1.0,0.8509829555589581,1.0,0.5621309204021059,1.0,0.9848684850963534,1.0,0.877635568614792,1.0,0.8845742983990914,1.0,0.9978406132683639,1.0,0.9999832725218413,1.0,0.8649573390085228,1.0,0.9991071093501649,1.0,0.8888297127986644,1.0,0.9988526414544023,1.0,0.9999890492560018,1.0,0.9950701398548267,1.0,0.9999917231575286,1.0,0.9999922982035955,1.0,0.9999913925003108,1.0,0.999…	0.983	.
MAPKAP1	7	31	0	1.643	13.6539	475	38	2.94468	1.79072	0.036669	1.0,0.9998944456665735,1.0,0.9999877246506694,1.0,0.999105352111691,1.0,0.9940833939728555,1.0,0.9947607785039981,1.0,0.9981724218742213,1.0,0.9913984030053369;.	0.983	.
PLA1A	12	34	3	1.456	12.573	595	42	-1.23352	1.79053	0.0366842	1.0,0.06883316180167927,1.0,0.9823145901632444,1.0,0.8548206433884182,1.0,0.9615613296798713,1.0,0.1429757428450265,1.0,0.9684779882805297,1.0,0.8983087200408038,1.0,0.9999887518175588,1.0,0.9998657074680241,1.0,0.9750345625000021,1.0,0.003566790353831901,1.0,0.3175463218291801;1.0,.,1.0,.,1.0,.	0.983	.
TRIP4	5	22	0	1.811	13.5472	198	40	-0.889606	1.79036	0.0366979	1.0,0.9988460221756645,1.0,0.9896653692053416,1.0,0.9548385917417904,1.0,0.9997576247838139,1.0,0.9994450271661527;.	0.983	.
AGMO	20	64	5	1.403	9.79121	1102	-22	-4.63367	1.79013	0.0367165	1.0,0.023114446449269348,1.0,0.0024002444597560468,1.0,0.01114061556926052,1.0,0.996110615229266,1.0,0.06684474867140167,1.0,.,1.0,0.9992383093919871,1.0,0.9877254835304223,1.0,0.03453463442610384,1.0,0.998729187977147,1.0,0.9978417459452126,1.0,0.9999921285016429,1.0,0.9978455965078699,1.0,0.9994867371694189,1.0,0.9984549255905197,1.0,0.9979510203933939,1.0,0.9386047920889979,1.0,0.7446410782162…	0.983	.
KIF5A	16	63	4	3.239	14.114	303	44	4.82906	1.78968	0.036753	1.0,0.9595784928321192,1.0,0.9997296546076745,1.0,0.9999923114504723,1.0,0.966974201618753,1.0,0.7592604266127697,1.0,0.8673571759287659,1.0,0.9988474052679823,1.0,0.9994883986897106,1.0,0.999248554284459,1.0,0.9981355678183941,1.0,0.99902991550429,1.0,0.9586468101289335,1.0,0.9997413633437344,1.0,0.14040679102866405,1.0,0.9986040984618276,1.0,0.999235000025083;1.0,.,1.0,.,1.0,.,1.0,.	0.983	.
MSN	10	38	1	1.799	12.6924	376.82	47	2.77943	1.78936	0.0367785	1.0,0.9977941148572763,1.0,0.9396087333326492,1.0,0.9982866171948905,1.0,0.9976158306403903,1.0,0.9883005130641821,1.0,0.9946015502358231,1.0,0.9948593582283537,1.0,0.9975678214264089,1.0,0.9961051952510646,1.0,0.9970102057209869;1.0,.	0.983	.
TEAD2	6	23	1	1.425	14.5965	309	30	1.2786	1.78888	0.0368167	1.0,0.9976033001206057,1.0,0.998765464032012,1.0,0.9826161454946254,1.0,0.987173258102249,1.0,0.9997307598775163,1.0,0.994087022482665;1.0,.	0.983	.
ESR2	9	32	2	1.943	13.177	387	46	-0.0710872	1.78878	0.0368253	1.0,0.9991071616516853,1.0,0.9984550527055516,1.0,0.9962079641001904,1.0,0.0250325675505906,1.0,0.9812335883677717,1.0,0.9959598460248736,1.0,0.9470863617439674,1.0,0.9811255819243669,1.0,0.9962199181063947;1.0,.,1.0,.	0.983	.
ANGPTL1	7	33	2	1.496	12.6279	482.76	3.11	-0.677251	1.78752	0.0369269	1.0,0.9999874388046008,1.0,0.9993989227711735,1.0,0.9997396173737269,1.0,0.9999946548589089,1.0,0.9993374424228849,1.0,.,1.0,0.9721571407071987;1.0,.,1.0,.	0.983	.
MC2R	12	40	2	0.899	11.7999	815	-2	0.163208	1.7872	0.0369526	1.0,0.9911471714371266,1.0,0.9991831864368423,1.0,0.9999827397894359,1.0,0.9992185785818595,1.0,0.9474020065354396,1.0,0.021686685521517993,2.0,0.9879991282009123,1.0,0.9730835104059524,1.0,0.9994360304153981,1.0,5.129602443351941E-4,1.0,1.2768769000920292E-5;1.0,.,1.0,.	0.983	.
GRK7	13	40	4	1.682	12.9639	406	30	0.735758	1.78705	0.0369651	1.0,7.0982272917722315E-6,1.0,0.9203793415544094,1.0,0.9997381146784928,1.0,.,1.0,0.9975186355656162,1.0,0.9935744436804916,1.0,0.9905346625266591,1.0,0.9118132687192309,1.0,0.9855937867971994,1.0,0.6790128951230988,1.0,0.9978681544168322,1.0,0.980362461812003,1.0,1.4082805239728985E-5;1.0,.,1.0,.,1.0,.,1.0,.	0.983	.
QRFPR	14	45	3	1.326	12.5016	809	-2	0.758594	1.78692	0.0369756	1.0,0.0031041185258684277,1.0,0.4846087247630082,1.0,0.9900628444544178,1.0,0.9519550487398935,1.0,0.9999837507350413,1.0,0.9883956857493008,1.0,0.9953669072219078,1.0,0.9781231707502802,1.0,0.9977713148922599,1.0,0.01683533897525795,1.0,0.9981530673516419,1.0,0.9996052102421167,1.0,0.9943350443567318,1.0,0.003984788372462585;1.0,.,1.0,.,1.0,.	0.983	.
MTMR6	9	34	1	1.983	12.7082	538	31	-0.371857	1.78581	0.0370651	1.0,0.9991228783334557,1.0,0.9979237629270744,1.0,0.20592825139291573,1.0,.,1.0,0.9642491120551262,1.0,0.9964574641027932,1.0,0.9985521278156447,1.0,0.9999921134967074,1.0,0.9342129365504525;1.0,.	0.983	.
BCL9L	16	57	4	4.54	14.2131	175	54	0.503022	1.78552	0.0370889	1.0,0.9029470973012332,1.0,0.9651656863703493,1.0,0.9605034725444797,1.0,0.9962418586222359,1.0,0.9312337860314671,1.0,0.9992762932790379,1.0,0.9996134733097279,1.0,0.9799663572050079,1.0,0.9812656200243994,1.0,0.9903441629579428,1.0,0.9991577763271345,1.0,0.9991181584936758,1.0,0.6313971567016629,1.0,0.7743564661199629,1.0,0.9798384091071364,1.0,0.9926438039868712;1.0,.,1.0,.,1.0,.,1.0,.	0.983	.
PIP4K2C	5	22	0	1.316	14.114	303	44	1.40305	1.78546	0.0370933	1.0,0.9977713461109605,1.0,0.9991057778133231,1.0,0.9992354271546188,1.0,0.9985430928942052,1.0,0.9898743244806187;.	0.983	.
CCDC170	20	48	4	2.224	12.6169	535	7	-0.441622	1.78511	0.037122	1.0,0.004902826047093756,1.0,.,1.0,0.981891998324361,1.0,0.8235095250204492,1.0,0.00195578312516338,1.0,0.009449577952139816,1.0,0.8462363131349262,1.0,0.9727753668770727,1.0,0.9813077534211996,1.0,0.9879703906928954,1.0,0.8705506239979135,1.0,0.03266686125025764,1.0,0.996120038439282,1.0,0.9828917870206505,1.0,0.8720736324573886,1.0,0.9425378865046674,1.0,0.9912290409369845,1.0,0.993233212202565…	0.983	.
SLC23A2	6	28	1	1.879	13.6317	177	48	1.56104	1.7835	0.0372523	1.0,0.998367462026063,1.0,0.9986367138559503,1.0,0.9998645484382533,1.0,0.9999915658559698,1.0,0.9992976483596321,1.0,0.9996676643629336;1.0,.	0.983	.
ERBIN	10	49	1	4.508	12.9014	189	32	-1.33221	1.78257	0.0373281	1.0,0.9999375955876817,1.0,0.9998422237899425,1.0,0.9992536889133965,1.0,0.9999618663035067,1.0,0.9994949791775437,1.0,0.9997789015733747,1.0,0.9999836652705277,1.0,0.9984545263268023,1.0,0.9999375753178328,1.0,0.9999695627075631;1.0,.	0.983	.
ALB	13	38	1	1.935	12.6628	613	8	0.341594	1.78235	0.0373457	1.0,0.972496601540239,1.0,0.9715058611051048,1.0,0.9151013686061322,1.0,0.9914019215943906,1.0,0.9963874652153552,1.0,0.9487082977443677,1.0,0.020151645555005163,1.0,0.9000200525070612,1.0,0.004698462203487656,1.0,0.9941029508392404,1.0,.,1.0,0.9823478250352732,1.0,0.06891584465715597;1.0,.	0.983	.
C8orf34	18	61	1	1.922	10.5065	910	-22	-0.0874877	1.78194	0.0373798	1.0,0.8528086917607868,1.0,0.9994150982427887,1.0,0.9958585650147901,1.0,0.9855152268528992,1.0,0.9683776178798182,1.0,0.8623168956292702,1.0,0.9992442973176259,1.0,0.9984694890643855,1.0,0.9986215912381059,1.0,0.9734490942671314,1.0,0.9999412733799458,1.0,0.9980940899223153,1.0,0.8384378728729251,1.0,0.8610935243063849,1.0,0.761995135730614,1.0,0.7113667988200365,1.0,0.9990059543441526,1.0,.;1.0…	0.983	.
IQCJ-SCHIP1	13	45	3	1.879	12.4265	484.2	15.08	0.946393	1.77976	0.037558	1.0,0.9364102135500258,1.0,0.03880957684218232,1.0,1.7807730169159972E-4,1.0,0.9301113369396312,1.0,0.9283112704401865,1.0,0.9685642241190395,1.0,0.9742612885735321,1.0,0.9999936939493357,1.0,0.9997077937619081,1.0,0.999982995881484,1.0,0.010256874710257246,1.0,0.9998665049904785,1.0,0.9999872679994918;1.0,.,1.0,0.0015974185837113796,1.0,.	0.983	.
STON1-GTF2A1L	40	104	9	3.64	11.2264	934	-3	-5.52795	1.77905	0.0376161	1.0,0.9989612858021566,1.0,0.9962271167500792,1.0,0.9923942802497883,1.0,0.9781978602234455,1.0,3.6561469896491476E-4,1.0,0.9894111236057017,1.0,0.010004902886047565,1.0,0.9416080178242687,1.0,0.908039192199936,1.0,0.9984150251483417,1.0,1.1560464524315753E-5,1.0,0.7830697681030597,1.0,0.6908463800518057,1.0,0.99571951373244,1.0,0.9469606475184549,1.0,0.0015286938105375993,1.0,0.9933182472185096,…	0.983	.
CRABP2	5	16	1	0.437	14.4316	180	37	-0.0265749	1.77664	0.0378136	1.0,.,1.0,0.9966537211846507,1.0,0.997143065862771,1.0,0.0846721215620462,1.0,.;1.0,.	0.983	.
SH3RF2	11	32	0	2.235	12.8898	406	-7	-0.462529	1.77523	0.0379297	1.0,0.9974057183335399,1.0,0.9981810307521557,1.0,0.9991721744586841,1.0,0.9822008843892902,1.0,7.25592808637043E-6,1.0,0.6534110059221778,1.0,0.9707181247724572,1.0,0.9647570894985117,1.0,0.004728686523440864,1.0,0.9601377683575533,1.0,0.9236585112655946;.	0.983	.
CEP104	12	45	1	3.057	12.4281	412	32	0.0588127	1.77491	0.037956	1.0,0.9748681097692843,1.0,.,1.0,0.9579728038280262,1.0,0.9994008778484088,1.0,0.9801773248840258,1.0,0.0036527740440720166,1.0,0.9989842722756239,1.0,.,1.0,0.9992721055787037,1.0,0.9751510727529672,1.0,0.9989551958822307,1.0,0.9973639987565597;1.0,.	0.983	.
GRAMD1C	15	41	4	2.216	13.0004	363	36	-0.136671	1.7734	0.038081	1.0,0.05819689454130712,1.0,.,1.0,8.150679196948085E-6,1.0,0.9999849278969841,1.0,.,1.0,0.6241471771912526,1.0,0.9972493075091506,1.0,0.8459886487260724,1.0,0.6497556576082932,1.0,.,1.0,0.9899441749511785,1.0,.,1.0,0.9799456376428775,1.0,2.625296690994094E-5,1.0,.;1.0,.,1.0,.,1.0,.,1.0,.	0.983	.
RPL10	7	26	3	0.844	14.6387	225.72	40	3.47841	1.77325	0.0380934	1.0,0.9964541049868593,1.0,0.9927374977389021,1.0,0.991066977875778,1.0,0.9632521790466056,1.0,0.9928487417168859,1.0,0.9866626131394791,1.0,.;1.0,.,1.0,.,1.0,.	0.983	.
ATG4C	8	25	0	1.427	12.3032	415	5	-2.20092	1.77264	0.0381441	1.0,0.991668256201526,1.0,0.9904270766722844,1.0,0.9999928490480198,1.0,0.09265837448584793,2.0,1.3598611007875264E-4,1.0,0.9953927339359225,1.0,0.9954128395159062;.	0.983	.
CCDC39	33	76	4	3.188	12.1159	1031	2	-1.29974	1.77085	0.0382925	1.0,0.0031975514366378594,1.0,0.9316840712353751,1.0,4.212454162399534E-5,1.0,0.9606185876374528,1.0,0.8778401724928354,1.0,0.9862587011792594,1.0,0.9041641270322875,1.0,0.007174723850892239,1.0,.,1.0,0.8814506725784854,1.0,0.8038373261491132,1.0,0.9946454182121982,1.0,0.0012723276015431655,1.0,9.072332669746727E-6,1.0,0.9793963958692178,1.0,0.0014090009789798302,1.0,0.002017161348210147,1.0,0.01…	0.983	.
HNF4A	9	34	2	1.795	13.5534	376	16	1.60558	1.76977	0.0383829	1.0,0.9949548132181045,1.0,0.9922511535745773,1.0,0.9984141630383719,1.0,0.9964243331842857,1.0,0.0014311335023455532,1.0,0.9997403574393208,1.0,0.9971308659060742,1.0,0.9974684025025025,1.0,0.9978162516998101;1.0,.,1.0,.	0.983	.
JUP	8	33	1	3.205	14.3811	175	35	0.928764	1.76963	0.0383946	1.0,0.9844135705282755,1.0,0.9996061859595109,1.0,0.983672337222518,1.0,0.9999916223710751,1.0,0.9985463166593918,1.0,0.9999910257079746,1.0,0.9999925720372811,1.0,0.9557504031530382;1.0,.	0.983	.
OR2F1	12	28	1	0.959	12.8172	732	-11	-1.16573	1.76896	0.0384501	1.0,0.0016302151271646102,1.0,0.9685812328813218,1.0,0.9931707378152295,1.0,0.9077800522672983,1.0,0.8734338398135588,1.0,0.0023518345226482924,1.0,7.347410997490916E-4,1.0,0.01178903740445796,1.0,0.9808919973303133,1.0,0.9158654352664996,1.0,0.891205168002139,1.0,0.028593220229289236;1.0,.	0.983	.
CADM3	20	63	5	1.349	11.5086	785	14	1.39461	1.76779	0.0385476	1.0,0.897876810166458,1.0,0.9966637925913184,1.0,0.9579520230808589,1.0,0.9999910564928387,1.0,0.9851422777263494,1.0,0.9996131879559742,1.0,2.62222998401342E-4,1.0,0.9983315270362715,1.0,0.004595739721418112,1.0,0.9959045923843307,1.0,0.9793391669818583,1.0,0.11413938840855375,1.0,0.9917765904576915,1.0,0.009355936544129554,1.0,0.9874838026629058,1.0,0.9747026787643569,1.0,.,1.0,0.99119763054982…	0.983	.
GPT2	9	38	2	1.627	13.0864	362	12	2.66626	1.76504	0.0387786	1.0,0.9041766096683139,1.0,0.9999930973640816,1.0,0.9999903316337959,1.0,0.9999900644465807,1.0,0.9546271284219356,1.0,0.9972362933109558,1.0,0.9992290981713223,1.0,0.9820673323336723,1.0,0.9999926901199817;1.0,.,1.0,.	0.983	.
GK2	15	45	2	1.667	11.6278	787.35	-2.81	-0.819778	1.76378	0.0388849	1.0,0.01341809489356885,1.0,0.7463642847472212,1.0,0.9137755502627569,1.0,0.9998324999473325,1.0,0.9830267683397409,1.0,0.998194577995613,1.0,0.669990057773784,1.0,0.9720162329493867,1.0,0.9142936599544528,1.0,0.8975004555202785,1.0,0.9954105730391709,1.0,.,1.0,0.9966970098554657,1.0,0.7620172966099232,1.0,0.853909050773125;1.0,.,1.0,.	0.983	.
ADORA2A	8	28	2	1.249	13.3239	186	54	2.06842	1.76271	0.0389749	1.0,0.997549721918138,1.0,0.999993846304845,1.0,0.9311942812964997,1.0,0.9112465241564758,1.0,0.9226761424141644,1.0,0.9983930869650008,1.0,0.937748319584862,1.0,0.9489410963848587;1.0,.,1.0,.	0.983	.
DHTKD1	10	39	2	2.845	12.7415	227	25	-0.576333	1.75829	0.0393493	1.0,0.9865424401756019,1.0,0.9988444088990426,1.0,0.88469870041613,1.0,0.9996134882084304,1.0,0.9985632576884886,1.0,0.8993842622184542,1.0,0.998219846015488,1.0,0.9670058435264093,1.0,0.9991600438616486,1.0,0.9909751191877211;1.0,.,1.0,.	0.983	.
ADGRL4	27	90	8	2.148	11.2125	903	-17	-1.53028	1.75606	0.0395395	1.0,0.9907225335727976,1.0,0.9999819145045867,1.0,0.9457072437511906,1.0,0.9999904941031791,1.0,0.9999923386155224,1.0,0.9999924049870409,1.0,0.9997302436461883,1.0,0.9994343255580751,1.0,0.9785593509851277,1.0,0.9891133027942944,1.0,0.8550591603635556,1.0,0.9939575267692684,1.0,1.2015596010796803E-5,1.0,0.01776889260433763,1.0,0.8602503813468461,1.0,.,1.0,0.8012309581833895,1.0,0.958005593963877…	0.983	.
PRR30	13	19	0	1.244	14.0095	238	50	0.0759931	1.75526	0.0396078	1.0,0.006537770973274707,1.0,0.0020795953178487495,1.0,0.004253006026763517,1.0,0.08393799567945918,1.0,4.157287943494097E-5,1.0,0.7476180879195159,1.0,0.004698520058484705,1.0,1.120835476949401E-5,1.0,0.5566212493698133,1.0,6.408142309545242E-5,1.0,9.85438255126099E-6,1.0,0.0010604607636095962,1.0,0.8895266545070336;.	0.983	.
CDH2	20	89	2	2.885	10.6745	931	-16	1.14278	1.75249	0.0398452	1.0,0.9997381122932532,1.0,0.9993220455338934,1.0,0.9999934770851551,1.0,0.99998869798303,1.0,0.9979700239933218,1.0,0.9723064275576403,1.0,0.9979078363046796,1.0,0.9997396643891989,1.0,0.997905655478362,1.0,0.9939333888698074,1.0,.,1.0,0.9999936567481278,1.0,0.9999936987167117,1.0,0.9999937759374535,1.0,0.9999938938946844,1.0,.,1.0,0.045057949199826676,1.0,0.998655019450581,1.0,0.999804165067671…	0.983	.
HSPB8	12	36	2	0.606	11.843	779	3	0.32228	1.75188	0.0398972	1.0,0.9839892288913321,1.0,0.9716732236631564,1.0,0.9816255057713308,1.0,0.051420981093043355,1.0,0.9341438002574687,1.0,0.2051895781068326,1.0,0.9143769898973063,2.0,0.957579250261928,1.0,0.8533676573513367,1.0,0.9980544599153158,1.0,0.9998234290039937;1.0,.,1.0,.	0.983	.
GPATCH8	17	58	3	4.584	13.9298	166	30	0.882033	1.75181	0.0399029	1.0,0.9997059293692931,1.0,0.9898342430488803,1.0,0.6260962486885671,1.0,0.027075907872075325,1.0,0.9977345696669635,1.0,0.6966564597978863,1.0,0.9926135650951119,1.0,0.8903718815845211,1.0,0.9786582271560538,1.0,0.9999621620867893,1.0,1.2766338583843304E-5,1.0,0.9885550580431403,1.0,0.9963597240952944,1.0,0.993859221648097,1.0,0.8760597701083296,1.0,0.9999788848998137,1.0,0.9995876662842683;1.0,…	0.983	.
WNT3	8	32	1	1.088	13.1658	254	23	4.22697	1.75105	0.039969	1.0,0.9997972293927198,1.0,0.9944792577893092,1.0,0.9998178166522729,1.0,0.9965687481785918,1.0,0.9996008556965909,1.0,0.9800475979266208,1.0,0.9767451322114916,1.0,0.9736412218731956;1.0,.	0.983	.
LDB3	14	45	4	2.588	12.774	192	27	0.322287	1.75005	0.0400549	1.0,0.9973944716903637,1.0,0.11065194569346332,1.0,0.11575252614435148,1.0,8.735017015799648E-6,1.0,0.14967224487978026,1.0,0.9645808976545311,1.0,0.9997418879053707,1.0,0.999343591599796,1.0,0.9986525138007709,1.0,0.9978079264989597,1.0,0.6928567216362143,1.0,0.11001143153101066,1.0,0.9971350776516616,1.0,0.9999939289656127;1.0,.,1.0,.,1.0,.,1.0,.	0.983	.
ADCY4	13	43	2	3.383	13.7169	173	39	1.60528	1.74959	0.0400943	1.0,0.04687397909333137,1.0,0.9949810912128767,1.0,0.9997431909514314,1.0,.,1.0,0.987084324484224,1.0,0.9211300395123242,1.0,0.6716721166790802,1.0,0.8798310386989795,1.0,0.9977044620953376,1.0,0.05883227863943227,1.0,0.9135917811598538,1.0,0.9992986107956392,1.0,0.9990556841783442;1.0,.,1.0,.	0.983	.
VNN1	14	37	2	1.577	11.7532	569	2	-1.46956	1.74894	0.0401503	1.0,7.740404853366105E-4,1.0,0.9922850629769939,1.0,0.9978423243680942,1.0,0.9986511511310385,1.0,0.9939421607843157,1.0,7.07722869419615E-4,1.0,0.9996977835575884,1.0,0.9780752805352528,1.0,0.9845199368978823,1.0,9.241392163597765E-6,1.0,0.7318263566388467,1.0,7.697444759094732E-4,1.0,0.030168624609050697,1.0,0.8613000300284518;1.0,.,1.0,.	0.983	.
LRP3	12	49	4	2.348	12.9142	270	-8	1.4196	1.74888	0.0401563	1.0,0.9609819643561848,1.0,0.9916100528707783,1.0,0.9980225660058235,1.0,0.9968025281735597,1.0,0.9994759470341117,1.0,0.999992814168981,1.0,0.9996072389104731,1.0,0.999991959718552,1.0,0.9992081367266654,1.0,0.9999822529750151,1.0,0.045257375015237515,1.0,0.050754020994612764;1.0,.,1.0,.,1.0,.,1.0,.	0.983	.
TNNI3K	29	110	8	2.991	11.3745	1135	-16	-2.5107	1.74887	0.0401563	1.0,0.9999346765695141,1.0,0.9967678946363385,1.0,0.9890043861123547,1.0,0.9964181081118214,1.0,0.06604492514289383,1.0,0.9999375760284674,1.0,0.9999551080728798,1.0,0.958665473479692,1.0,0.9885140306656677,1.0,0.9965011282972807,1.0,0.9972919890004306,1.0,0.9935916770705803,1.0,0.999988955093842,1.0,0.9998490885472104,1.0,0.9809312646645456,1.0,0.9941451651763287,2.0,0.9940229249867873,1.0,0.996…	0.983	.
ALDH1A2	12	43	1	1.716	12.1401	674	-1	1.30315	1.74748	0.0402774	2.0,0.9819526232723379,1.0,0.16211714356366044,1.0,0.9994227950129793,1.0,0.9614265867256114,1.0,0.999132753803863,1.0,0.9996092038147621,1.0,0.9972045762462863,1.0,0.9960205801020261,1.0,0.922363688829396,1.0,0.9545132423309717,1.0,0.9426147966004379;1.0,.	0.983	.
ATP6V1H	7	30	0	1.517	12.4823	437	9	0.446741	1.7467	0.0403446	1.0,0.9999632903802691,1.0,0.9997354215598597,1.0,0.9999109083517739,1.0,0.9606743425573041,1.0,0.9999652058855639,1.0,0.9964926606740379,1.0,0.9670839711611061;.	0.983	.
SLC17A7	8	29	0	1.774	14.5918	290	44	4.98763	1.74512	0.0404819	1.0,0.9158800763625436,1.0,0.9867624509416184,1.0,0.9937338378713862,1.0,0.9920516318849731,1.0,0.999036087700222,1.0,0.9985324227043357,1.0,0.9819300560295459,1.0,0.9737238430146804;.	0.983	.
CREB3L3	10	22	3	1.436	14.6295	244	42	-0.546011	1.74474	0.0405146	1.0,0.059851177926187986,1.0,0.9624035282347833,1.0,0.9611267250712815,1.0,.,1.0,1.419650747801378E-4,1.0,0.08340716827426792,1.0,0.07148822669047038,1.0,0.9436173037248092,1.0,0.07210285699409838,1.0,0.09544676505857391;1.0,.,1.0,.,1.0,.	0.983	.
KPNA1	8	34	0	1.682	12.9314	404	34	3.15638	1.74462	0.0405259	1.0,0.9996131660848845,1.0,0.9999929297841638,1.0,0.9999923511009889,1.0,0.99985340139217,1.0,0.9999927600625138,1.0,0.986418887796374,1.0,0.8142844356702827,1.0,0.9926440705365176;.	0.983	.
P4HA3	7	26	1	1.887	13.3723	201	37	-0.0617214	1.74445	0.0405399	1.0,0.9913155218605652,1.0,0.997713446875891,1.0,0.9710668379676954,1.0,0.9972830004517331,1.0,7.583324530050423E-6,1.0,0.9999873423090269,1.0,0.9999452194639248;1.0,.	0.983	.
GADL1	9	32	0	1.648	11.2714	487	-12	-2.25733	1.74362	0.0406129	1.0,0.9962351536394226,1.0,0.9973274088206673,1.0,0.9830308569510708,1.0,0.9984382870499772,1.0,0.7198001043086238,1.0,0.9978619665087235,1.0,0.9935554055049489,1.0,0.6783417715519011,1.0,0.9997965180872465;.	0.983	.
KIAA0319	18	45	2	3.352	12.9428	373	19	-0.697982	1.74171	0.0407795	1.0,0.002611601362951934,1.0,0.9960549602540805,1.0,0.9907675976067929,1.0,0.7554410736265753,1.0,0.9629578185381884,1.0,0.9986790037698925,1.0,0.9147083731161266,1.0,0.9255860647786887,1.0,0.987715767601711,1.0,0.9898694841456881,1.0,0.07585998659247788,1.0,0.7959734075230372,1.0,0.003726656492536202,1.0,3.7615802810270975E-4,1.0,0.004400048587807835,1.0,7.774135825002214E-4,1.0,0.93747776610548…	0.983	.
UBE2J2	4	19	0	0.894	14.5335	196	28	2.19951	1.73972	0.040954	1.0,0.9975582308916467,1.0,0.9999903723454766,1.0,0.9999928095286899,1.0,0.9992910623656377;.	0.983	.
SYT6	8	30	2	1.568	13.5416	596	13	-0.38095	1.73914	0.0410053	1.0,0.027225063754588927,1.0,0.9999920835966981,1.0,0.9994901196518978,1.0,0.9854935819222234,1.0,0.9990081710819014,1.0,0.9390961752717623,1.0,0.989609295785985,1.0,0.9724525367977679;1.0,.,1.0,.	0.983	.
PPP3CB	7	30	0	1.832	13.7811	220	40	3.92036	1.73869	0.0410444	1.0,0.9991897663356368,1.0,0.9767583698437712,1.0,0.999737929386258,1.0,0.999992054375836,1.0,0.9887667591031053,1.0,0.9973098477510288,1.0,0.9999850536840271;.	0.983	.
BMPR2	12	52	2	3.182	12.8199	417	30	1.45238	1.73786	0.0411174	1.0,0.9999624916873291,1.0,0.9999909169580411,1.0,0.9871452558881586,1.0,0.999389690330329,1.0,0.9973355032544359,1.0,0.9999932512004787,1.0,0.9998246003759796,1.0,0.9987159372954684,1.0,0.9995346418688664,1.0,0.9860348642271488,1.0,0.998193849508402,1.0,0.998819749732748;1.0,.,1.0,.	0.983	.
VPS8	15	56	3	4.545	14.1088	626	37	-1.32113	1.7378	0.0411234	1.0,0.006354336372507783,1.0,0.9999726030646857,1.0,0.9981467634121106,1.0,0.1129850412774899,1.0,0.9719825060096017,1.0,0.9761099650311469,1.0,0.9997103034615521,1.0,0.999245045452286,1.0,0.9917724344171414,1.0,0.9893869675790572,1.0,0.9992635484723298,1.0,0.9638864503471147,1.0,0.981677060827937,1.0,0.9983577908693586,1.0,0.9984950433583937;1.0,.,1.0,.,1.0,.	0.983	.
GPT	4	19	0	1.546	14.3784	291	7	-1.07847	1.7373	0.0411668	1.0,0.997456980685788,1.0,0.999682325860412,2.0,0.9997345502212595;.	0.983	.
KLHL7	8	38	2	1.995	13.5834	218	25	3.73672	1.73417	0.0414436	1.0,0.9999923379161914,1.0,0.9999931760776124,1.0,0.9974255759287338,1.0,0.9994870639013194,1.0,0.997397770443041,1.0,0.999992471649954,1.0,0.9999922138463424,1.0,0.9992185670141527;1.0,.,1.0,.	0.983	.
MTNR1B	19	46	2	1.099	10.9171	742	-18	-0.0370763	1.73322	0.0415282	1.0,0.8574126354508876,1.0,0.9963066171355652,1.0,0.02240828136471849,1.0,0.991211763179433,1.0,0.8596001728807211,1.0,0.7504081592086919,1.0,0.9139740367209419,1.0,0.9585411828291499,1.0,0.9960297328060201,1.0,0.9807422531744365,1.0,4.5288036502475604E-4,1.0,0.9968184901130763,1.0,0.985898646787693,1.0,0.9375811070016258,1.0,0.6771226592786564,1.0,7.196568059856055E-6,1.0,6.765656278747923E-6,1.…	0.983	.
KMT5B	11	35	1	2.756	13.8729	161	51	2.70522	1.73141	0.0416894	1.0,0.9935115159059216,1.0,0.9861084333121901,1.0,0.9995138157421959,1.0,0.9942022388799576,1.0,0.7504108829829507,1.0,6.08950341379019E-4,1.0,3.261782169109476E-5,1.0,6.124530020119079E-4,1.0,0.9978371168532468,1.0,0.999001604440166,1.0,0.9993207542483284;1.0,.	0.983	.
CMTR2	12	33	0	2.318	12.9497	736	3	-1.48757	1.73096	0.0417294	1.0,0.9757328960634557,1.0,.,1.0,0.9612416084575512,1.0,0.001214418674344435,1.0,0.8391145867617552,1.0,0.831873315666921,1.0,0.9949343783374578,1.0,8.719333494588476E-6,1.0,0.6433133013146182,1.0,0.9998118529337194,1.0,0.9978023185110543,1.0,0.9568561031342561;.	0.983	.
PINX1	7	22	0	1.022	11.663	574	16	-4.3191	1.73005	0.0418111	1.0,4.4195671788402314E-4,1.0,0.993148182282845,1.0,0.9912770172623089,1.0,.,1.0,0.9999900351960063,1.0,.,1.0,0.24742997950740148;.	0.983	.
FBXL18	10	32	1	2.593	14.4609	195	34	2.77745	1.7293	0.0418778	1.0,0.7315376120372661,1.0,0.9979296734060241,1.0,0.9817909660744437,1.0,0.8331508487944612,1.0,0.0022761614175038523,1.0,0.9997027878122591,1.0,0.9978338379424909,1.0,0.9802748303193776,1.0,0.9992106439839723,1.0,0.9490470922170902;1.0,.	0.983	.
SPOPL	9	38	1	1.229	11.362	638	15	0.246532	1.72863	0.0419379	1.0,0.9999867020901653,1.0,0.9998658281100481,1.0,0.9882716111141061,1.0,0.9999932211945569,1.0,0.9996683837330965,1.0,0.9986931629386385,1.0,0.9940944738980955,1.0,0.9997396854391771,1.0,0.837893687170688;1.0,.	0.983	.
EIF3K	5	20	1	0.736	14.2185	363	27	0.867982	1.72697	0.0420867	1.0,0.9993667399265278,1.0,0.9991559878973726,1.0,0.9590273384073646,1.0,0.9991025278782515,1.0,0.18445904740892594;1.0,.	0.983	.
C1GALT1C1	9	27	1	0.962	12.869	471.68	7	0.458208	1.72694	0.0420893	1.0,.,1.0,0.9982861126501307,1.0,0.9952244371149466,1.0,0.9901975264391729,1.0,0.05586993377626122,1.0,.,1.0,0.046372745363941315,1.0,0.9287356859529745,1.0,0.8485426632546165;1.0,.	0.983	.
DEPDC1B	10	35	0	1.645	12.0252	679	13	0.0358155	1.72675	0.0421061	1.0,0.9911051052457509,1.0,0.9840164927626184,1.0,0.9996999052173923,1.0,0.12055773382029517,1.0,0.9999933837708879,1.0,0.9583943514361868,1.0,0.05414965928766149,1.0,0.0035580707757376985,1.0,0.9997401430580283,1.0,0.9994808878358852;.	0.983	.
NELL1	27	109	7	2.622	10.7306	989	-19	-0.845627	1.72541	0.042227	1.0,0.9678100705624586,1.0,0.9888992947242705,1.0,0.989092439179179,1.0,0.9910151617807206,1.0,0.977987654185987,1.0,0.9991018342787457,1.0,0.9979803442566726,1.0,0.9993618939403748,1.0,0.9987878553974265,1.0,0.968060238657143,1.0,0.9993783761005247,1.0,0.9992276248631526,1.0,0.9955627329879236,1.0,0.8160993513975562,1.0,0.9973292305012724,1.0,0.999991057997567,1.0,0.9992764959307953,1.0,0.998367…	0.983	.
TAF5L	9	42	2	1.909	12.609	340	15	2.52144	1.72495	0.0422679	1.0,0.9988755098795008,1.0,0.07846747083163601,1.0,0.9991496855685175,1.0,0.999988695563185,1.0,0.9992334424329776,1.0,0.9998670174789711,1.0,0.9997343465336256,1.0,0.9996096512847854,1.0,0.9996141517170951;1.0,.,1.0,.	0.983	.
HSPA6	14	39	2	1.937	13.5161	448	41	3.24761	1.72469	0.0422916	1.0,0.08870141631489091,1.0,0.9591309624243474,1.0,0.9550622101130044,1.0,0.9684229429530309,1.0,0.846676613533363,1.0,0.9704473564433262,1.0,0.9587479623925528,1.0,0.967491333082569,1.0,0.8900342933928036,1.0,0.8608878069491501,1.0,0.9434353023937607,1.0,0.9923088033679361,1.0,0.9111911154961131,1.0,0.8368122707456203;1.0,.,1.0,.	0.983	.
GANAB	8	30	0	3.026	14.7558	217	47	2.38346	1.72321	0.0424249	1.0,0.9913428717101188,1.0,0.9030413202170162,1.0,.,1.0,0.9551061347225421,1.0,0.911127191575622,1.0,0.9999918748417645,1.0,0.9987590763113705,1.0,0.9954063886827754;.	0.983	.
TEX2	13	47	3	3.46	14.1323	292	15	1.40674	1.72165	0.0425666	1.0,0.99997409496446,1.0,0.9715399797680915,1.0,0.9998660603439375,1.0,0.0024079347800042244,1.0,1.324230891736956E-4,1.0,0.9953935151743051,1.0,0.9999828448060291,1.0,.,1.0,0.999857107185893,1.0,0.9999829161806814,1.0,0.9882842454816156,1.0,0.012676529441808474,1.0,0.9957427092881976;1.0,.,1.0,.,1.0,.	0.983	.
HCFC2	11	38	2	2.454	14.0058	156	26	3.58209	1.72158	0.0425732	1.0,0.9999941494411873,1.0,0.973680968470283,1.0,0.9997405007950659,1.0,0.9994875232010072,1.0,0.8191244812405094,1.0,0.9316389949268278,1.0,0.8095689996320423,1.0,0.9816486156931289,1.0,0.8741586459311832,1.0,0.9995688039496158,1.0,0.9379466860741064;1.0,.,1.0,.	0.983	.
FAM53C	6	21	1	1.199	14.0874	273	36	0.478454	1.72125	0.042603	1.0,0.9999933507497814,1.0,0.9919581611323025,1.0,0.9974676713216087,1.0,0.06960886253524143,1.0,0.9907632472479544,1.0,0.8470718685116817;1.0,.	0.983	.
ARHGAP33	20	51	2	3.969	13.9563	321	30	1.67212	1.72048	0.0426727	1.0,0.9542830963085792,1.0,0.979956760518807,1.0,0.998438901308141,1.0,0.8996444809444643,1.0,0.0032479099911052536,1.0,0.9814734418564612,1.0,0.9997393656715707,1.0,.,1.0,0.9961215044239979,1.0,0.9902373600606234,1.0,0.005295365901877606,1.0,0.996194336949326,1.0,0.09589497168783577,1.0,0.009080990270093691,1.0,0.007304731495000999,1.0,0.005728225729889866,1.0,0.8142795302231165,1.0,0.2011388359…	0.983	.
GUCY1A1	17	72	5	2.117	10.6707	764	1	-0.893164	1.7191	0.0427983	1.0,0.8553072926609766,1.0,0.9993483169963034,1.0,0.9974006448607274,1.0,0.9977903824896761,2.0,0.9999771484496854,1.0,0.9957986533931393,1.0,0.9999918271834215,1.0,0.9955139499227372,1.0,0.9999922433166304,1.0,0.9999877014100571,1.0,0.9734850327556497,1.0,.,1.0,0.9999930010859055,1.0,0.974014314822786,1.0,.,1.0,0.999993066995082;1.0,.,1.0,.,1.0,.,1.0,.,1.0,.	0.983	.
MATN4	11	40	5	1.92	13.8211	233	36	2.17175	1.71836	0.0428656	1.0,0.9981142822200779,1.0,0.9967815708282475,1.0,0.05534287815624011,1.0,0.9999918607071251,1.0,0.9993787707997506,1.0,0.07294958207005493,1.0,0.9999918371879866,1.0,0.0039968518438434734,1.0,0.8598774595052909,1.0,0.9991381891398464,1.0,0.9990643915169877;1.0,.,1.0,.,1.0,.,1.0,.,1.0,.	0.983	.
VWA3A	13	37	1	3.797	13.2665	269	45	-1.73402	1.71761	0.0429342	1.0,0.9013157520598531,1.0,0.04663857279718979,1.0,0.9983262571623253,1.0,0.9905645836277819,1.0,0.13584322253819808,1.0,0.9757479425748892,1.0,0.9989186123687532,1.0,0.9118640104007549,1.0,7.4743652673232365E-6,1.0,0.8419105298902714,1.0,0.9230442151579709,1.0,0.1852291832518049,1.0,0.9874142037607941;1.0,.	0.983	.
TCTN2	10	25	0	2.184	13.6781	315	40	-0.203886	1.71674	0.0430134	1.0,0.974956594650876,1.0,0.00470075470528615,1.0,0.8665173252355034,1.0,0.9917309817834727,1.0,0.9970225362154503,1.0,0.9990025292443814,1.0,6.815884811777111E-6,1.0,0.7846103231727966,1.0,0.009284881619787974,1.0,7.461456465446418E-6;.	0.983	.
CDC123	5	24	0	1.076	12.7017	227	34	1.12477	1.7156	0.0431172	1.0,0.9997127059607323,1.0,0.994503486480401,1.0,0.9994593823541009,1.0,0.9999706062633624,1.0,0.9997183014164868;.	0.983	.
FAM81A	7	28	3	1.147	13.3272	188	39	1.36339	1.71559	0.0431183	1.0,0.9916195660325409,1.0,0.9966954749317816,1.0,0.9946689380267548,1.0,0.9914115254540719,1.0,0.9970386393962833,1.0,0.9948041038955475,1.0,0.9916229291650925;1.0,.,1.0,.,1.0,.	0.983	.
ELL2	8	31	0	1.983	12.6642	247	51	1.78002	1.71524	0.0431509	1.0,0.9978470396577406,1.0,0.9991022923948641,1.0,0.9888508391449805,1.0,0.9949046197829587,1.0,0.8174679638012704,1.0,0.9998669798018252,1.0,0.9048011590649313,1.0,0.999992217097882;.	0.983	.
XPOT	10	43	0	3.009	13.0536	402	-15	1.55396	1.71408	0.0432567	1.0,0.9997369596539023,1.0,0.999992492675772,1.0,0.9999681281038493,1.0,.,1.0,0.9999927168084268,1.0,0.8011663373470933,1.0,0.9849525110177687,1.0,0.9992346818613308,1.0,0.9998642630758733,1.0,0.9925377794713481;.	0.983	.
CHST1	16	64	5	1.241	11.9886	609	18	4.29377	1.71376	0.0432864	1.0,0.9975060313380352,1.0,0.8724534111627196,1.0,0.9989346582748697,1.0,0.9821627053035437,1.0,.,1.0,.,1.0,0.9256866273658418,1.0,.,1.0,.,1.0,0.9932390269221809,1.0,0.9997570422954746,1.0,0.9999914112486576,1.0,0.9994808483234557,1.0,0.9951170789528392,1.0,0.9911261625430985,1.0,0.9917461601996682;1.0,.,1.0,.,1.0,.,1.0,.,1.0,.	0.983	.
DNAJB11	6	29	1	1.36	13.2921	436	40	1.90841	1.71372	0.0432902	2.0,0.999423913875106,1.0,0.9999938523548295,1.0,0.9997409341627782,1.0,0.999989237036873,1.0,0.9982320795583941;1.0,.	0.983	.
ATP8A2	19	80	3	3.752	12.7123	648	20	2.6087	1.71276	0.0433787	1.0,0.9999695780250533,1.0,0.9999365711575674,1.0,0.9995497658007353,1.0,0.9998934877374963,1.0,0.9983410772633594,1.0,0.9966520538160704,1.0,0.9383593823559884,1.0,0.9999680795131668,1.0,0.999304143694206,1.0,0.9999303292143713,1.0,0.9996175141881631,1.0,0.9995835810529416,1.0,0.980686243412599,1.0,0.9998362066830411,1.0,0.9990175305290593,1.0,0.9977539384614932,1.0,0.049361997948081396,1.0,0.94…	0.983	.
SLC6A7	7	28	2	2.163	13.8178	228	49	0.199094	1.71247	0.0434048	1.0,0.9999925735376073,1.0,0.9983594111138421,1.0,0.9557247572011387,1.0,0.998774121099377,1.0,0.9518959428533513,1.0,0.9999866114429435,1.0,0.9946479697070618;1.0,.,1.0,.	0.983	.
GHR	17	55	5	1.988	12.4217	909	-12	-1.29022	1.71234	0.0434169	1.0,0.08301508999790018,1.0,.,1.0,0.006933749837232416,1.0,0.9972604260607736,1.0,0.9999920467419647,1.0,0.10632749489978194,1.0,0.9981085884249211,1.0,0.989561608868813,1.0,0.9992119722168131,1.0,0.9963135846353832,1.0,0.9723879661925757,1.0,0.9847297325116895,1.0,0.011159572050790777,1.0,0.9958746630158193,1.0,0.19024672906774706,1.0,0.011405604802821405,1.0,0.9969283055313154;1.0,.,1.0,.,1.0,.…	0.983	.
IMPG1	27	63	7	2.6	12.1427	674	-13	-2.95363	1.71163	0.0434823	1.0,0.013701532681635625,1.0,0.9501778354593229,1.0,0.999740963376169,1.0,0.9977765197273495,1.0,6.220504526372629E-6,1.0,0.001985895832570173,1.0,1.1383757891854238E-5,1.0,0.9698284347062983,2.0,7.895575048075179E-6,1.0,0.6739606057227456,1.0,7.69717742014502E-6,1.0,2.3653213900377207E-5,1.0,7.862779063325872E-6,1.0,0.004064761504195143,1.0,0.037507054034406365,1.0,0.001336794782759036,1.0,1.028…	0.983	.
OPN1SW	8	23	2	1.072	13.6295	310	35	-0.0437013	1.71151	0.0434932	1.0,0.881739567914516,1.0,0.9967918986761384,1.0,0.9945249572564976,1.0,0.24329143820560492,1.0,0.9742217712428529,1.0,0.912302854145926,1.0,0.019762858738382814,1.0,0.965518964313162;1.0,.,1.0,.	0.983	.
ATAD2	21	66	4	4.313	13.2083	225	30	0.789078	1.71131	0.0435122	1.0,3.547221392898902E-4,1.0,0.045937411494344466,1.0,0.00455494755667181,1.0,0.9996732173676213,1.0,0.9998654958557066,1.0,0.9894156101697814,1.0,0.003925041175019152,1.0,0.9171634263815885,1.0,0.9994822618835474,1.0,0.9998105497693319,1.0,0.9999922091063569,1.0,0.041114516551086895,1.0,0.9920333027947915,1.0,0.9958252675828577,1.0,0.9054349646127007,1.0,0.988564250991566,1.0,0.9925819831410851,…	0.983	.
NUCB2	6	25	1	1.336	13.1658	387	19	-0.354733	1.70972	0.0436593	1.0,0.9908832695218205,1.0,0.9998589424375801,1.0,0.9985485361413433,1.0,0.9962920677975184,1.0,0.9985617603343367,1.0,0.9954040430130198;1.0,.	0.983	.
MATN2	12	42	3	2.966	13.3319	272	28	0.295527	1.70917	0.0437096	1.0,0.9994885359231203,1.0,0.9999931295098105,1.0,0.9999932938649571,1.0,0.9984708991147027,1.0,0.9968492008273537,1.0,0.9394332001390417,1.0,0.045075056877608426,1.0,0.0013449282804002991,1.0,0.9966144300919539,1.0,0.0256738254406358,1.0,0.9995105738971337,1.0,0.8577183018894925;1.0,.,1.0,.,1.0,.	0.983	.
CNTN5	42	151	4	3.424	8.20166	1135	-26	-2.11599	1.70784	0.0438327	1.0,0.8727538775162165,1.0,0.9263984161183224,1.0,0.16765693257957473,1.0,0.9907922153665544,1.0,0.0010409115061107788,1.0,0.002018679179597622,1.0,0.02214633864635118,1.0,0.9986356230906772,1.0,0.9977226647599747,2.0,0.008713970647432,1.0,0.9998239620987873,1.0,0.9968643216825483,1.0,.,1.0,0.9982315287482287,1.0,0.9878252233065424,1.0,0.9052917688332559,1.0,.,1.0,0.9999941945871615,1.0,0.9963318…	0.983	.
HEXA	7	24	1	1.701	13.9348	366	48	0.191836	1.70734	0.0438792	1.0,0.011123237408841607,1.0,0.9999853324672192,1.0,0.8914463455171876,1.0,0.999739588278215,1.0,0.9997248851077891,1.0,0.023976607397839488,1.0,0.08492477474827194;1.0,.	0.983	.
DPP4	18	76	8	2.431	11.943	528	9	-0.264649	1.70557	0.0440438	1.0,0.9999939863730744,1.0,0.9992954341187645,1.0,0.9999924657064184,1.0,0.9999913699036326,1.0,0.9990509149746898,1.0,0.15057774027756615,1.0,0.9957675768465724,1.0,0.999846969556738,1.0,0.9830162093010018,1.0,0.9948161341315526,1.0,0.9990944370899514,1.0,0.9944729748455302,1.0,0.04821787415878596,1.0,0.9993540739877347,1.0,0.9999889750551996,1.0,0.9996111577517602,1.0,0.9991086733928458,1.0,0.0…	0.983	.
INHA	9	25	1	1.111	13.2158	487	35	0.258306	1.70497	0.0440999	1.0,6.78398735841856E-4,1.0,0.9815174916495,1.0,0.009438716268918774,1.0,0.9389605341973787,1.0,0.8897898407696352,1.0,0.14149891153752436,1.0,0.9999925212857553,1.0,0.0019061819791829353,1.0,0.9997371226198852;1.0,.	0.983	.
ANXA13	7	21	0	1.134	13.1074	192	12	-0.167632	1.70396	0.0441947	1.0,0.018424287226382674,1.0,0.9754889277590717,1.0,0.7192786094523085,1.0,0.9928794814841273,1.0,.,1.0,0.9974516926701518,1.0,0.9346566596948405;.	0.983	.
GALNT18	11	35	1	1.879	13.4804	720	16	1.2303	1.70273	0.0443096	1.0,0.8785429511605946,1.0,0.9867997023860913,1.0,0.999360919572242,1.0,0.9356284877878355,1.0,0.999992425097082,1.0,0.9795006979076847,1.0,0.1779758649587043,1.0,0.9842607430854962,1.0,.,1.0,0.001566189741227414,1.0,0.9999904454292965;1.0,.	0.983	.
GLRA3	14	59	4	1.445	11.0375	797	-15	0.149657	1.70268	0.0443141	1.0,0.9994081210377748,1.0,0.9999934056016837,1.0,.,1.0,0.9816933191777109,1.0,0.9551526930177991,1.0,0.9974415383405679,1.0,0.9999924599287937,1.0,0.023931985256869345,1.0,0.9995595472605745,1.0,0.9999918313652013,1.0,0.9995727303143411,1.0,0.9999922373288825,1.0,0.9995499740259088,1.0,0.9791944534098396;1.0,.,1.0,.,1.0,.,1.0,.	0.983	.
MFSD4B	7	25	0	1.577	12.807	424	30	-0.743949	1.70234	0.0443454	1.0,0.9999842517398049,1.0,8.386253738762756E-4,1.0,0.020733058400056157,1.0,0.9999918799843299,1.0,0.9992339465270976,1.0,0.9921258686240784,1.0,0.9620068776178099;.	0.983	.
SEC24A	7	33	1	3.465	13.7091	175	40	-0.745053	1.70156	0.0444193	1.0,0.9999862835431917,1.0,0.9999931761092884,1.0,0.9996984996239948,1.0,0.999991086240521,1.0,0.9999931821624528,1.0,0.9997913302484016,1.0,0.9718451839929931;1.0,.	0.983	.
CA11	8	24	2	1.032	14.2837	242	31	2.37164	1.70103	0.0444686	1.0,0.9852232264864512,1.0,0.9948743410215358,1.0,0.17559081935960488,1.0,0.9638911985082873,1.0,0.21370670488199173,1.0,0.9712550097509782,1.0,0.9164534354618102,1.0,0.9949834037824467;1.0,.,1.0,.	0.983	.
CAVIN4	10	30	1	1.105	12.3644	702	-21	-1.22058	1.70101	0.0444708	1.0,0.9891845093757947,1.0,0.9687431320991602,1.0,0.020787240258317775,1.0,2.6533335075255436E-4,1.0,.,1.0,0.8230556786305632,1.0,0.9885839043161282,1.0,.,1.0,0.9995175129950502,1.0,0.9896354199034176;1.0,.	0.983	.
SLC36A4	10	32	1	1.57	12.2989	580	-18	-1.27264	1.70065	0.0445044	1.0,0.9184250971256167,1.0,0.9602998973456879,1.0,0.9787273283245588,1.0,0.9547766200115584,1.0,0.9387675704715275,1.0,0.9972410942985193,1.0,0.9942237724723731,1.0,0.7528597506082549,1.0,0.9834273676055674,1.0,0.9895134247221616;1.0,.	0.983	.
MAPK8	9	41	0	1.467	11.582	633	31	2.50789	1.7002	0.044547	1.0,0.9981005727421609,1.0,0.9999925267378109,1.0,0.9994794241111568,2.0,0.9999895277403484,1.0,0.9998654786290287,1.0,0.9966362555792854,1.0,0.9996983111054283,1.0,0.9859386245743555;.	0.983	.
HOXD12	10	36	3	0.851	12.4005	874	15	-0.314201	1.70004	0.044562	1.0,0.9960582776359401,1.0,0.9973125514230812,1.0,0.9953530933320689,1.0,0.9629819000646859,1.0,0.9395208199297848,1.0,0.9915168588787826,1.0,0.9914869657278368,1.0,0.9065146872728547,1.0,0.9991081835039355,1.0,0.7844775359863154;1.0,.,1.0,.,1.0,.	0.983	.
NUP133	14	51	2	3.633	12.4277	277	25	-0.138138	1.69921	0.0446395	1.0,0.9881861175632438,1.0,0.995332725568812,1.0,0.9993483316220393,1.0,0.0636914682385789,1.0,0.9999908929544427,1.0,0.99945469077047,1.0,0.6836661830651437,1.0,0.05144244736038894,1.0,0.9999938533838524,1.0,0.004599049386734297,1.0,0.028528003892762173,1.0,0.9997051035115232,1.0,0.9999887210069054,1.0,0.9989366712379026;2.0,.	0.983	.
KIFC2	15	33	4	2.685	14.5302	200	36	0.0516815	1.69921	0.0446395	1.0,0.6099422150874186,1.0,0.8103898974906864,1.0,0.019055258187839316,1.0,0.003972589150863124,1.0,5.30655953212613E-4,1.0,0.0048782477877692965,1.0,0.834225216566465,1.0,0.037146658353957064,1.0,0.7041802442864762,1.0,0.9889675431677936,1.0,0.9758799941675103,1.0,0.9984741010490565,1.0,0.9865247489617988,1.0,0.9345624790657261,1.0,0.007341242402619925;1.0,.,1.0,.,1.0,.,1.0,.	0.983	.
ATP1A4	17	51	5	3.2	13.6431	386	29	0.0529318	1.69902	0.044658	1.0,8.83043803549356E-6,1.0,0.847342001405065,1.0,8.950923513488343E-4,1.0,0.9571052975867795,1.0,0.9966684760430872,1.0,0.9825433153189808,1.0,0.9993042188678595,1.0,0.9975150814169993,1.0,0.03158456792627699,1.0,0.9983842575788409,1.0,0.9894475632840534,1.0,0.9999922722878987,1.0,0.9986072444723031,1.0,0.0033247804666424728,1.0,0.9959565207980177,1.0,0.12604059358634315,1.0,0.007744310291115047…	0.983	.
GTPBP4	8	30	1	1.99	12.7311	407	30	-0.738404	1.69885	0.0446739	1.0,0.9947980298874655,1.0,0.9800669087222953,1.0,0.9983894023123251,1.0,0.811168299782467,1.0,0.9571895690846912,1.0,.,1.0,0.999853924749314,1.0,0.9997217819755292;1.0,.	0.983	.
DDX41	8	34	2	1.954	13.9291	347	41	2.96667	1.69839	0.0447174	1.0,0.9998004694016105,1.0,0.9991413215807534,1.0,0.9924315544798562,1.0,0.9996900845784663,1.0,0.9995641097308382,1.0,0.9924556716423075,1.0,0.9973522871326768,1.0,0.8817602644024012;1.0,.,1.0,.	0.983	.
TBCK	10	41	0	2.807	12.0794	606	7	-1.01619	1.69802	0.0447523	1.0,0.9879234120496431,1.0,0.9995628797245629,1.0,0.9998651658306172,1.0,0.9999913190103791,1.0,0.7164392548859299,1.0,0.9474698526501504,1.0,0.9580301786402976,1.0,0.9993038080541059,1.0,0.9997567530228556,1.0,0.9993592357037282;.	0.983	.
STK16	5	22	1	1.088	13.4509	193	44	0.886685	1.69791	0.044762	1.0,0.9890829653081763,1.0,0.9999930836855689,1.0,0.9993551782640905,1.0,0.9999931124572947,1.0,0.9776905571960852;1.0,.	0.983	.
KCNK10	27	99	9	1.766	11.7851	834	-23	1.64199	1.69774	0.0447785	1.0,0.9869845158185148,1.0,0.9847923139002428,1.0,0.9841490753193514,1.0,0.0063242597663348546,1.0,0.9954920683360415,1.0,0.9979917753937408,2.0,0.9998663575934763,1.0,0.995964203083097,1.0,0.9925830498570755,1.0,0.9976982943890385,1.0,0.9999887479649388,1.0,0.06695846379379704,1.0,0.9993428501420633,1.0,0.9913211746261817,1.0,0.9954704268212564,1.0,0.9878923242554626,1.0,0.9982037299631805,1.0,0…	0.983	.
LRFN5	51	215	9	2.18	9.06381	1309	-33	1.76903	1.69646	0.0448997	1.0,0.9996142662181919,1.0,0.9999933530774577,1.0,0.9999919774235106,1.0,0.9981609534410952,1.0,0.936517812136222,1.0,0.9999907254124073,1.0,0.9996137744673695,1.0,0.999993874567413,1.0,0.9999921669509528,1.0,0.9979620366142354,1.0,0.9999940806187584,1.0,0.9996911441145951,1.0,0.9999939881361902,1.0,0.9967510798767025,1.0,0.9968689012851786,1.0,0.9990906592270423,1.0,0.9999931247697117,1.0,0.9976…	0.983	.
JPH2	15	48	3	2.132	13.1742	344	21	3.92964	1.6953	0.0450089	1.0,0.9768718997715543,1.0,0.9996824282704677,1.0,0.5901081350241215,1.0,0.8338604155524675,1.0,1.2165815366247057E-5,1.0,0.988870688265396,1.0,0.9970336517969443,1.0,0.895781222725674,1.0,0.9959398051550238,1.0,0.9906943479804845,1.0,0.9486252099131083,1.0,0.02860896699978452,1.0,0.9985671034793053,1.0,0.995636108922658,1.0,0.997980318094144;1.0,.,1.0,.,1.0,.	0.983	.
PSEN2	7	29	1	1.501	12.9673	373	1	0.526983	1.69517	0.0450216	1.0,0.9896772839736832,1.0,0.06255986562440737,1.0,0.9999920641792708,1.0,0.999992725358456,1.0,0.9127929261904832,1.0,0.9996834882942336,1.0,0.9998582032160803;1.0,.	0.983	.
AFF4	11	44	1	3.658	13.4395	200	66	2.22954	1.695	0.0450374	1.0,0.9852363327409508,1.0,0.9849052455162811,1.0,0.999992498612861,1.0,0.9972413056825126,1.0,0.9919726753588602,1.0,0.9950378867538342,1.0,0.9974458613448225,1.0,0.9114387258153852,1.0,0.9999924692264971,1.0,0.9998648368391883,1.0,0.9974839725871094;1.0,.	0.983	.
PTPN3	10	46	2	2.867	12.7724	431	12	0.648761	1.69383	0.0451487	1.0,0.9972454316262822,1.0,0.9995875766586176,1.0,0.9999918086833841,1.0,0.9999901654897156,1.0,0.996998797128787,1.0,0.9999924107571492,1.0,0.9988529474371008,1.0,0.999993109868851,1.0,0.9803750228907804,1.0,0.9996662571192847;1.0,.,1.0,.	0.983	.
SV2C	16	59	4	2.28	12.0504	858	16	-0.10801	1.69358	0.0451728	1.0,0.9937452961477549,1.0,0.9934778392424959,1.0,0.9999950023841195,1.0,0.09812754774934485,1.0,0.9999933308111821,1.0,0.9999932650801726,1.0,0.9999913574714154,1.0,0.9999921767319482,1.0,0.9999925882175398,1.0,.,1.0,2.667908689972675E-4,1.0,0.023832735763220488,1.0,0.9573274454873343,1.0,1.1053957945887298E-5,1.0,0.9483513516778079,1.0,0.9992901956660182;1.0,.,1.0,.,1.0,.,1.0,.	0.983	.
ATL2	6	25	0	2.019	13.6028	366	25	-0.225879	1.69328	0.0452011	1.0,0.9992366244724155,1.0,0.9996759909682584,1.0,0.99982512715392,1.0,0.9917522393870468,1.0,0.9999933060302215,1.0,0.0013521899225797873;.	0.983	.
SNTG2	16	54	3	1.705	11.2751	824	-24	-0.512316	1.69326	0.0452034	1.0,0.06639853581896157,1.0,0.9996734594760718,1.0,0.9949367300929609,1.0,0.9982261851144341,1.0,0.9908295878198436,1.0,0.9582137470911561,1.0,0.9767303919020582,2.0,0.851951117359832,1.0,0.03454795556864274,1.0,0.9999699561824349,1.0,0.9280881639661069,1.0,0.9863608139907967,1.0,0.9980005068869826,1.0,0.9992313357427407,1.0,0.976555725944292;1.0,.,1.0,.,1.0,.	0.983	.
SGCE	8	36	3	1.647	12.8835	462	4	0.200519	1.693	0.0452281	1.0,0.9999923129358654,1.0,0.9980363012022693,1.0,0.9999717741586758,1.0,0.9997366812748733,1.0,0.9997389946190594,1.0,0.9998666455230556,1.0,0.999993578748552,1.0,0.2480702232411921;1.0,.,1.0,.,1.0,.	0.983	.
HCN3	9	35	3	2.365	14.2697	194	45	2.61587	1.6919	0.0453325	1.0,0.07103783219631954,1.0,0.9988742232685666,1.0,0.9993061676647415,1.0,0.9969680483962379,1.0,0.9955157004831712,1.0,0.9999421201069145,1.0,0.9948259368193726,1.0,0.99376469038487,1.0,0.03224878160060955;1.0,.,1.0,.,1.0,.	0.983	.
TTC14	18	66	4	2.596	12.1159	1031	2	-0.716474	1.69167	0.0453544	1.0,0.9802242235557613,1.0,0.9943062405576943,1.0,0.9999937112724966,1.0,0.9956819231402481,1.0,0.998329614727001,1.0,0.9994755695964243,1.0,0.9413098123844397,1.0,0.9971715428334205,1.0,0.9959283753783476,1.0,0.8877784044752093,1.0,0.992165746737717,1.0,0.9981634054566597,1.0,0.9959272009680807,1.0,0.9837146401043406,1.0,0.7037477788102636,1.0,0.9894307590624344,1.0,0.8234390342689373,1.0,0.9985…	0.983	.
ANO4	34	143	8	3.532	12.4106	937	-16	2.65524	1.69035	0.0454801	1.0,0.9496492097441942,1.0,0.9826221853167787,1.0,0.9850117446732576,1.0,0.920131672457426,1.0,0.9972637137544326,1.0,.,1.0,0.998792110538433,1.0,0.9983652668907781,1.0,0.9533952082158966,1.0,0.9861033298103165,1.0,0.999774494695293,1.0,0.9999933548493187,1.0,0.9107992909169601,2.0,0.9996126868874885,1.0,0.9996339635063003,1.0,0.9999944638386828,1.0,0.9599547406404052,1.0,0.9990180692758612,1.0,0…	0.983	.
DNM3	13	55	2	2.785	12.9837	643	6	2.43461	1.68917	0.0455933	1.0,0.9846009819247642,1.0,0.9987927036601008,1.0,0.9999798717646374,1.0,0.9991257266500845,1.0,0.9996359355741609,1.0,0.9998550905346089,1.0,0.9982792756420762,1.0,0.9527543310723601,1.0,0.9926682056411393,1.0,0.999924452288103,1.0,0.9998601551745866,1.0,0.9662396969194273,1.0,0.9977917351467427;1.0,.,1.0,.	0.983	.
CTSF	5	19	0	1.52	14.1112	194	62	0.332248	1.68898	0.0456115	1.0,0.9830110185245474,1.0,0.9972923816339536,1.0,0.9989574611235241,1.0,0.9999928569245787,1.0,0.00712597328458075;.	0.983	.
CAPSL	8	34	3	0.665	11.8371	757.88	-8.32	-1.36902	1.6884	0.0456677	1.0,0.9963833606515282,1.0,0.9802271384900337,1.0,0.9863027485478995,1.0,0.9989715171282907,1.0,0.992047122998214,1.0,0.9992365866301649,1.0,0.9988569121094919,1.0,0.9989785037252285;1.0,.,1.0,.,1.0,.	0.983	.
RALGAPB	16	74	2	4.633	13.1827	440	45	2.58773	1.68707	0.0457949	1.0,0.99996093899345,1.0,0.9996916920087623,1.0,0.9989289901830438,1.0,0.9945473852820492,1.0,0.9984074015662333,1.0,0.9993881125441401,1.0,0.9999934448561072,1.0,0.9990483076850616,1.0,0.9983648985697678,1.0,0.9999778261472572,1.0,0.9999685796618681,1.0,0.9982298388317625,1.0,0.9999926452620987,1.0,0.9132705618236486,1.0,0.999993344069781,1.0,0.9994693113301832;1.0,.,1.0,.	0.983	.
GABRR2	8	33	3	1.518	12.937	541	41	-0.113925	1.68665	0.045835	1.0,0.999817448739252,1.0,0.9133386838539336,1.0,0.9653533977543505,2.0,0.9998323388855463,1.0,0.9970412325740706,1.0,0.9994706018461216,1.0,0.9695819182549859;1.0,.,1.0,.,1.0,.	0.983	.
DENND2C	9	33	1	2.881	13.348	394	8	-1.2941	1.68572	0.0459245	1.0,0.9956289860924503,1.0,0.9999907663707202,1.0,0.9999921331277579,1.0,0.9641672109667042,1.0,0.9135459874149052,1.0,0.9489593459233902,1.0,0.9999928599048122,1.0,0.9984769549115107,1.0,4.057272345712534E-4;1.0,.	0.983	.
CD36	6	20	2	1.479	11.699	351	-28	-8.43611	1.68555	0.0459417	1.0,0.9734831109235773,1.0,0.97851372601317,1.0,0.15623774939805535,1.0,0.9982260180948714,1.0,0.8954294029849551,1.0,0.999992805833763;1.0,.,1.0,.	0.983	.
CLDN16	7	25	0	0.943	12.0045	373	9	-0.382179	1.68499	0.0459948	1.0,0.007366093940673552,1.0,0.9938713543158295,1.0,0.9977509570054807,1.0,0.9996500837852235,1.0,0.9999920514277375,1.0,0.9166803092316985,1.0,0.05497464337011076;.	0.983	.
SS18	7	33	1	1.312	12.0276	632	37	0.240561	1.6847	0.0460231	1.0,0.9999879777572049,1.0,0.9956202372015452,1.0,0.9940764251973745,1.0,0.9992299398673572,1.0,0.9995074813409703,1.0,0.9999896063042212,1.0,0.999824090560919;1.0,.	0.983	.
PIP4K2A	8	32	0	1.318	12.1908	577	25	1.29184	1.68446	0.0460463	1.0,0.999740231889292,1.0,0.9837820503342254,1.0,0.9987623762861639,1.0,0.9995511243943879,1.0,0.9970054335980352,1.0,0.9988641738132653,1.0,0.9622340929903901,1.0,0.9379443476469799;.	0.983	.
DCBLD2	11	41	3	2.45	12.7285	411	6	-0.612511	1.68428	0.0460634	2.0,0.9913331518740922,1.0,0.9826223807393508,1.0,0.997915504355843,1.0,0.9374831977341821,1.0,0.027676722772132168,1.0,0.9988608232656996,1.0,0.9973118586517703,1.0,0.998723646454583,1.0,0.9922248054338154,1.0,0.9978640123679235;1.0,.,2.0,.	0.983	.
ATG4D	9	20	0	1.521	14.5269	226	23	1.03061	1.68408	0.0460831	1.0,0.09305902778259341,1.0,0.002546086088477249,1.0,0.10685052544223314,1.0,0.9975316978874689,1.0,0.15633779305148915,1.0,0.004082760849356371,1.0,0.9975977413131012,1.0,0.6753880242861612,1.0,0.5159518323317391;.	0.983	.
HSD17B12	6	23	0	1.013	12.9777	388.59	26.22	0.536761	1.68299	0.0461885	1.0,0.9964750660108175,1.0,0.999955695754404,1.0,0.9998491956113148,1.0,0.8506530835359356,1.0,0.9989760444300664,1.0,0.05244705676469138;.	0.983	.
PROKR2	9	36	5	1.165	13.1315	489	14	0.233776	1.68201	0.0462837	1.0,0.9999861038243059,1.0,0.9990258946569328,1.0,0.998212545148992,1.0,0.9831542431332088,1.0,0.9993639593474487,1.0,0.9082783261766334,1.0,0.9999671105063211,1.0,0.9878853747115292,1.0,0.9834389664632719;1.0,.,1.0,.,1.0,.,1.0,.,1.0,.	0.983	.
BNC2	21	88	3	3.502	10.5276	534	-14	0.279036	1.68158	0.0463253	1.0,0.999865133733443,1.0,0.9997400450148208,1.0,0.994567177322713,1.0,0.9790042296729048,1.0,0.9995687666860362,1.0,0.9999933549822267,1.0,0.9974385584278711,1.0,0.05726620355334233,1.0,0.9995736568635953,1.0,0.9993821657112312,1.0,0.9455724001595979,1.0,0.9993462643075591,1.0,0.9915909759536052,1.0,0.9857136115730516,1.0,0.9948619960687042,1.0,0.9997390364183453,1.0,0.9993388660471865,1.0,0.998…	0.983	.
EYA2	9	38	2	1.692	12.6316	522	36	1.65684	1.68118	0.0463643	1.0,1.045287264433338E-5,1.0,0.9932270668468914,1.0,0.9901187761803589,1.0,0.999991803979069,1.0,0.9992336529717503,1.0,0.9911974287695657,1.0,0.9989466950506889,1.0,0.9989155744400892,1.0,0.9999926145772471;1.0,.,1.0,.	0.983	.
SF3B2	9	35	2	2.798	15.0912	208	47	4.035	1.68082	0.0463989	1.0,0.20912313519874703,1.0,0.9949209495859344,1.0,0.9915602514946867,1.0,0.9938397800584162,1.0,0.9989102539695016,1.0,0.9987712894086013,1.0,0.9973625381355604,1.0,0.9926023904457677,1.0,0.9960582855204266;1.0,.,1.0,.	0.983	.
ITGB8	11	39	1	2.38	12.2442	550	30	-0.187441	1.68025	0.0464539	1.0,0.0011656198070820357,1.0,0.999205548778114,1.0,0.99706207616784,1.0,0.9956815053396599,1.0,0.8377967551321706,1.0,0.9440805990319486,1.0,0.9914018401903629,1.0,0.9569364068628081,1.0,0.9989813488494461,1.0,0.9905944868708927,1.0,0.9892364669543838;1.0,.	0.983	.
FNBP4	11	38	2	3.139	13.7944	158	19	1.10066	1.67947	0.0465298	1.0,0.9936249369937457,1.0,0.9996975160366952,1.0,0.9031843301162206,1.0,0.9929653009514413,1.0,0.016993729418567118,1.0,0.9989614126160383,1.0,0.9954729976340158,1.0,0.014470701070219222,1.0,0.9991423968535025,1.0,4.357834290427772E-5,1.0,0.9623907411313603;1.0,.,1.0,.	0.983	.
VGLL3	8	31	0	1.032	10.9316	332	-18	-0.269681	1.67934	0.0465432	1.0,0.9968269385701716,1.0,0.01374691404429806,1.0,0.9983590733342369,1.0,0.9950446696848303,1.0,0.9992259318293696,1.0,0.9401220900154089,1.0,0.9972138417685089,1.0,0.9993073613276826;.	0.983	.
BCAN	21	48	7	2.875	14.4316	180	37	1.19086	1.67888	0.046588	1.0,0.020415907389981645,1.0,0.9853071381899419,1.0,0.940668645690478,2.0,0.021519884354246965,1.0,0.9828083332996352,1.0,0.9852177620585221,1.0,0.9901534416290714,1.0,0.9832468906642222,1.0,6.430299164771361E-4,1.0,0.963203969545517,1.0,0.0051982677273057975,1.0,6.806250086562165E-6,1.0,0.10721565864412512,1.0,0.028743239603827096,1.0,0.004841194390472191,1.0,0.992270782472418,1.0,0.053850621211…	0.983	.
SLC27A4	6	23	1	2.079	14.4725	188	64	0.979201	1.67807	0.0466663	1.0,0.9893466441345375,1.0,0.8257930825492537,1.0,0.05723915408144176,1.0,0.9999914677126167,1.0,0.9999931894889756,1.0,0.9999921260535917;1.0,.	0.983	.
TAF1B	7	21	0	1.842	13.7203	197	43	-0.424764	1.67791	0.046682	1.0,0.9987026687018051,1.0,0.09809143102798974,1.0,0.7872428705434948,1.0,0.9923934728514694,1.0,0.6963509604918066,1.0,0.9946683294048563,1.0,0.9290436805536135;.	0.983	.
F13B	33	90	10	2.046	12.3043	802	-30	-0.282108	1.67774	0.0466987	1.0,0.7422281788301353,1.0,0.9577466445235896,1.0,0.9937380498396511,1.0,0.9938011009512878,1.0,0.0014665448548274323,1.0,5.17171728488895E-4,1.0,7.680946860063803E-4,1.0,0.2973707845771189,1.0,0.06515931912716731,1.0,0.9994598417082456,1.0,0.9617594752675842,1.0,0.9860792557993265,1.0,0.9954205270569926,1.0,0.9861060385798648,1.0,0.975251165810751,1.0,0.9926847755537755,1.0,0.9930347084632735,1.…	0.983	.
PPARGC1A	13	61	1	2.528	9.86921	405	2	0.483521	1.67751	0.0467217	1.0,0.9994071951168856,1.0,0.9994175534579879,1.0,0.9996715899731025,1.0,0.9999916579588464,1.0,0.9994843791551453,1.0,0.9869991028892111,1.0,0.9991776273425927,1.0,0.99579556677362,1.0,0.9993733857132532,1.0,0.9948567007915667,1.0,0.9990645070739979,1.0,0.9999941139420011,1.0,0.999951966900079;1.0,.	0.983	.
ACVR1B	9	36	0	1.933	13.1088	371	27	3.97297	1.6762	0.0468497	1.0,0.007235351201964342,1.0,0.9715642318457235,1.0,0.9999921015478201,1.0,0.9885335291687027,1.0,0.8885535973757366,1.0,0.9991397746023741,1.0,0.9999922360849774,1.0,0.9997286372819543,1.0,0.9999914844667523;.	0.983	.
MYBPC3	12	44	2	4.005	13.9894	245	45	0.690435	1.67612	0.0468571	1.0,0.19164502198411892,1.0,0.9973550292928121,1.0,0.9964921000025564,1.0,0.9853867586255418,1.0,0.9973015356556527,1.0,0.9284776796402595,1.0,0.9958937923487756,1.0,0.9991846611621502,1.0,0.961682989225532,1.0,0.9991807090853866,1.0,0.9978647281836635,1.0,0.9885513383036362;1.0,.,1.0,.	0.983	.
IL7R	26	52	8	1.498	11.8455	511	5	-2.15055	1.67579	0.0468899	1.0,0.26726992336558286,1.0,0.06811643200811317,2.0,0.0029090850904332005,1.0,0.04366849450927818,1.0,0.992258641278352,1.0,0.1375710585003869,1.0,7.655715994600832E-4,1.0,0.07988131479321366,1.0,0.9737216861306504,1.0,0.06700739961410422,1.0,0.9999414903783989,1.0,0.9986341404179577,1.0,0.8702248138237317,1.0,0.0029362801815397905,1.0,0.005556677303898292,1.0,0.8459139804758148,1.0,0.99679461846…	0.983	.
WASHC4	11	50	1	3.69	12.3759	387	34	0.111838	1.67568	0.0469002	1.0,0.9996103515841005,1.0,0.9994226115434975,1.0,0.993769780854982,1.0,0.9994225140710468,1.0,0.9913631018380975,1.0,0.9999927165620858,1.0,0.9986881707700654,1.0,0.9999841181883552,1.0,0.9999932356473799,1.0,0.9171173801980194,1.0,0.9999923388808216;1.0,.	0.983	.
STAM	7	29	2	1.693	13.0983	364	7	-0.580958	1.67488	0.0469791	1.0,0.9974355794880386,1.0,0.9973705878386787,1.0,0.9993597647363115,1.0,0.99999219055917,1.0,0.9255329082418621,1.0,0.9931484426389733,1.0,0.9974047790471762;1.0,.,1.0,.	0.983	.
PNLIPRP3	25	48	4	1.464	11.7582	855	-19	-1.27123	1.6731	0.047154	1.0,4.2038963667368953E-4,1.0,8.367431533746785E-6,1.0,0.6172498647423115,1.0,2.660214578425157E-4,1.0,0.7845557834222704,1.0,0.013446909215437983,1.0,0.7249768512355461,1.0,0.0012203049684036435,1.0,0.9986320050989173,1.0,0.9967434239852764,1.0,0.9948085484952578,1.0,0.005883913588544263,1.0,0.9887487770115942,1.0,0.7534432636739161,1.0,3.497156865926539E-4,1.0,1.733325722250474E-5,1.0,0.6096776…	0.983	.
FHL5	16	51	4	0.88	11.6664	1376	3	-1.20063	1.67264	0.0471996	1.0,0.0020217203402311734,1.0,0.01572925643274703,1.0,0.9987138426568636,1.0,0.0019481996251243133,1.0,0.9999932608546276,1.0,0.9979713691977061,1.0,0.9999927932785287,1.0,0.9883599266413288,1.0,0.9910080245500645,1.0,0.9855839243908432,1.0,0.8928040241484145,1.0,0.9942123359663146,1.0,0.9999669539448982,1.0,0.9941017592591878,1.0,0.0038460995542998265,1.0,0.015369372773314297;1.0,.,1.0,.,1.0,.,1…	0.983	.
NME7	7	32	3	1.191	12.5064	491	12	-0.543301	1.67251	0.0472116	1.0,0.9998666965224607,1.0,0.9988439650784906,1.0,0.9993241845281119,1.0,0.9996061727573289,1.0,0.08278727370748452,1.0,0.9999886064096999,1.0,0.9999937405459535;1.0,.,1.0,.,1.0,.	0.983	.
COL25A1	14	58	4	2.434	11.9662	437	-5	1.01454	1.67189	0.0472733	1.0,0.9973628856280501,1.0,0.9987830980027335,1.0,0.9986343842834342,1.0,0.9991086817132518,1.0,0.9998464967850594,1.0,0.9981464664413838,1.0,0.9982062999240018,1.0,0.9999900625947709,1.0,.,1.0,0.9988473922579536,1.0,0.9974203183441224,1.0,0.9405804019088448,1.0,0.9791642392041654,1.0,.;1.0,.,1.0,.,1.0,.,1.0,.	0.983	.
HTR1E	18	54	5	1.103	12.04	752	-17	1.51234	1.67183	0.0472793	1.0,1.385083344683334E-4,1.0,0.9939886527610198,1.0,0.9787706812299881,1.0,0.8442246879065,1.0,0.008633824523587809,1.0,0.7592919182154416,1.0,0.9936255263740957,1.0,0.7321404188115469,1.0,0.8936010186144608,1.0,0.9969316916240702,1.0,0.9976704673490125,1.0,0.9985263262473558,1.0,0.9665722653485849,1.0,0.9850046152050952,1.0,0.9855428387524119,1.0,0.009428786416729498,1.0,0.9312461348949291,1.0,0…	0.983	.
GOT2	6	24	0	1.343	13.2583	188	2	1.34477	1.67131	0.0473302	1.0,0.9999916755085584,1.0,0.999141669241771,1.0,0.9999918100150743,1.0,0.9827122787552761,1.0,0.0030426873061999734,1.0,0.9994123542920847;.	0.983	.
HIP1	12	50	4	3.269	13.5745	326	62	1.61623	1.67088	0.0473726	1.0,0.9999842479906184,1.0,0.9999936954889893,1.0,0.9979687271337796,1.0,0.9996083000515628,1.0,0.969634184383967,1.0,0.9552604146476589,1.0,0.9196391790186144,1.0,0.9193491414559684,1.0,0.998154141991167,1.0,0.999991427471568,1.0,0.9994377310087805,1.0,0.9992612296592116;1.0,.,1.0,.,1.0,.,1.0,.	0.983	.
EPHA6	41	169	8	3.927	11.4057	1046	-18	0.932139	1.67027	0.0474329	1.0,0.7325012355155575,1.0,0.08034689226933611,1.0,0.9990768382227627,1.0,0.967790367586705,1.0,0.9992956644075973,1.0,0.9943446880965279,1.0,0.9955981940052931,1.0,0.9975797343353936,1.0,0.9977510521957377,1.0,0.9773811301587407,1.0,0.9972175449030614,1.0,0.9999941547025573,1.0,0.9999940167472138,2.0,0.9989874115561617,1.0,0.9824397132958507,1.0,0.9999929348519471,1.0,0.051609413000311355,1.0,0.…	0.983	.
SIRT2	6	19	1	1.25	14.5035	219	30	0.345129	1.67009	0.0474505	1.0,4.679155157038961E-4,1.0,0.9865969392723061,1.0,0.9979785145577497,1.0,0.9454225964306979,1.0,0.9985710863516029,1.0,0.9892345973933703;1.0,.	0.983	.
PYGO2	8	21	2	1.236	14.2935	224	35	0.338053	1.66801	0.0476572	1.0,0.998418296047765,1.0,0.8526122694338788,1.0,0.7949421742532408,1.0,0.824194790863887,1.0,0.8540644912828045,1.0,0.9980725945180555,1.0,0.9797867041727881,1.0,0.07040956798018635;1.0,.,1.0,.	0.983	.
CRYGA	8	22	1	0.54	12.682	440	5	-0.795431	1.66765	0.0476928	1.0,.,1.0,0.9951779081684733,1.0,.,1.0,0.8500191981089922,1.0,0.0026279175029555488,1.0,0.012987256055502105,1.0,0.9992855113362299,1.0,0.08431635312307194;1.0,.	0.983	.
PPP2R5A	7	31	1	1.541	13.0938	298	16	2.40757	1.66765	0.0476928	1.0,0.9989686970406003,1.0,0.9468958592279175,1.0,0.9969820293436965,1.0,0.9999762174720761,1.0,0.999725680249781,1.0,0.9999786292980286,1.0,.;1.0,.	0.983	.
EIF2AK3	20	75	3	3.436	11.6801	366	9	2.26388	1.66587	0.0478701	1.0,2.6382872779536143E-4,1.0,0.9767693381298891,1.0,0.9950883121119083,1.0,0.9992313469088416,1.0,0.9999926964218946,1.0,0.999992759322955,1.0,0.014274931935471195,1.0,0.9982532498406944,1.0,0.9720569672578564,1.0,0.9999917621421117,1.0,7.698191005009059E-4,1.0,0.03770028029984278,1.0,0.9967225651302969,1.0,0.9799780450336739,1.0,0.9839045281118262,1.0,0.9993422904849186,1.0,0.999747571885035,1.…	0.983	.
XRN2	15	65	3	3.003	12.574	638	-12	1.81654	1.6657	0.0478865	1.0,0.9972328158853322,1.0,0.9978747771138038,1.0,0.9494377092902427,1.0,0.9999929752716081,1.0,0.9999928229124775,1.0,0.9999940962345775,1.0,0.9341708309681671,1.0,0.9975122151773858,1.0,0.9992778522937485,1.0,0.9981344828938084,1.0,0.999993921808825,1.0,0.9999930887616406,1.0,0.9986776496673646,1.0,0.9994351618286113,1.0,0.997789826057671;1.0,.,1.0,.,1.0,.	0.983	.
KLF11	5	19	1	1.559	13.7348	234	42	-2.0542	1.66565	0.0478916	1.0,0.9925685320974945,1.0,0.9999922900292088,1.0,0.8008075672291128,1.0,0.997797147525213,1.0,0.9917048303803511;1.0,.	0.983	.
CNKSR2	30	99	3	3.225	11.4093	776.31	-2	3.51228	1.66447	0.0480096	1.0,0.9950288302466803,1.0,0.9643240611805838,1.0,.,1.0,.,1.0,0.9961465555194908,1.0,0.9918974156448114,1.0,0.9944270226000776,1.0,0.9923903703427399,1.0,0.9878965809701294,1.0,0.9772846599239634,1.0,0.9970783662272866,1.0,0.9869768359301684,1.0,0.9972325811697915,1.0,0.9978298797714212,1.0,0.99796620962376,1.0,0.9608736372038232,1.0,0.9877255734442794,1.0,.,1.0,0.9910888127115305,1.0,0.926780153…	0.983	.
SLC22A8	9	25	2	1.752	14.7107	398	48	1.24333	1.66389	0.0480669	1.0,0.9354737688487657,1.0,0.7079554868583113,1.0,0.9964265648771129,1.0,0.9894910170955147,1.0,0.06929392796071035,1.0,0.010732017854449709,1.0,0.9734298532293848,1.0,0.037381142720610105,1.0,0.9837623716890503;1.0,.,1.0,.	0.983	.
ACAD9	7	23	0	1.956	13.9269	382	54	0.192506	1.66201	0.048255	1.0,0.11352055742005383,1.0,0.1601060362540259,1.0,0.9999915645836537,1.0,.,1.0,0.997491048307679,1.0,0.9996737336000217,1.0,0.5994830306365279;.	0.983	.
FZD9	8	26	1	1.781	13.7153	399	48	0.689827	1.66175	0.0482817	1.0,0.9971199710113916,1.0,0.9777842441174027,1.0,0.9811952371971377,1.0,0.9888104761167864,1.0,0.9999910877478597,1.0,0.9590137111471366,1.0,0.9767132664809668,1.0,0.8381070454412607;1.0,.	0.983	.
ANP32E	6	18	0	0.842	14.0044	197	39	1.29028	1.65986	0.0484709	1.0,0.928510728093205,1.0,0.9770021148608088,1.0,0.6685446206699154,1.0,0.9410946830759469,1.0,0.9687949972895664,1.0,0.9944981743763763;.	0.983	.
TMPRSS15	37	94	8	3.185	12.5211	981	-64	-2.25512	1.65963	0.0484946	1.0,0.9881964304096305,1.0,0.8516366546490053,1.0,0.9933608736971014,1.0,0.987673189371698,1.0,0.006447384380809339,1.0,0.9875138789857287,1.0,0.9903781236054882,1.0,0.9890813687321278,1.0,0.007391023701438823,1.0,0.9202146051365494,1.0,1.4028012171386192E-4,1.0,2.720425973176152E-4,1.0,0.9970103428896624,1.0,0.9845881707336557,1.0,0.7303655254103721,1.0,0.003837384601192744,1.0,0.977473004353550…	0.983	.
SDHA	8	31	0	2.07	13.8549	530	24	2.32147	1.65937	0.0485209	1.0,0.9999931466999422,1.0,0.9576369410993419,1.0,0.9999927768613915,1.0,0.9999906366131429,1.0,0.7594431295649444,1.0,0.9994635954196892,1.0,0.9999764212271665,1.0,0.004259814085054051;.	0.983	.
IRF8	10	29	0	1.344	12.9185	461	27	2.24551	1.65883	0.0485748	1.0,0.1817577183201023,1.0,0.9345366709547759,1.0,0.05933764661950498,1.0,0.9685898515518875,2.0,0.010249286814532965,1.0,0.9886390480902867,1.0,0.8887355230881351,1.0,0.9991787432069642,1.0,0.9907555923502799;.	0.983	.
TCTN1	7	24	0	2.16	13.6643	194	32	0.204957	1.65714	0.0487456	1.0,8.123473243788387E-6,1.0,0.9110893088974552,1.0,0.9993725646837315,1.0,0.9919736060609259,1.0,0.9997831128622555,1.0,0.9970649951077426,1.0,0.06585217704480299;.	0.983	.
KBTBD4	6	25	1	1.812	13.8111	214	31	0.977136	1.65661	0.0487996	1.0,0.9989073205073287,1.0,0.9831760324888468,1.0,0.9993203232180439,1.0,0.9964921295131965,1.0,0.9956327335119071,1.0,0.9985076452744535;1.0,.	0.983	.
MSH4	21	75	7	2.911	11.8966	535	-10	-1.06759	1.65602	0.048859	1.0,8.839412502544734E-6,1.0,0.999983150495475,1.0,0.8177163317869223,1.0,0.9985361680637547,1.0,0.9959593278799526,1.0,0.9998639775861019,1.0,0.9992331401720904,1.0,0.9996131509012405,1.0,0.9189473687833205,1.0,7.912239150012117E-6,1.0,0.9980077283082986,1.0,0.9999755408881771,1.0,0.92535071771614,1.0,0.9166730082326093,1.0,0.9473852426976834,1.0,0.9999920483353684,1.0,0.9748287088645402,1.0,0.9…	0.983	.
RGL1	13	54	4	2.534	13.1097	597	14	1.74803	1.65478	0.0489849	1.0,0.996497916853702,1.0,0.9997410587875346,1.0,0.9940938203125778,1.0,0.9996139635483168,1.0,0.9896908633469018,1.0,0.9793039611567235,1.0,0.9999921478922056,1.0,0.9741694632240553,1.0,0.9797175359871908,1.0,0.997073101068545,1.0,0.9953802056151149,1.0,0.9995216757820062,1.0,0.9993110912353927;1.0,.,1.0,.,1.0,.,1.0,.	0.983	.
SEC23IP	10	37	1	3.093	13.0178	404	39	-0.422791	1.65423	0.04904	1.0,0.17411592485067545,1.0,0.055454448243679594,1.0,0.9999935482971107,1.0,0.832638805383145,1.0,0.9999922480322025,1.0,0.9992538197899815,1.0,0.9981411450427033,1.0,0.9999926969087625,1.0,0.9961027693585638,1.0,0.9746750667656453;1.0,.	0.983	.
KIF3A	7	32	0	2.276	13.4834	356	59	2.93753	1.65337	0.0491278	1.0,0.9995342067708697,1.0,0.9962732882697933,1.0,0.9997010755164367,1.0,0.9998036882189377,1.0,0.9999835261568588,1.0,0.998354569744192,1.0,0.9982157447429332;.	0.983	.
FGFR4	8	29	1	2.568	13.884	201	46	1.06433	1.65329	0.0491357	1.0,0.9282430238558814,1.0,0.9767799578317298,1.0,0.9643168343770661,1.0,0.2595870779412392,1.0,0.9999918159223773,1.0,0.999992615341295,1.0,0.9266166390181924,1.0,0.999296515534559;1.0,.	0.983	.
HOXD4	8	36	2	0.778	12.4103	874	13	1.2825	1.65218	0.049249	1.0,0.9999934490826949,1.0,0.9999781811430828,1.0,0.9987554048027929,1.0,0.9795788220061219,1.0,0.9944686209699956,1.0,0.9991074818336381,1.0,0.999487135025294,1.0,0.9992217654965855;1.0,.,1.0,.	0.983	.
ATN1	14	39	2	3.618	14.8106	211	47	2.43263	1.6519	0.049277	1.0,0.8765277022123775,1.0,0.9688666025475674,1.0,0.007156240910649741,1.0,0.9747024554113888,1.0,0.026281493230139702,1.0,0.6171156023564488,1.0,0.6790848540834735,1.0,0.030311007048981344,1.0,0.9297174246469371,1.0,0.9999919163729806,1.0,0.9756121503983216,1.0,0.9986668950393188,1.0,0.8095386783049734,1.0,0.9947089214878949;1.0,.,1.0,.	0.983	.
KCNH4	14	44	3	3.134	14.5715	206	30	3.70543	1.64998	0.0494739	1.0,9.874890191735805E-4,1.0,0.9796038744422231,1.0,0.9657387855511204,1.0,0.9742247705277751,1.0,0.9801809917334717,1.0,0.9987258295080017,1.0,0.9970239727592107,1.0,0.892117782705522,1.0,0.9988516428508791,1.0,0.9153685166967107,1.0,0.004363342379596019,1.0,0.971185237181302,1.0,0.9947400234588719,1.0,0.991285167837937;1.0,.,1.0,.,1.0,.	0.983	.
PHEX	15	55	2	2.407	11.4332	558.69	14	1.29106	1.64927	0.049546	1.0,0.9921766590904827,1.0,0.998276216937732,1.0,0.9610099188005522,1.0,0.9981804235631739,1.0,0.9961641792245809,1.0,0.9765226581188109,1.0,0.9940023740253785,1.0,0.9900902704958533,1.0,0.09275357222617717,1.0,0.9925537586089899,1.0,0.9970472870041707,1.0,0.9972517152570026,1.0,0.9909676203319602,1.0,0.9015007327090071,1.0,0.9973889443607453;1.0,.,1.0,.	0.983	.
KCNJ4	9	35	3	1.343	14.1985	215	23	5.48788	1.64887	0.0495871	1.0,0.9849701973892868,1.0,0.9977042911815568,1.0,0.973843630526857,1.0,0.9979569105939007,1.0,0.9991611110739177,1.0,0.9983692980926689,1.0,0.996171021579144,1.0,0.9593650211323381,1.0,0.9990194329284909;1.0,.,1.0,.,1.0,.	0.983	.
PADI2	9	31	3	2.082	13.3214	194	45	0.252517	1.64845	0.04963	1.0,0.9995893333817703,1.0,0.8425641921206459,1.0,0.9918482390484833,1.0,0.9063775049919395,1.0,0.9980977317463975,1.0,0.9965718647478212,1.0,0.99588908511857,1.0,0.857666589466057,1.0,0.9729157400130425;1.0,.,1.0,.,1.0,.	0.983	.
SP4	11	48	2	2.385	11.5644	643	26	-0.340164	1.64777	0.0497	1.0,0.9970130322302909,1.0,0.999385619065089,1.0,0.9804200581878199,1.0,0.9999935182676085,1.0,0.9997331767272635,1.0,0.9985083908967881,1.0,0.9999916217691626,1.0,0.9982466720550788,1.0,0.9993382723680533,1.0,0.999992330323417,1.0,0.9287324464038607;1.0,.,1.0,.	0.983	.
MYBL1	8	34	2	2.339	12.704	140	37	0.581379	1.64766	0.0497111	1.0,0.9006323827123861,2.0,0.9968192186431037,1.0,0.999863715360386,1.0,0.9981281508604046,1.0,0.9999918285773421,1.0,0.9998649390740952,1.0,0.9983866650739409;1.0,.,1.0,.	0.983	.
RHCG	7	23	0	1.522	13.5249	363	22	0.351823	1.6475	0.0497272	1.0,9.16300141873523E-6,1.0,0.9953679672809033,1.0,0.9863425445199792,1.0,0.9999886951843036,1.0,0.9992378745462509,1.0,0.8204362124413453,1.0,0.9871466192436429;.	0.983	.
OR4X2	8	19	3	0.917	12.9014	509	-27	-6.48498	1.64738	0.04974	1.0,0.9191621579316239,1.0,0.9786495997601827,1.0,0.787854391959461,1.0,0.021984324779188446,1.0,0.6984906121283371,1.0,0.9860895280116277,1.0,0.10357238217201668,1.0,0.10163807817734093;1.0,.,1.0,.,1.0,.	0.983	.
HNRNPUL2	9	29	2	2.314	14.7017	248	51	2.38421	1.64684	0.0497956	1.0,0.9921774598462278,1.0,0.9954486199355612,1.0,0.9967337546175308,1.0,0.9960003614335152,1.0,0.984461441258383,1.0,0.9804296755992268,1.0,0.996060908425214,1.0,0.8403654107585572,1.0,8.2520400922764E-6;1.0,.,1.0,.	0.983	.
NLRP12	47	73	9	3.267	13.5717	486	-58	-1.77143	1.64563	0.0499204	1.0,4.3664748869575035E-5,1.0,0.001649708363395226,1.0,0.004439015412924669,1.0,0.018150848988841013,1.0,0.7915544963024408,1.0,6.963816527222703E-6,1.0,0.7126867384103278,1.0,0.7002005598698908,1.0,0.004500474818303327,1.0,1.1059955222405864E-5,1.0,1.9869403055359494E-4,1.0,8.24351432151599E-6,1.0,0.17697928985079317,1.0,0.049826197978182545,1.0,0.020845636577568605,1.0,0.004744103629997711,1.0,…	0.983	.
GJA5	7	26	0	1.082	12.8876	505.26	22.93	1.34716	1.6451	0.0499747	1.0,0.9784405792231119,1.0,0.9903309735931072,1.0,0.01799955068346485,1.0,.,1.0,0.9999924131416942,1.0,0.9497760673560325,1.0,0.9990624597318027;.	0.983	.
KRT24	8	20	0	1.618	13.7681	269	13	-0.984177	1.64448	0.0500388	1.0,0.0028324798695474663,1.0,0.9987441555553367,1.0,0.001182665123507527,1.0,0.9953539354029988,1.0,0.9995607304887462,1.0,0.009346507848965117,1.0,0.0034759649506468124,1.0,0.8583248344450175;.	0.983	.
MYF5	16	63	5	0.783	10.2332	974	-1	0.0577317	1.64441	0.050046	1.0,0.9956638898669623,1.0,0.05468120930414705,1.0,0.05151674401225545,1.0,0.003796152283740961,1.0,0.9998682826981021,1.0,0.9998662532161171,1.0,0.9999923602527683,1.0,0.9999921863337391,1.0,0.9961206366599149,1.0,0.995163405452923,1.0,0.9951571515450118,2.0,0.9987032841775378,1.0,0.9999888663886178,1.0,0.9983876527042109,1.0,0.9999908019368298;1.0,.,1.0,.,1.0,.,1.0,.,1.0,.	0.983	.
SMC4	14	61	3	3.982	12.9835	513	16	0.0672086	1.64326	0.0501644	1.0,0.03320046688378447,1.0,0.9951721961756328,1.0,0.9999936977353057,1.0,0.9577119776525028,1.0,0.9990256268818906,1.0,0.9999926506698048,1.0,0.9962808785855884,1.0,0.999867295265292,1.0,0.9903839311097782,1.0,0.993363972347804,1.0,0.9998604612487076,1.0,0.9999937934297161,1.0,0.9999883627632873,1.0,0.9999935867131378;1.0,.,1.0,.,1.0,.	0.983	.
CNGA2	14	44	2	2.025	11.7457	730.22	-2	-0.89716	1.64266	0.0502266	1.0,0.9022031351755032,1.0,0.705128273022036,1.0,0.8700437040052759,1.0,.,1.0,0.9738284195473332,1.0,0.05739712460452441,1.0,0.9944607192895988,1.0,.,1.0,0.9954907353122819,1.0,0.9806549062880433,1.0,0.9977577715547332,1.0,0.9955042872138834,1.0,0.9662183539862714,1.0,0.9985831764718128;1.0,.,1.0,.	0.983	.
TYK2	14	44	2	3.979	14.4044	191	21	1.7021	1.6416	0.0503367	1.0,0.012170461604098817,1.0,0.940539819288867,1.0,0.8729451008671675,1.0,0.8928476343780907,1.0,0.7909627272392328,1.0,0.06022502303668356,1.0,0.9880841213013309,1.0,0.9012649732564773,1.0,0.059329529666276026,1.0,0.9730615305180446,1.0,0.9999677450519764,1.0,0.9945896784769536,1.0,0.9993884538049089,1.0,0.9999801027102353;1.0,.,1.0,.	0.983	.
LPP	12	39	3	1.931	11.9075	685	6	-2.49432	1.64152	0.0503446	1.0,0.9942272998445727,1.0,0.9886393097975734,1.0,0.001001161227606728,1.0,1.5829990874171553E-5,1.0,0.9998958372897127,1.0,0.9940705752742216,1.0,0.004193647334458804,1.0,0.9979095031312092,1.0,0.999455645846527,1.0,0.0011822158528003225,1.0,0.9990700507151511,1.0,0.9998831166788276;1.0,.,1.0,.,1.0,.	0.983	.
LMAN2L	5	20	1	1.125	13.7336	219	45	0.333079	1.64146	0.050351	1.0,0.9454214044244715,1.0,0.9999847301081266,1.0,0.9991062209087068,1.0,0.9969283434224714,1.0,0.9774249423966461;1.0,.	0.983	.
GPS1	5	20	0	1.699	15.1638	197	34	2.44661	1.64053	0.0504471	1.0,0.9807587736121379,1.0,0.9996130029855244,1.0,0.9999407496295716,1.0,0.9995752495707523,1.0,0.8190289353928553;.	0.983	.
HK2	12	45	2	2.844	13.4689	470	21	2.18551	1.6403	0.0504713	1.0,0.9846682079776031,1.0,0.994287471676859,1.0,0.9966360559070341,1.0,0.9986533861425689,1.0,0.05046508115991395,1.0,0.9999900429148629,1.0,0.88908340243125,1.0,0.9999913974912897,1.0,0.9825930169695818,1.0,0.9999918229664339,1.0,0.8235016689743648,1.0,0.9999922774352231;1.0,.,1.0,.	0.983	.
GDA	11	34	3	1.495	12.5617	207	11	1.12111	1.63986	0.0505167	1.0,3.9067741944746686E-4,1.0,0.9974675497171954,1.0,0.9963237458484809,1.0,9.077794570364954E-6,1.0,0.9854077823688157,1.0,0.999653608037753,1.0,.,1.0,0.9885765797826472,1.0,0.9999084987390362,1.0,0.9986479786256571,1.0,8.015737044656173E-5;1.0,.,1.0,.,1.0,.	0.983	.
SLC1A2	7	33	2	1.819	13.3747	263	15	2.21751	1.63981	0.0505224	1.0,0.9473841865962414,1.0,0.9989268907198277,1.0,0.9994540916321145,1.0,0.9999935001628797,1.0,0.9999282182834693,1.0,0.9999906772432844,1.0,0.9997301040046509;1.0,.,1.0,.	0.983	.
ENOSF1	7	23	1	1.567	12.9444	425	32	-2.14068	1.63865	0.050643	1.0,0.9892428806275522,1.0,0.9999889382123817,1.0,0.9052723550901197,1.0,0.09580572430898338,1.0,0.0885138021443056,1.0,0.8943134412249559,1.0,0.9987375729600705;1.0,.	0.983	.
PPP1R13L	14	40	4	2.547	14.0544	191	31	2.37892	1.63863	0.0506454	1.0,0.9782867958217958,1.0,0.9932183876211009,1.0,0.9451407427314352,1.0,0.9195707685261364,1.0,0.8511398845900836,1.0,0.992359598085558,1.0,0.9770382677342486,1.0,0.8961812069205977,1.0,0.9003874395421205,1.0,0.9526215031725798,1.0,0.9631233296774993,1.0,0.9203158833282536,1.0,0.8009233508297171,1.0,0.00200267900151277;1.0,.,1.0,.,1.0,.,1.0,.	0.983	.
PDE3B	16	59	3	3.419	12.8073	539	-14	0.405586	1.63811	0.0506997	1.0,0.8105909831363087,1.0,0.789820974826803,1.0,0.9941179924561002,1.0,0.9963434202939354,1.0,0.9945199015332151,1.0,0.9977221411254111,1.0,0.9973964595696543,1.0,0.9967116158587844,1.0,0.9580326569456925,1.0,0.9999917423479571,1.0,0.9993590713034421,1.0,0.0022711649843500242,1.0,0.9643697466760015,1.0,0.9999925693154013,1.0,0.9998041450873101,1.0,0.9969712313904711;1.0,.,1.0,.,1.0,.	0.983	.
ATXN2L	12	51	4	3.594	13.9522	221	56	2.28533	1.63769	0.0507437	1.0,0.999991558760256,1.0,.,1.0,0.9999928256075312,1.0,0.9997227250855123,1.0,0.9997211401292707,1.0,0.9999904372806848,1.0,0.833342096790463,1.0,0.998034448282807,1.0,0.9985419284857406,1.0,0.9999934638468859,1.0,0.9904922914893862,1.0,0.9875092492920264;1.0,.,1.0,.,1.0,.,1.0,.	0.983	.
KCNH6	17	59	8	3.063	13.7479	247	-1	0.000947569	1.63343	0.0511892	1.0,0.9993330364295222,1.0,0.9984598696327198,1.0,0.049498626004933044,1.0,0.0672616043648612,1.0,0.997606135115897,1.0,0.9985805312839684,1.0,0.9842084401960893,1.0,0.999930156875419,1.0,0.9897276373243632,1.0,0.974656810159997,1.0,0.9931219013519563,1.0,0.9992249972505888,1.0,0.9993544999592026,1.0,0.9980937413355211,1.0,0.7059372934378909,1.0,0.005258349445986545,1.0,0.05424393274940388;1.0,.,…	0.983	.
MAPK4	12	46	2	2.094	12.4024	442	21	2.84926	1.63322	0.0512119	1.0,0.9999933414031927,1.0,0.8424473519256215,1.0,0.9967607830181375,1.0,0.994717908049554,1.0,0.9994257987066663,1.0,0.979740151712525,1.0,0.9987743658601794,1.0,0.9820940525349925,1.0,0.9990030219865293,1.0,0.7494229125243154,1.0,0.989773096817986,1.0,0.9990956124249375;1.0,.,1.0,.	0.983	.
CD5L	20	41	3	1.074	11.6654	778	28	0.350617	1.63284	0.0512511	1.0,0.9960581389139377,1.0,0.0012745797785720429,1.0,0.9927518949462282,1.0,0.006377379291199832,1.0,0.9876939490213327,1.0,0.0040396106220020244,1.0,0.9837734988177149,1.0,0.004099606200983155,1.0,0.04858917515492703,1.0,0.8821900055248171,1.0,.,1.0,6.935721186210691E-6,1.0,0.9489043438784607,1.0,0.9375510083661485,1.0,7.619450009530543E-6,1.0,0.9534241625174152,1.0,0.0026397510591076086,1.0,0.0…	0.983	.
TRPV5	18	54	5	2.289	12.5914	676	2	-0.106592	1.63225	0.0513133	1.0,0.002554971848701236,1.0,0.9938949916038906,1.0,0.999418363979238,1.0,0.9942125874816479,1.0,.,1.0,0.2605435504099301,1.0,0.9983377631181141,1.0,0.9989950874280721,1.0,.,1.0,0.08961240621210055,1.0,0.9989405941836415,1.0,0.9588858956494221,1.0,0.9722271343691186,1.0,2.1926322821141245E-4,1.0,9.373141507786848E-5,1.0,0.9966972397245035,1.0,0.805765767674067,1.0,0.022312464732742364;1.0,.,1.0,.…	0.983	.
PPEF1	14	41	0	2.044	11.8605	588.85	17	1.6756	1.63153	0.0513896	1.0,0.9515461751566345,1.0,0.9207209932568117,1.0,0.005010772911939191,1.0,0.028401019322144998,1.0,0.9926322378352984,1.0,0.959049909236339,1.0,0.8830109810260564,1.0,0.9956122974308318,1.0,0.9967790427479091,1.0,0.6833099004684702,1.0,0.9615450468716423,1.0,0.9877194117529691,1.0,0.9799466286098247,1.0,0.9978643382111594;.	0.983	.
USH1C	19	56	6	2.914	13.0002	619	12	-1.3496	1.63109	0.0514354	1.0,0.0034545400400361505,1.0,0.924915720245927,1.0,0.9483452565783637,1.0,0.9904920542484085,1.0,0.964692934543316,1.0,0.0029126082331900473,1.0,0.711087576128546,1.0,3.5713275517806453E-4,1.0,0.023161899960268944,1.0,0.8128880511000409,1.0,0.9602509415527354,1.0,.,1.0,0.9618665070076122,1.0,0.9837846880250775,1.0,0.99910824921249,1.0,0.9994875272793624,1.0,0.9968824334881778,1.0,0.9931523484895…	0.983	.
CFH	33	74	1	3.825	12.2005	941	-26	0.557696	1.62991	0.0515606	1.0,0.9982992070487986,1.0,0.9976153986924108,1.0,0.9874086325064333,1.0,0.0012246613705225722,1.0,0.007927665324202894,1.0,0.013176807801643087,1.0,0.17351796849623696,1.0,0.9715950422644979,1.0,0.8470815384539989,1.0,0.997713933466289,1.0,0.009843279982062823,1.0,0.04011491075221325,1.0,0.9091557096709089,1.0,0.8549526943918627,1.0,0.00803830146513408,1.0,0.014783538322372405,1.0,0.187250312493…	0.983	.
CDH13	17	58	2	2.55	11.458	929	-26	-1.02622	1.62901	0.0516555	1.0,0.8937584715468406,1.0,0.9989818051847632,1.0,0.9743760319736574,1.0,0.9787263202804355,1.0,0.9947934723902985,1.0,0.9906309959849354,1.0,0.9884155049760637,1.0,0.9852715651133667,1.0,0.994625849506475,1.0,0.9911119082382738,1.0,0.9674107753316044,1.0,0.985232529872187,1.0,0.992148426219271,1.0,0.996501066902468,1.0,0.04540750748046725,1.0,0.9881943530211149,1.0,0.9721292704302714;1.0,.,1.0,.	0.983	.
GPAA1	8	26	3	1.926	14.8164	211	27	1.2201	1.62889	0.0516687	1.0,0.14626832335149,1.0,0.3441687528934247,1.0,0.9997808016815022,1.0,0.9999172497060412,1.0,0.9998759965500591,1.0,2.983930467152966E-4,1.0,0.9977093729454594,1.0,0.7133370631175379;1.0,.,1.0,.,1.0,.	0.983	.
IGF2BP1	10	40	4	1.809	13.6178	174	28	3.93286	1.62782	0.0517818	1.0,0.9857470497631936,1.0,0.9971763914099312,1.0,0.999369395575469,1.0,0.06463792131834746,1.0,0.9999927760060943,1.0,0.9999934767277044,1.0,0.9914310025786093,1.0,0.9971368451801284,1.0,0.9997342421591398,1.0,0.9673532438035626;1.0,.,1.0,.,1.0,.,1.0,.	0.983	.
TTI1	13	45	4	3.305	13.3046	303	49	-0.252766	1.62778	0.0517854	1.0,0.7531773616243322,1.0,0.9997387464411777,1.0,0.725309484705188,1.0,0.9968226149332557,1.0,0.9325821335808508,1.0,0.9878070696999013,1.0,0.9961357164159309,1.0,0.871615819409379,1.0,0.9990524020234405,1.0,0.9991469108536788,1.0,0.9812051361897913,1.0,0.9975199679790653,1.0,0.9739338075420826;1.0,.,1.0,.,1.0,.,1.0,.	0.983	.
MAN1A2	9	37	0	1.991	12.7885	526	6	2.58925	1.62722	0.0518455	1.0,0.9362725311741731,1.0,0.9849801704501229,1.0,0.023552950184477284,1.0,0.9999924049224506,1.0,0.9988962939693653,1.0,0.996242070313365,1.0,0.9994855370871967,1.0,0.999989686960613,1.0,0.9997112628926711;.	0.983	.
PHKG1	7	24	0	1.31	13.5121	642	4	-0.105629	1.62556	0.0520217	1.0,0.9542717512919632,1.0,0.9415437454242557,1.0,0.9861105999490217,1.0,0.9908033631755759,1.0,0.9709124285951356,1.0,0.9716159468896237,1.0,0.9996556908851101;.	0.983	.
GALNT2	7	34	0	1.813	12.6303	439	16	2.38798	1.62546	0.0520319	1.0,0.9981157807895511,1.0,0.9998651234911367,1.0,0.9992164484159863,1.0,0.9988876994547501,1.0,0.9999926179899946,1.0,0.9995293845450787,1.0,0.9994687619448331;.	0.983	.
COPA	15	69	4	3.867	13.7535	358	27	3.68914	1.62513	0.0520676	1.0,0.9997409571401592,1.0,0.9999932140876561,1.0,0.9977208871470877,1.0,0.9744062048832798,1.0,0.9960638603964266,1.0,0.9996968504873145,1.0,0.9992186794360125,1.0,0.9997407638172722,1.0,0.9945871367867678,1.0,0.996939270211525,1.0,.,1.0,0.9999919294016886,1.0,0.999993312060342,1.0,0.9997621567602932,1.0,0.9999930291403493;1.0,.,1.0,.,1.0,.,1.0,.	0.983	.
ZSWIM2	15	29	1	1.947	12.536	629	-5	-2.7918	1.62477	0.0521056	1.0,7.263352399444169E-6,1.0,7.082814941838536E-6,1.0,0.001153852809493536,1.0,0.010179923560572495,1.0,0.897409038848801,1.0,0.6706414235708098,1.0,0.0014665312132297532,1.0,0.9757706687122047,1.0,1.6183028852604853E-5,1.0,0.921043881133689,1.0,0.9934520037159943,1.0,0.8375755987386406,1.0,9.144032877307758E-6,1.0,0.8115479468831717,1.0,0.6780043047272258;1.0,.	0.983	.
MAP4K3	9	41	1	2.889	12.8023	435	10	0.613235	1.624	0.0521878	1.0,0.9092254091422,1.0,0.9998632473245788,1.0,0.999799449329542,1.0,0.9993389640119487,1.0,0.9894085900318039,1.0,0.999677640807948,1.0,0.9941884534612961,1.0,0.999992878469093,1.0,0.9999873637988008;1.0,.	0.983	.
TM7SF3	7	25	0	1.773	12.9196	320	26	-0.113311	1.62383	0.0522063	1.0,0.9888935507096879,1.0,0.9986979505082269,1.0,0.988747150472836,1.0,0.9913777098219347,1.0,0.9807321531884103,1.0,0.993269346902266,1.0,0.9944336766283253;.	0.983	.
KRT75	8	22	1	1.701	13.9935	389	29	-0.745896	1.62235	0.0523643	1.0,0.9243648922177821,1.0,0.9242459365099355,1.0,0.5933973789750685,1.0,0.9992749259393425,1.0,0.9997308787030763,1.0,0.008338142107453251,1.0,1.9870871526634045E-5,1.0,2.112346909864999E-5;1.0,.	0.983	.
CYP1A1	9	21	2	1.573	13.5225	199	41	-1.76091	1.622	0.0524022	1.0,8.043414444745325E-6,1.0,0.9699384169205633,1.0,0.5118086976916361,1.0,0.0010185357956152717,1.0,0.004934106688203514,1.0,6.2745289443664305E-6,1.0,0.9538022074141084,1.0,0.9999872682059381,1.0,0.9918541801880202;1.0,.,1.0,.	0.983	.
TTLL3	9	28	1	2.899	13.7682	264	43	-0.872482	1.62181	0.0524222	1.0,0.1551890014563474,1.0,0.0661582309335168,1.0,0.9978990330088624,1.0,.,1.0,0.9996406361754429,1.0,0.9979931261191433,1.0,0.9611296808580169,1.0,0.9968186315661838,1.0,0.0018917338455064687;1.0,.	0.983	.
CCDC127	6	20	0	0.793	13.8549	530	24	0.791282	1.62124	0.0524835	1.0,0.9453691105089348,1.0,0.997958731745399,1.0,0.7495312409236646,1.0,0.0031173808242069925,1.0,0.9990460303162909,1.0,0.9988218123802253;.	0.983	.
LCP1	12	50	5	2.039	12.9012	682	47	1.21839	1.6206	0.0525513	1.0,0.9988784920912606,1.0,0.9962772468872331,1.0,0.9996146199392064,1.0,0.9949570149597006,1.0,0.9984221916768281,1.0,0.9999918800774716,1.0,0.9999915570857305,1.0,0.9989222999400609,1.0,0.9506581316526252,1.0,0.999679707922835,1.0,0.9810966171814826,1.0,0.02983654149891716;1.0,.,1.0,.,1.0,.,1.0,.,1.0,.	0.983	.
OS9	6	24	0	2.082	14.035	344	46	0.928213	1.62057	0.0525552	1.0,0.9999928196560932,1.0,0.9986400352562854,1.0,0.9999922018271781,1.0,0.7539293785180132,1.0,0.9992174801915839,1.0,0.9782812443747058;.	0.983	.
PHACTR4	8	27	1	2.225	13.5654	182	29	0.563503	1.62013	0.0526026	1.0,0.9663494413613872,1.0,0.989688308154937,1.0,0.047872974999841444,1.0,0.005625775923663722,1.0,0.995483974793537,1.0,0.9985943452881557,1.0,0.9999927581960695,1.0,0.9983760301781844;1.0,.	0.983	.
TAB3	19	66	4	2.274	11.3101	660.45	13	1.2941	1.62001	0.052615	1.0,0.955459027290857,1.0,0.9981939045448135,1.0,0.9940896436916746,1.0,0.9896417498634728,1.0,0.9804485454529064,1.0,0.9592272519309702,1.0,0.9944065698141383,1.0,0.9968052641343687,1.0,0.927529834390848,1.0,0.9346864485567817,1.0,0.9965247855516334,1.0,0.9243701629305308,1.0,0.9367187296694705,1.0,.,1.0,0.9685802895958389,1.0,0.9591656125532215,1.0,0.9980202401115901,1.0,0.9918137007636335,1.0,…	0.983	.
QRICH1	7	30	1	2.376	14.4301	185	39	3.4372	1.61948	0.0526717	1.0,0.9990493090193278,1.0,0.9972260813125856,1.0,0.9994231170666468,1.0,0.9990984835255927,1.0,0.9966586103021655,1.0,0.9923487864132358,1.0,0.9836000071376804;1.0,.	0.983	.
HEPHL1	21	64	5	3.58	12.8035	702	-19	-2.04545	1.61933	0.0526881	1.0,0.9957372547844039,1.0,0.9884065781663975,1.0,0.9726472012878881,1.0,0.9684147359338215,1.0,0.9835054404037951,1.0,0.9994753880825725,1.0,0.021882689392291012,1.0,0.9967026206372163,1.0,0.9653245259581955,1.0,0.01742195469405891,1.0,0.6096124590477539,1.0,0.9605127390682275,1.0,0.03602852303274144,1.0,0.05977185217820597,1.0,0.9992352235803633,1.0,0.9889608606573788,1.0,0.9997337687355228,1.0…	0.983	.
SCN3B	7	29	4	0.673	13.4324	451	6	1.12193	1.61919	0.0527028	1.0,0.9995094338351667,1.0,0.9985974384687372,1.0,0.9988542369951927,1.0,0.9999921747689531,1.0,0.9992798561564028,1.0,0.9695018342251154,1.0,0.26407716331092473;1.0,.,1.0,.,1.0,.,1.0,.	0.983	.
NUP37	7	25	0	1.026	12.3551	467	9	0.0364092	1.61778	0.0528553	1.0,0.008495922834084945,1.0,0.9791645239045912,1.0,0.988449203102853,1.0,0.9999941889259458,1.0,0.014121046734141145,1.0,0.9999728950546153,1.0,0.9999845818990005;.	0.983	.
CBFA2T3	7	26	2	2.022	13.7829	252	41	-0.0410173	1.6176	0.0528746	1.0,0.995857652895447,1.0,0.9998288728305719,1.0,.,1.0,0.9615071365719534,1.0,0.9998529790723075,1.0,.,1.0,0.004547051942728824;1.0,.,1.0,.	0.983	.
DCTN1	10	47	2	4.009	13.8987	343	42	1.14648	1.61758	0.0528765	1.0,0.9999924488613683,1.0,0.9999923711302469,1.0,0.9999926653285202,1.0,0.9999922658159379,1.0,0.9982452191119474,1.0,0.9999925972215187,1.0,0.9983785586699727,1.0,0.9999927659510807,1.0,0.99977363749308,1.0,0.9984075977743807;1.0,.,1.0,.	0.983	.
OAZ1	5	15	0	0.974	14.2877	240	27	-1.22415	1.61701	0.0529378	1.0,0.9378447045793397,1.0,0.9664817116949529,1.0,0.9866009328810902,1.0,.,1.0,0.979771012086508;.	0.983	.
WDR33	16	73	3	4.526	13.3138	187	43	3.73919	1.61566	0.0530838	1.0,0.9999926359955458,1.0,0.983076769741322,1.0,0.9979102041279219,1.0,0.9984014421898777,1.0,0.9996056511631743,1.0,0.998966134300747,1.0,0.969025325366945,1.0,0.9997363771924552,1.0,0.9994524173481157,1.0,0.9991020455899584,1.0,0.9993818972318232,1.0,0.998034435703933,1.0,0.999992995099517,1.0,0.9999927625775558,1.0,0.9999932155608628,1.0,0.9999910120829955;1.0,.,1.0,.,1.0,.	0.983	.
DUS2	6	21	1	1.557	13.6638	138	55	0.277447	1.61561	0.0530889	1.0,0.999739049959161,1.0,0.9990772672155768,1.0,0.9909438941934852,1.0,0.0635623767902837,1.0,2.619868445440876E-4,1.0,0.9958164359013364;1.0,.	0.983	.
SERPINC1	8	36	4	1.43	13.003	385	13	1.16991	1.61549	0.053102	1.0,0.9990342593794206,1.0,0.9969723879174073,1.0,0.9999906014937598,1.0,0.9993836396139472,1.0,0.9929412011832419,1.0,0.999991129799112,1.0,0.9999929257244372,1.0,0.9663365376929489;1.0,.,1.0,.,1.0,.,1.0,.	0.983	.
CDKL2	7	24	1	1.773	13.0927	451	31	-1.91603	1.61543	0.0531088	1.0,0.007039153083907195,1.0,0.9016797657109005,1.0,0.9948189048233552,1.0,0.9664034252806591,1.0,.,1.0,0.9999848733600324,1.0,0.9961508534114467;1.0,.	0.983	.
SYNRG	10	41	0	4.129	13.2349	201	27	0.250387	1.61536	0.0531167	1.0,0.982856772602825,1.0,0.9999332465625952,1.0,0.9977373549141874,1.0,0.9988999486854343,1.0,0.9994356743926178,1.0,0.9958191357794932,1.0,0.9924650813956021,1.0,0.9974303046470989,1.0,0.8791417218503285,1.0,0.9993643177993343;.	0.983	.
COPG1	8	33	2	2.745	13.9281	189	55	1.71742	1.61522	0.053132	1.0,0.9994442483935675,1.0,0.9987246019980687,1.0,0.9999916311653173,1.0,0.9970505723267657,1.0,0.8362221516015009,1.0,0.9989691643419759,1.0,.,1.0,0.9978090553331603;1.0,.,1.0,.	0.983	.
SPATA2	7	25	2	1.573	13.2868	181	48	0.385463	1.6126	0.0534161	1.0,0.8170931325047824,1.0,0.9942190013630046,1.0,0.9999936358706227,1.0,0.9959168959044449,1.0,0.6894580812768385,1.0,0.9953289754714909,1.0,0.9915159215282603;1.0,.,1.0,.	0.983	.
COPS4	6	26	0	1.525	13.2295	169	47	3.11773	1.61226	0.0534529	1.0,0.2823483279187393,1.0,0.999450675948995,1.0,0.9997806936126892,1.0,0.9996112597091376,1.0,0.999979128727323,1.0,0.9943180512931985;.	0.983	.
CHRNA6	8	31	4	1.515	13.2953	454	34	-0.412453	1.61217	0.0534626	1.0,0.9956955331866589,1.0,0.9977137731785355,1.0,0.9999904349936835,1.0,0.9834544007505647,1.0,0.9999933191576167,1.0,0.968039919527826,1.0,0.991766943302702,1.0,0.9772726953612203;1.0,.,1.0,.,1.0,.,1.0,.	0.983	.
RFX4	17	68	6	2.473	12.4198	482	-1	1.95765	1.61187	0.0534957	1.0,0.9988204924751798,1.0,0.9992923661957085,1.0,0.9991728282071708,1.0,0.9995513783078689,1.0,0.9993614206892619,1.0,0.9942528214532833,1.0,0.9999936595951746,1.0,0.9929914803695425,1.0,0.9999905094793131,1.0,0.9807488278309994,1.0,0.9779955576743411,1.0,0.9939329616869463,1.0,0.8071133658838738,1.0,0.9789662061896169,1.0,0.9970665424186815,1.0,0.9391196483019688,1.0,0.9965926416596586;1.0,.,1.…	0.983	.
CREB3L4	4	15	0	1.251	14.523	222	34	-1.35498	1.61181	0.0535022	1.0,8.634214034312327E-6,1.0,0.9998638537015032,1.0,0.9982313144388685,1.0,0.9996110780488883;.	0.983	.
PLOD1	8	32	2	2.425	13.1589	207	41	0.409273	1.61179	0.0535038	1.0,0.9987470253154139,1.0,0.9999904190493181,1.0,0.9807960509617855,1.0,0.033898983516020616,1.0,0.9997378378843886,1.0,0.9986855877979912,1.0,0.9984065433929875,1.0,0.9999895833216337;1.0,.,1.0,.	0.983	.
RASD2	8	30	2	0.811	12.8432	227	-30	2.62525	1.61136	0.0535503	1.0,0.9983107472217185,1.0,0.9986640257642102,1.0,0.9972246442285776,1.0,0.9999922100413956,1.0,0.9978919611536234,1.0,0.9979888314184684,1.0,0.6608154028346911,1.0,0.9794858581719402;1.0,.,1.0,.	0.983	.
LMBRD2	12	47	2	2.173	12.072	599	-4	1.03534	1.6107	0.053623	1.0,3.1121593730820025E-5,1.0,0.9988070375413018,1.0,0.9984877138329009,1.0,0.9324509613388063,1.0,0.9947723778837001,1.0,0.996555674921539,1.0,0.9999928569653708,1.0,0.9989851041295141,1.0,0.9577201994710958,1.0,0.9986385382758294,1.0,0.9998041433590372,1.0,0.9992377568618651;1.0,.,1.0,.	0.983	.
CIB4	5	17	1	0.593	13.854	428	29	-1.15091	1.61068	0.0536251	1.0,0.9721362356995679,1.0,.,1.0,0.9928251996938742,1.0,0.918378189371507,1.0,0.9897427176989713;1.0,.	0.983	.
CPLX3	4	16	0	0.492	13.547	195	46	0.324784	1.61036	0.0536595	1.0,0.28056950079760967,1.0,0.9994780722079353,1.0,0.9987127953903385,1.0,0.9993431406637443;.	0.983	.
PDE4C	10	33	3	2.365	13.9794	210	43	1.66723	1.61031	0.0536648	1.0,0.001563587730046769,1.0,0.998960100696029,1.0,0.999533390845472,1.0,0.9296789924601381,1.0,0.9980624071833831,1.0,0.999102216904957,1.0,0.9992884094809026,1.0,0.027975147140048416,1.0,0.018015732523009927,1.0,0.003923741725271392;1.0,.,1.0,.,1.0,.	0.983	.
CCDC63	17	31	5	1.747	13.6977	474	46	-1.24893	1.6094	0.053764	1.0,0.001014732206784361,1.0,0.8210309993984329,1.0,0.970708150125966,1.0,0.7694531373347077,1.0,0.7180503176505278,1.0,0.9313278526726823,1.0,0.7516939931565357,1.0,7.023549037592703E-6,1.0,0.6482200817076796,1.0,0.876773689569542,1.0,0.005060724658462222,1.0,.,1.0,0.7953219192160836,1.0,0.8286676534691333,1.0,.,1.0,7.584770508990215E-6,1.0,6.9510742274593214E-6;1.0,.,1.0,.,1.0,.,1.0,.,1.0,.	0.983	.
PPP2R5B	6	21	1	1.559	14.9739	209	57	2.68445	1.60877	0.0538336	1.0,0.9930997077145578,1.0,0.8591005029882965,1.0,0.9973707569822743,1.0,0.9964665738454075,1.0,0.9931837288886983,1.0,0.97447692859213;1.0,.	0.983	.
MAML2	16	46	2	3.496	12.5166	409	6	-1.31725	1.60855	0.0538574	1.0,0.7928008642116762,1.0,0.8311421356259436,1.0,0.9964300900545238,1.0,0.17764142550495826,1.0,0.9716130083247757,1.0,0.7249628722739252,1.0,0.9919889443861621,1.0,0.9914983788470966,1.0,0.8116473706023051,1.0,0.9833053312504205,1.0,0.7941456732638439,1.0,0.9783854396506654,1.0,0.002985488520463849,1.0,0.9971090635764362,1.0,0.9906544348417863,1.0,0.9937981448501838;1.0,.,1.0,.	0.983	.
WDHD1	10	31	1	3.515	13.5311	255	35	-1.9896	1.60831	0.053884	1.0,9.707492287557001E-4,1.0,0.0019758813875898557,1.0,0.9992293476855652,1.0,0.9992274753103166,1.0,0.016842701291379665,1.0,0.8944161215074118,1.0,0.9669466457085639,1.0,0.9992126353645518,1.0,0.04359952891945591,1.0,0.9954762824196899;1.0,.	0.983	.
VCPIP1	18	70	4	3.684	12.8274	213	38	3.63227	1.60806	0.0539115	1.0,0.9910316430659328,1.0,0.8341575400431357,1.0,0.9871007099541108,1.0,0.9816273734062173,1.0,0.9990092406525133,1.0,0.9813506075568008,1.0,0.9991495059417282,1.0,0.9982797975764739,1.0,0.997389173167406,1.0,0.9999933516061587,1.0,0.9998630772876411,1.0,0.9999936801390799,1.0,0.9999931901061111,1.0,0.9999923550949467,1.0,0.9609553162963913,1.0,0.9988394739547319,1.0,0.8304254881343553,1.0,0.873…	0.983	.
BCLAF1	11	44	3	2.818	12.5667	153	21	0.960402	1.60803	0.0539144	1.0,0.9997206957319511,1.0,0.9965559064436216,1.0,0.9913728451816379,1.0,0.9966345943836598,1.0,0.9982904140884395,1.0,0.09305099834731403,1.0,0.9984570372357078,1.0,0.9947865273995226,1.0,0.9883590398217519,1.0,0.9998147604401337,1.0,0.9999175318923448;1.0,.,1.0,.,1.0,.	0.983	.
VCAM1	18	43	1	2.265	12.5329	899	-6	-0.0145392	1.60755	0.0539674	1.0,1.0627125067428666E-5,1.0,0.9811840775747201,1.0,0.016897696553277525,1.0,0.034206018835561076,1.0,0.8162815609894843,1.0,0.996065304159073,1.0,0.5923588283217329,1.0,0.13731462605744205,1.0,0.9950375214698649,1.0,7.884662765959186E-4,1.0,0.006494080043199028,1.0,9.257956533550624E-6,1.0,0.9997341364208281,1.0,0.043888327458744686,1.0,0.8818668980624133,1.0,0.8605139726235445,1.0,0.9940574841…	0.983	.
GABRR1	8	28	1	1.49	12.8965	446	29	0.674446	1.60743	0.0539801	1.0,0.9888263746858671,1.0,0.9793553469050901,1.0,.,1.0,0.9886717004173131,1.0,0.9996945065236228,1.0,0.9999931108247175,1.0,0.9983077147382455,1.0,0.0058251550728733986;1.0,.	0.983	.
CCDC88A	17	72	1	5.776	13.34	341	27	0.698466	1.60713	0.0540133	1.0,0.6465810821167206,1.0,0.9958785835209083,1.0,0.9472586773691369,1.0,0.9129012787664635,1.0,0.9995950276436285,1.0,0.9999930796355925,1.0,0.9977066004891644,1.0,0.995478947968353,1.0,0.9997301696275046,1.0,0.9929393186110254,1.0,0.9999864105380702,1.0,0.9943328178654238,1.0,0.9994690835848323,1.0,0.9961199252552251,1.0,0.9999901709286583,1.0,0.9997400807580781,1.0,0.9994818615634613;1.0,.	0.983	.
NVL	11	39	3	2.859	13.3476	139	16	0.874266	1.60633	0.0541009	1.0,0.027870867038133896,1.0,0.9974112001371078,1.0,0.9993699900913171,1.0,0.9334002223287476,1.0,0.9959123153882052,1.0,0.9658553386053175,1.0,0.9999943011419298,1.0,0.9357367412573916,1.0,0.08197296628106776,1.0,0.9956759311406533,1.0,0.9967695177239487;1.0,.,1.0,.,1.0,.	0.983	.
KLHL10	6	23	0	1.852	14.4084	171	34	2.67168	1.60547	0.0541951	1.0,0.9988500468861903,1.0,0.9870480240274841,1.0,0.9797185539831317,1.0,0.978918024720318,1.0,0.9999934634554519,1.0,0.9950522921021854;.	0.983	.
OSR2	9	35	1	1.433	11.641	228	33	2.45256	1.6048	0.0542691	1.0,0.9963049759995184,1.0,0.8889560734262781,1.0,0.9867428122134096,1.0,0.9929579596185918,1.0,0.9994847960953266,1.0,0.9993703339009198,1.0,0.9999942399023223,1.0,0.9525223180632676,1.0,0.8942377787565926;1.0,.	0.983	.
PARP6	7	27	0	2.003	13.9375	260	47	3.12845	1.60421	0.0543339	1.0,0.9903580051156635,1.0,0.996599420377552,1.0,0.9923826352173685,1.0,0.9776320680279788,1.0,0.9999924936853,1.0,0.8823863971105356,1.0,0.9997158142046856;.	0.983	.
GNL2	7	26	0	2.276	13.0069	274	30	-0.539614	1.60182	0.0545981	1.0,0.996253983894286,1.0,0.005322001996879074,1.0,0.9874321990769082,1.0,0.9983447137959881,1.0,0.999462136544583,1.0,0.9999930411209609,1.0,0.9930412073208569;.	0.983	.
GCC1	12	43	2	2.338	12.9269	619	-7	1.04446	1.59871	0.0549428	1.0,0.9884895409862378,1.0,0.9999935023128144,1.0,0.9994037334010044,1.0,0.9782287273991872,1.0,0.9738455349407265,1.0,0.9458901572803338,1.0,0.9983119827745393,1.0,0.9988345827074449,1.0,0.04466936308841588,1.0,0.996452904720235,1.0,0.01807843412106696,1.0,0.9949294707691528;1.0,.,1.0,.	0.983	.
NRDC	14	46	0	3.866	13.4696	382	16	1.99906	1.59854	0.0549619	1.0,0.967622400775056,1.0,0.9988655744716866,1.0,0.9861577561109651,1.0,0.9980449331163008,1.0,0.9837907948571545,1.0,.,1.0,0.9880858641698744,1.0,0.9726046062906915,1.0,0.9990786105055283,1.0,0.17877535235788658,1.0,.,1.0,0.8982644203138369,1.0,.,1.0,0.9504050861264357;.	0.983	.
MIP	6	17	2	0.812	14.8429	184	61	1.12347	1.59831	0.0549875	1.0,0.12353378927669414,1.0,0.9811912941859611,1.0,0.9981878653542215,1.0,0.9872019352049706,1.0,0.8439539625332958,1.0,0.9729912312863762;1.0,.,1.0,.	0.983	.
PRR11	7	21	0	1.128	13.6342	507	4	-0.121721	1.59347	0.0555275	1.0,0.9315391271742324,1.0,0.8910772611754384,1.0,0.9040249260094474,1.0,4.135953404494399E-4,1.0,0.8698750627271714,1.0,0.9992850952085759,1.0,0.9985302404959029;.	0.983	.
COL11A1	105	436	15	5.914	10.5353	742	-20	-0.659097	1.59336	0.0555392	1.0,0.9999931769174488,1.0,.,1.0,0.9999926752349101,1.0,0.6484866010078856,1.0,0.9901579032912018,1.0,0.9997381455468354,1.0,0.9999925779304197,1.0,0.9984145424512891,1.0,0.9999917771583609,1.0,0.9981840180952422,1.0,0.009115516973897082,1.0,0.9996119793924955,1.0,0.9963965219119129,1.0,0.9999925561799569,1.0,.,1.0,0.026579617859627737,1.0,0.9682988353203166,1.0,0.999388360992756,1.0,0.9999933921…	0.983	.
OR11G2	18	31	3	1.043	12.8261	563	-29	-0.432131	1.59204	0.0556877	1.0,7.999186172395653E-6,1.0,6.583345515111847E-6,1.0,2.3426139120311654E-5,1.0,0.0016838362554416411,1.0,0.6691002213753902,1.0,0.9768795530455892,1.0,0.9781606357978315,1.0,0.6403941140567075,2.0,0.7906628239106159,1.0,0.01825500242332485,1.0,1.2003746596211663E-5,1.0,0.9641480295019474,1.0,0.0031504258832280784,1.0,0.013101416118356054,1.0,0.00793832558843679,1.0,0.0011155947079715183,1.0,0.00…	0.983	.
SLC18A3	14	53	4	1.604	11.6851	312	32	3.79697	1.59167	0.0557291	1.0,0.9998532837632829,1.0,0.9747833323919531,1.0,0.9583965041611481,1.0,0.9978465635177038,1.0,0.9967138750728028,1.0,0.9971943036017743,1.0,0.9997395521541758,1.0,0.9946176024238838,1.0,0.9985442996038538,1.0,0.9957272522722114,1.0,0.9994576581724832,1.0,0.9956557167156919,1.0,0.9792532307084827,1.0,6.139876403118345E-5;1.0,.,1.0,.,1.0,.,1.0,.	0.983	.
AP3B2	15	54	0	3.512	13.1418	608	16	3.34807	1.5914	0.0557601	1.0,0.9999920927913153,1.0,0.9984215133371448,1.0,0.919756575162231,1.0,3.6701738858542835E-4,1.0,0.9987336577714812,1.0,0.004035184895628279,1.0,0.9999943041921725,1.0,0.9981684567137914,1.0,0.9970677467884164,1.0,0.9724510866493266,1.0,0.9867220519342758,1.0,0.9998622330720868,1.0,0.9964902089654002,1.0,0.9999924244667464,1.0,0.9400387441175284;.	0.983	.
GLS	8	37	1	2.252	13.1945	292	36	3.58669	1.59098	0.0558073	1.0,.,1.0,0.9999892755717745,1.0,.,1.0,0.9999930957728943,1.0,0.9999927902842234,1.0,0.9985827035809574,1.0,0.9878506150806585,1.0,0.999992461311249;1.0,.	0.983	.
SEC31A	9	41	1	4.115	13.5613	268	38	-0.0863886	1.59088	0.0558179	1.0,.,1.0,0.9999515369023948,1.0,0.9999808866431761,1.0,0.9982324845159081,1.0,0.9999934366051184,1.0,0.9999932924683234,1.0,0.9998665891143427,1.0,0.8869076273431746,1.0,0.9947157773880252;1.0,.	0.983	.
DSC1	14	36	0	2.806	12.2741	492	-7	-1.23565	1.58997	0.0559213	1.0,7.842167850540748E-4,1.0,0.9877003404697686,1.0,0.0016680348635617,1.0,0.9965535526279474,1.0,0.98981780909108,1.0,0.007155371405286275,1.0,0.7530524126036067,1.0,7.886646880497976E-4,1.0,0.840940518648603,1.0,0.9942564227733713,1.0,0.9979004739825375,1.0,0.8309958422410775,1.0,0.8967335001834564,1.0,0.9225659251291715;.	0.983	.
GPR15	12	37	5	1.088	12.8753	796	2	-0.947643	1.58995	0.0559233	1.0,0.9977156219796318,1.0,0.9387495132165704,1.0,0.9566116920694642,1.0,0.8019006503948527,1.0,0.09867843482966207,1.0,0.9306556505809769,1.0,0.9818568510499629,1.0,0.039754388088067895,1.0,0.9999881129782467,1.0,0.9991682223069853,1.0,0.9235314066647102,1.0,0.032060810417013474;1.0,.,1.0,.,1.0,.,1.0,.,1.0,.	0.983	.
HINFP	6	21	0	1.661	14.0965	195	58	1.8376	1.58971	0.0559502	1.0,0.9947413444109641,1.0,0.9998651436221662,1.0,0.9876412406875535,1.0,0.9972541284970917,1.0,0.9601666890791886,1.0,0.014624798601894258;.	0.983	.
ATP2A2	10	48	1	3.248	13.7845	178	26	5.44922	1.58827	0.0561123	1.0,0.9996446213558512,1.0,0.9978139793465168,1.0,0.9999918007553881,1.0,0.9994838453940538,1.0,0.999486883383475,1.0,0.9971048434901832,1.0,0.9994869255266008,1.0,0.999991757174008,1.0,0.9998662387712243,1.0,0.9999497132714956;1.0,.	0.983	.
HOXB13	6	21	0	0.865	13.4978	415	24	1.3426	1.58711	0.0562434	1.0,0.9983316786734203,1.0,0.9752838794671234,1.0,0.9989663334784449,1.0,0.8627271629649444,1.0,0.9997412696698051,1.0,0.8778807130527123;.	0.983	.
P4HB	5	20	1	1.677	15.1501	211	19	1.45353	1.58658	0.0563042	1.0,0.9910689471125949,1.0,0.9997106158359521,1.0,0.9533599382666933,1.0,.,1.0,0.9951403675964183;1.0,.	0.983	.
GATA3	12	45	2	1.36	12.1169	675	-2	2.94909	1.58586	0.0563858	1.0,0.8386716519115966,1.0,0.8492292519045262,1.0,0.996306431803033,1.0,0.9999938048575341,1.0,0.9978198938191232,1.0,0.9983441603888663,1.0,0.9998657640761006,1.0,0.9980991141481679,1.0,0.9964995121771593,1.0,0.9892748538009573,1.0,0.988530821682791,1.0,0.9976386244070696;1.0,.,1.0,.	0.983	.
LINGO1	12	55	5	1.873	12.9016	503	38	3.99656	1.58532	0.0564465	1.0,0.9999933158962988,1.0,0.998299346254538,1.0,0.9997345630492371,1.0,0.999954014686579,1.0,0.9999937314774376,1.0,0.999780803050037,1.0,0.9912628219505093,1.0,0.9999929741479272,1.0,0.9999921754599916,1.0,0.8587383479831859,1.0,0.9991088266158688,1.0,0.9988525289826766;1.0,.,1.0,.,1.0,.,1.0,.,1.0,.	0.983	.
GRID1	36	153	9	3.11	11.3994	965	-18	2.17456	1.58518	0.0564625	1.0,0.9979101797512604,1.0,0.9999921811777914,1.0,0.9911598415984972,1.0,.,1.0,0.9463922235003472,1.0,0.9971973497754102,1.0,0.9999908044951853,1.0,0.9998604309710069,1.0,0.9949425389474528,1.0,1.3819391373464479E-5,1.0,0.9999930635802123,1.0,0.9998316071712235,1.0,0.999613761404128,1.0,0.9827188119089927,1.0,0.9990991013605534,1.0,0.9954533023303105,1.0,0.9994460289046017,1.0,0.9986073672032021,…	0.983	.
HDAC9	30	111	6	3.588	11.0882	684	-6	0.878627	1.58491	0.0564933	1.0,0.9957666871834354,1.0,0.9992359406941589,1.0,0.999291566593605,1.0,0.9999936958762641,1.0,0.9996144384676866,1.0,0.9704242104063223,1.0,0.9986175111391159,1.0,0.9995601509216197,1.0,0.9999931414504166,1.0,0.9992971223538565,1.0,0.8318310243429315,1.0,0.9382062614424014,1.0,0.899353815727848,1.0,0.01986711877091006,1.0,0.9843201732429817,1.0,0.05647662952743151,1.0,0.8916886902065835,1.0,0.78…	0.983	.
PTPRO	31	102	8	3.796	12.814	560	-14	1.10276	1.58486	0.0564994	1.0,1.4511124759761072E-5,1.0,8.68032824940085E-6,1.0,0.962221815027313,1.0,0.9806626376031569,1.0,0.986993020421661,1.0,0.9807744182176694,1.0,0.09460883470567463,1.0,0.903351640393481,1.0,0.9349113694167395,1.0,0.8680329214203844,1.0,0.8167320368431978,1.0,0.9971632812595748,1.0,0.9996088283098217,1.0,0.9990669274847837,1.0,0.9996078810221061,1.0,0.02518332275873046,1.0,0.9870262091114324,1.0,0…	0.983	.
TMEM25	6	18	1	1.302	14.1226	167	47	-0.145471	1.58473	0.0565142	1.0,0.9615011594715428,1.0,.,1.0,0.082600963613333,1.0,0.9987057127176182,1.0,0.9791662004389249,1.0,0.9168198222467004;1.0,.	0.983	.
THOC5	6	26	0	2.147	13.4786	190	39	1.58296	1.58448	0.0565421	1.0,0.9959136789043581,1.0,.,1.0,0.9951625339795573,1.0,0.9996093548730809,1.0,0.9934565086750001,1.0,0.9996855369958375;.	0.983	.
FKBP5	6	22	0	1.482	13.4125	238	27	0.857732	1.58361	0.0566407	1.0,0.9891776130069541,1.0,0.9995822365795672,1.0,0.8327046012577722,1.0,0.001837730313515089,1.0,0.9989913421965781,1.0,0.9999903342637619;.	0.983	.
MAD1L1	12	27	0	2.386	13.6099	544	26	-0.537752	1.58354	0.0566496	1.0,0.6411471062849587,1.0,0.8734442538945262,1.0,0.001164312768446438,1.0,0.9995820547576217,1.0,9.815607761440733E-6,1.0,0.060697290314304056,1.0,2.8792484920934965E-5,1.0,3.232834768016121E-5,1.0,0.9919053149824213,1.0,0.9994458818561054,1.0,1.4890950827176979E-5,1.0,0.8460372582506994;.	0.983	.
RERG	5	24	1	0.641	12.7785	469	3	0.645694	1.58331	0.0566759	1.0,0.9999547585520738,1.0,0.9992501637867515,1.0,0.9997401577592591,1.0,0.9971838526325922,1.0,0.9997390307343663;1.0,.	0.983	.
TUBG1	6	29	2	1.411	14.449	177	38	5.31196	1.58283	0.0567302	1.0,0.9999914788086427,1.0,0.9993628970833863,1.0,0.9999930047933809,1.0,0.9980677357893429,1.0,0.9999920382865832,1.0,0.9996104519362727;1.0,.,1.0,.	0.983	.
GPATCH1	11	34	1	2.896	12.9491	212	-7	-0.37898	1.58152	0.0568795	1.0,0.9966420391881252,1.0,0.9831870296005074,1.0,0.9901238806159348,1.0,.,1.0,0.8875757547086401,1.0,0.9973796052263406,1.0,0.05268907011057023,1.0,0.9658234761369846,1.0,0.7819158068478943,1.0,0.9997357599226668,1.0,0.001742992441683036;1.0,.	0.983	.
FBXW5	4	16	1	1.741	14.4984	188	34	-2.72255	1.58152	0.05688	1.0,0.9980772406250114,1.0,0.9949844962283676,1.0,0.9982673360388801,1.0,0.9982753772026777;1.0,.	0.983	.
CPB1	15	44	5	1.309	12.5309	681	-16	0.227637	1.58074	0.0569683	1.0,0.13870672402596215,1.0,0.8275599811936647,1.0,0.007416388413171419,1.0,0.06238800456180611,1.0,8.613600691400913E-4,1.0,0.9974980284818962,1.0,0.991238450103665,1.0,0.857368092817375,1.0,.,1.0,0.9506662469646813,1.0,0.9995828705802174,1.0,0.9941760576891239,1.0,0.996616877262142,1.0,0.7437459803062658,1.0,0.9922032167048135;1.0,.,1.0,.,1.0,.,1.0,.,1.0,.	0.983	.
OR5AR1	13	24	1	0.938	12.3648	692.84	-6.73	-2.51567	1.58049	0.0569973	1.0,0.011003962824475015,1.0,0.017207150796226353,1.0,0.008512975609163123,1.0,0.008871991686839812,1.0,0.9694777484795517,1.0,0.9802422397822215,1.0,2.5472288360243214E-4,1.0,0.006051968116594491,1.0,0.003861012708737928,1.0,0.01626437467597705,1.0,2.141223426276078E-4,1.0,0.0190975555558146,1.0,0.0015385512644904727;1.0,.	0.983	.
CHEK1	8	30	0	1.768	13.077	595	18	1.32013	1.58013	0.0570389	1.0,0.9826048051696374,1.0,0.9726561236865832,1.0,0.9999896353392871,1.0,0.9999932197162659,1.0,0.9899297578970423,1.0,0.9721686732173619,1.0,0.9952974381949968,1.0,0.9385772313421421;.	0.983	.
EIF4B	6	24	0	1.926	14.3614	177	38	3.15207	1.57659	0.0574445	1.0,0.9980968092540871,1.0,0.9983601475734204,1.0,0.9999929349409526,1.0,0.9911803888741918,1.0,0.9947808392262723,1.0,0.9425381591625267;.	0.983	.
TUBB4A	10	40	3	1.574	13.6542	212	27	5.95008	1.57495	0.0576337	1.0,0.9940515119978498,1.0,0.9746004906105221,1.0,0.9992100341076473,1.0,0.9990995676985417,1.0,0.9999010300949684,1.0,.,1.0,0.9830135217403607,1.0,0.9536508971548695,1.0,0.9957100539740976,1.0,.;1.0,.,1.0,.,1.0,.	0.983	.
PAX3	14	67	6	1.698	12.1641	682	11	3.10724	1.57355	0.0577959	1.0,0.9992359115437716,1.0,0.9988060136865664,1.0,0.9989824632653767,1.0,0.9988788854039068,1.0,0.9999936598014183,1.0,0.9998250507265509,1.0,0.9999932922723354,1.0,0.9992356970650546,1.0,0.9982968880739729,1.0,0.9999928272231308,1.0,0.9999918809634389,1.0,0.9999920389054446,1.0,0.9995879590473213,1.0,0.9982670775198668;1.0,.,1.0,.,1.0,.,1.0,.,1.0,.,1.0,.	0.983	.
ZSWIM3	9	26	1	2.243	13.5065	136	53	0.897438	1.57332	0.0578228	1.0,0.8955108575558832,1.0,0.9939417594186901,1.0,0.9464721078278053,1.0,0.9851900565115871,1.0,0.7553430377063626,1.0,1.90564425634768E-5,1.0,0.9966196753984028,1.0,0.9208134582405822,1.0,0.9515850786452866;1.0,.	0.983	.
OSGIN2	6	29	0	1.684	12.4351	419	35	1.11973	1.57326	0.0578293	1.0,0.9992519277616295,1.0,0.9998037886754273,1.0,0.9965825613283872,1.0,0.9988235084211466,1.0,0.9999929490952731,1.0,0.9994166502702324;.	0.983	.
ANKRD44	11	48	4	3.22	13.5206	444	27	0.499686	1.57233	0.057937	1.0,0.9937366111367785,1.0,0.9992874817878163,1.0,0.9956022820195729,1.0,0.9977433629658423,1.0,0.999938497106697,1.0,0.9997328754040925,1.0,0.9962403428931939,1.0,0.996320605629932,1.0,0.9937722236246702,1.0,0.9999789988805801,1.0,0.9981046883246689;1.0,.,1.0,.,1.0,.,1.0,.	0.983	.
SLC17A6	28	115	10	1.809	10.8538	865	-14	1.21307	1.57227	0.0579437	1.0,0.9810334076411621,1.0,0.989729919293899,1.0,0.9859068630272734,1.0,0.9930239103462126,1.0,0.9602102475368274,1.0,0.9994031661334632,1.0,0.9996075423585966,1.0,0.9991772546430411,1.0,0.9979649678641241,1.0,0.9992330420498414,1.0,0.9703432373178288,1.0,0.9992765815091545,1.0,0.9875995789283059,1.0,0.9998675340874861,1.0,0.9992621198970906,1.0,0.9994883603087907,1.0,0.9999449480312672,1.0,0.997…	0.983	.
AAGAB	4	18	0	0.998	12.6509	320	45	-1.92338	1.57222	0.0579494	1.0,0.9914981669779908,1.0,0.999993617408407,1.0,0.9983357693212549,1.0,0.9999864939069125;.	0.983	.
ECE2	14	54	8	3.314	14.1896	241	47	0.303244	1.57202	0.0579732	1.0,0.25902325512921687,1.0,0.9949733004250577,1.0,0.9814870557613031,1.0,0.9999736965717169,1.0,0.9998387622614987,1.0,0.042220768759196566,1.0,0.9987062715320081,1.0,0.9811072067555426,1.0,0.9999349682860079,1.0,0.9986135727655288,1.0,0.9998661350084936,1.0,0.9611070525086639,1.0,0.9996779343363285,1.0,0.9964305015092365;1.0,.,1.0,.,1.0,.,1.0,.,1.0,.,1.0,.,1.0,.,1.0,.	0.983	.
ATG7	10	40	2	2.202	12.1261	425	30	0.789499	1.57195	0.0579808	1.0,0.9999423098673494,1.0,0.9928504252829928,1.0,0.9904626384897839,1.0,0.997692454284525,1.0,0.9997591146854655,1.0,0.9670574491291644,1.0,0.9996757279756814,2.0,0.9978862233411446,1.0,0.8586904477249135;1.0,.,1.0,.	0.983	.
TRA2A	5	23	0	0.889	12.9767	231	23	2.49014	1.57141	0.0580432	1.0,0.9989546583805875,1.0,0.9997531452129975,1.0,0.99848310075612,1.0,0.9985080843724496,1.0,0.9991948579176002;.	0.983	.
SERPINA5	14	28	2	1.241	12.6643	858	10	-2.38988	1.57132	0.0580542	1.0,0.026960633298472984,1.0,0.005242364838137779,1.0,0.9138343185441622,1.0,0.0735476096205582,1.0,0.0012716550559061651,1.0,0.8761642723922016,1.0,0.009809250478905187,1.0,0.03997684973065044,1.0,0.07355323329592664,1.0,0.016421312770122994,1.0,0.006313821720418742,1.0,0.5942695657358021,1.0,0.9705723509893168,1.0,0.015497019065749707;1.0,.,1.0,.	0.983	.
F11	10	32	1	1.961	12.8069	606	-12	-0.621573	1.57087	0.0581061	1.0,0.9965509457587951,1.0,0.9875284268585782,1.0,0.0672759906537268,1.0,0.1230336804575122,1.0,0.9679433089104758,1.0,0.9999875257970107,1.0,0.9957931006596504,1.0,0.9263063003660896,1.0,0.9733333427800654,1.0,0.9035296463434425;1.0,.	0.983	.
SPATA4	11	26	0	0.948	11.8105	504	-4	-0.428405	1.56996	0.0582118	1.0,0.8916384211611759,1.0,0.7620785862993429,1.0,1.228334198828182E-5,1.0,6.7027655271100825E-6,1.0,0.947865795239869,1.0,0.9932306993747607,1.0,0.04228890551795603,1.0,0.9451801106919074,1.0,0.972256086643331,1.0,0.2249183145912831,1.0,0.05884249943380461;.	0.983	.
NRSN1	10	38	4	0.855	12.7648	825	-21	0.531018	1.5696	0.0582544	1.0,0.9898480259823095,1.0,2.8763065704376443E-4,1.0,0.9996593672494193,1.0,0.9974050071653453,1.0,0.9921544222035297,1.0,0.9992237227047693,1.0,0.8828406396700291,1.0,0.9991082778127984,1.0,0.9927666320194863,1.0,0.9926062490506586;1.0,.,1.0,.,1.0,.,1.0,.	0.983	.
KLF10	7	21	0	1.471	13.1787	178	42	0.48265	1.56943	0.0582737	1.0,0.944305119115232,1.0,0.9899346149188333,1.0,0.9982519636504563,1.0,0.7608024668603964,1.0,0.9999942314868473,1.0,1.2680681340860076E-5,1.0,0.09534566201637815;.	0.983	.
MRPL47	5	23	1	0.788	12.8927	520	10	-0.200376	1.56923	0.0582972	1.0,0.9994878678772674,1.0,0.9934998632976387,1.0,0.9999888912585971,1.0,0.9964679811411019,1.0,0.9994238336365977;1.0,.	0.983	.
SH3GL2	11	49	3	1.104	10.2467	392	-31	1.02479	1.56858	0.0583729	1.0,0.9994879791463305,1.0,0.9986534234963287,1.0,0.9930745305412427,1.0,0.9832025142371807,1.0,0.9998515567911076,1.0,0.9999930360120235,1.0,0.9996139941295378,1.0,0.9999933753942412,1.0,0.9984124759803317,1.0,0.9999932505821107,1.0,0.9949560417821026;1.0,.,1.0,.,1.0,.	0.983	.
ACTR6	7	32	0	1.246	12.1263	650	9	1.48908	1.56736	0.0585152	1.0,0.9999919989059776,1.0,0.9999916205756336,1.0,0.9896380808425804,1.0,0.9978276366142793,1.0,0.9999851530145811,1.0,0.994058802599278,1.0,0.9999900028334484;.	0.983	.
PAPOLB	13	36	3	1.919	12.5877	547.61	21.55	-0.565838	1.56658	0.0586069	1.0,0.8450943380122572,1.0,0.061754651248229174,1.0,0.9640188150798016,1.0,0.9645688277375188,1.0,0.9372359005048796,1.0,0.8202675298655321,1.0,0.9956796691062826,1.0,0.9783591650445097,1.0,0.9526980088931276,1.0,0.983059364829595,1.0,0.976700164316642,1.0,0.971450468823001,1.0,0.8173383292752965;1.0,.,1.0,.,1.0,.	0.983	.
ZZZ3	11	39	2	2.795	13.1043	434.99	23.47	0.457987	1.56639	0.0586287	1.0,0.9996997068138408,1.0,0.9977421200463374,1.0,0.9978639997538525,1.0,0.9348326488494392,1.0,0.014080442277104668,1.0,0.9965021644568677,2.0,0.9895931767129416,1.0,0.0594120437943179,1.0,0.01150684329364841,1.0,0.9998343959015604;1.0,.,1.0,.	0.983	.
PCCA	9	38	0	2.307	11.8464	733	33	-0.208515	1.56483	0.0588108	1.0,0.9980821204963244,1.0,0.9382384874922367,1.0,0.999986981956274,1.0,0.998753415169522,1.0,0.9999920933641961,1.0,0.9890563846336353,1.0,0.9999919178802839,1.0,0.9999883726239512,1.0,0.996454629466099;.	0.983	.
GTF2IRD1	11	40	2	3.223	13.7064	194	52	2.50708	1.56375	0.0589383	1.0,0.9959207368069684,1.0,0.9965208106344579,1.0,0.004851474528613595,1.0,0.7642914249651928,1.0,0.9990453929042482,1.0,0.9989191624315834,1.0,.,1.0,0.03680796864487244,1.0,0.9999877687475467,1.0,0.9982898950291899,1.0,0.991787129417507;1.0,.,1.0,.	0.983	.
GPR141	12	31	2	0.923	11.5511	630	6	-1.13816	1.56354	0.0589623	1.0,6.716656912991607E-6,1.0,0.989249816570062,1.0,0.9071952449256935,1.0,0.9958458862451204,1.0,0.8039317048526573,1.0,0.9606912738431567,1.0,0.8887626769434356,1.0,0.018050237332869132,1.0,1.394662762108685E-4,1.0,3.846467814191054E-4,1.0,0.9876253029153956,1.0,0.9981298731128987;1.0,.,1.0,.	0.983	.
IPO11	12	57	2	3.198	12.0831	735	18	0.264955	1.5634	0.0589787	1.0,0.99949161767248,1.0,0.9999895032644948,1.0,0.9999931699077406,1.0,0.99999315146024,1.0,0.9999929720003866,1.0,0.9967822734412677,1.0,0.9999928156412403,1.0,0.9999939104568175,1.0,0.9996080991189131,1.0,0.9999928137291887,1.0,0.9742635838501719,1.0,0.9988676674807905;1.0,.,1.0,.	0.983	.
MYO6	15	71	4	4.063	12.8006	482	17	1.02061	1.5618	0.0591674	1.0,0.9999864031071202,1.0,0.9994886593697154,1.0,0.9994347415624081,1.0,0.9991884232609722,1.0,0.9908569011125522,1.0,0.9998660737806937,1.0,0.9999920651956656,1.0,0.9999883690511493,1.0,0.9980991182984644,1.0,0.9966925098607291,1.0,0.9997349960126297,1.0,0.9997787288214366,1.0,0.9980956122857184,1.0,0.9992429448194406,1.0,0.9989400742879615;1.0,.,1.0,.,1.0,.,1.0,.	0.983	.
TRHDE	47	173	8	3.17	11.0978	995	-40	3.55268	1.56172	0.0591772	1.0,0.9391612272566436,1.0,0.965423660241899,1.0,0.9867600004849881,1.0,0.9911584008605394,1.0,0.9961186376632652,1.0,0.9994233351970733,1.0,0.9844282871538514,1.0,0.9975335850366445,1.0,0.9985177047353169,1.0,0.9981964252608728,1.0,0.929561100481325,1.0,0.994263230891205,1.0,0.9996764255194202,1.0,0.9919429450034387,1.0,0.998180796172669,1.0,0.9988559162462665,1.0,0.9994592859211984,1.0,0.974845…	0.983	.
CHRFAM7A	9	30	1	1.279	12.6554	686	-8	0.0979364	1.56163	0.0591872	1.0,0.9742717011949701,1.0,0.9112017826374399,1.0,0.9898387879727459,1.0,0.9947518023941508,1.0,0.994472107152854,1.0,0.9841182933711905,1.0,.,1.0,0.954409061633806,1.0,0.9871930508141062;1.0,.	0.983	.
TTC4	6	19	0	1.214	13.3303	343	19	-0.982177	1.55953	0.059436	1.0,0.9723897005367304,1.0,0.9979598355657711,1.0,0.0013941641591681659,1.0,0.9998419180837308,1.0,0.9502793774129272,1.0,0.9183862372413316;.	0.983	.
TBXAS1	10	35	3	1.97	13.0932	679	36	-0.437136	1.55929	0.0594644	1.0,1.9956994147504316E-5,1.0,0.992326819073405,1.0,.,1.0,0.9534359061903329,1.0,0.0030058121697711855,1.0,0.9566780316402522,1.0,0.999860780629024,1.0,0.9999889029311161,1.0,0.9996145445303104,1.0,0.9990562216875368;1.0,.,1.0,.,1.0,.	0.983	.
PI15	11	38	2	0.802	11.9142	824	-13	1.29602	1.55868	0.0595365	1.0,0.770592571206702,1.0,0.8796572425659974,1.0,0.9974830511962475,1.0,0.9964076980331029,1.0,0.9925218490542784,1.0,0.9986993250032481,1.0,0.9975031559782956,1.0,0.9740493740007979,1.0,0.9961061716461638,1.0,0.9867104167419156,1.0,0.9952813027879749;1.0,.,1.0,.	0.983	.
DDX19A	6	24	1	1.525	13.935	134	44	2.95007	1.55866	0.0595379	1.0,0.9966808851850748,1.0,0.9985388635109212,1.0,0.9975155076386042,1.0,.,1.0,0.9991759859004945,1.0,0.9860889763160869;1.0,.	0.983	.
SLC20A1	6	26	0	2.09	13.3262	214	57	1.83565	1.55833	0.0595772	1.0,0.9985084507391697,1.0,0.9990699986549333,1.0,0.9977187957058525,1.0,0.999108166776271,1.0,0.9984117087014672,1.0,0.9982871333088084;.	0.983	.
ACTB	6	27	1	1.153	14.4609	195	34	6.28544	1.55696	0.0597404	1.0,0.9967228663852294,1.0,0.9959799139523019,2.0,0.9999794770950714,1.0,0.9982544034860231,1.0,0.9989721417168789;1.0,.	0.983	.
AP1S3	5	19	0	0.756	12.4822	197	16	-0.528941	1.5565	0.0597948	1.0,0.7567867809835424,1.0,0.9994547539824448,1.0,0.9424821589186683,1.0,0.9983488012691025,1.0,0.9999706081580376;.	0.983	.
IFFO1	6	22	1	1.766	14.8324	179	42	2.61716	1.5556	0.0599015	1.0,0.9956229964909351,1.0,0.9978226679787863,1.0,0.9978276478779711,1.0,0.1824047165586109,1.0,0.999709405720831,1.0,0.9547758398916104;1.0,.	0.983	.
TTC38	8	23	1	1.48	13.1609	205	31	0.33016	1.55477	0.0600005	1.0,0.14429323455776835,1.0,0.9017083882844257,1.0,0.9909800682033236,1.0,0.7172432728558739,1.0,0.10634168105719169,1.0,0.9990474884618191,1.0,0.8824785200405285,1.0,0.9241049327192895;1.0,.	0.983	.
CORIN	23	79	7	3.487	11.6436	622	44	-1.56822	1.55392	0.0601019	1.0,0.7441743883747516,1.0,0.9974144839897812,1.0,0.9946053214625121,1.0,.,1.0,0.9988904433780312,1.0,0.5943083093515839,1.0,0.9965069712698912,1.0,0.9990416529160984,1.0,0.9944108724060828,1.0,0.9997380839500324,1.0,0.999992531543938,1.0,0.9943701677399384,1.0,0.008965276066838761,1.0,0.9408894515522688,1.0,0.021019946193692962,1.0,0.9998538431085662,1.0,0.9958762632179176,1.0,0.9968392706519715…	0.983	.
TMEM106B	6	28	0	0.86	11.6507	532	-9	0.375516	1.55308	0.0602015	1.0,0.9958707848671985,1.0,0.9997804440275624,1.0,0.9998025769828314,1.0,0.99967769318751,1.0,.,1.0,0.9958802602530235;.	0.983	.
CDK8	10	47	1	1.46	11.4774	578	22	4.12223	1.55214	0.0603143	1.0,0.9716450008200694,1.0,0.9997296590393929,1.0,0.999615083665573,1.0,.,1.0,0.9998039839806366,1.0,0.9996123201750267,1.0,0.9927248889294986,1.0,.,1.0,0.9999931502480742,1.0,0.9996738552754206;1.0,.	0.983	.
PSPC1	9	37	0	1.617	12.6425	481	34	4.74821	1.55125	0.0604212	1.0,0.9977684175215692,1.0,0.983022688365372,1.0,0.9960475671111089,1.0,0.9999929073104874,1.0,0.999367297700031,1.0,0.9992325515621752,1.0,0.9997394894707959,1.0,0.8996501246203686,1.0,0.9036036810807011;.	0.983	.
HSPA9	7	30	4	2.125	13.9883	205	52	0.745297	1.5491	0.060679	1.0,0.9992339675783908,1.0,0.9982896450630866,1.0,0.9890149308867713,1.0,0.9989858472092803,1.0,0.9994761644022453,1.0,0.9975977671857142,1.0,0.9971914453111755;1.0,.,1.0,.,1.0,.,1.0,.	0.983	.
TLL1	15	66	2	3.247	11.3066	538	-19	0.8427	1.54888	0.0607055	1.0,0.9999881915776334,1.0,0.9999861176164607,1.0,0.9998659594716013,1.0,0.9999916864088195,1.0,0.9988947141012814,1.0,0.9995048846676936,1.0,0.9895507667641525,1.0,0.9874756720931351,1.0,0.9989518630403089,1.0,0.9772509931124715,1.0,0.997781029645828,1.0,0.9987668234992084,1.0,0.9955915937569175,1.0,0.9960160676220499,1.0,0.9992754697916104;1.0,.,1.0,.	0.983	.
BECN1	5	19	0	1.408	14.306	190	33	1.57394	1.5488	0.0607143	1.0,0.8510535962634822,1.0,0.9997399016261557,1.0,0.999418633128142,1.0,0.9937684917361562,1.0,0.9600793518147084;.	0.983	.
CCDC158	16	44	4	3.654	13.198	436	24	-2.5266	1.5487	0.0607266	1.0,1.2122253679983824E-5,1.0,0.9942009842903831,1.0,0.8440989436108296,1.0,0.9876786692138211,1.0,.,1.0,0.15385309499690003,1.0,0.9696867161067235,1.0,0.9624728053996134,1.0,0.9730545314692294,1.0,0.8352866718147269,1.0,0.9932066394501107,1.0,0.054304769246507324,1.0,0.9680131277420787,1.0,.,1.0,.,1.0,0.9345674565362739;1.0,.,1.0,.,1.0,.,1.0,.	0.983	.
IMPDH1	9	35	4	1.899	13.7132	246	34	2.36447	1.54835	0.0607685	1.0,0.9997932008185932,1.0,0.9999872473825282,1.0,0.998260812008934,1.0,0.9980930047825614,1.0,0.9999217446649237,1.0,0.9999919463411896,1.0,0.9965963120834169,1.0,0.10778896370985744,1.0,0.004634207656456084;1.0,.,1.0,.,1.0,.,1.0,.	0.983	.
TYW1	13	42	3	2.279	12.9574	491	32	1.67304	1.54825	0.0607816	1.0,0.9849628938361714,1.0,0.996202283986747,1.0,0.9959977092344401,1.0,0.7251868099810715,1.0,0.9919606571221933,1.0,0.9910557778967923,1.0,0.9554670883424499,1.0,0.9981540989267257,1.0,0.9964761358614665,1.0,0.005774805024705022,1.0,0.9939836238572859,1.0,0.03748126286572974,1.0,0.9783942073615965;1.0,.,1.0,.,1.0,.	0.983	.
U2SURP	13	52	2	3.234	12.8214	305.79	29.08	3.10722	1.54797	0.0608153	1.0,0.20995077398126738,1.0,0.9749914145738938,1.0,0.9788981176916194,1.0,0.994734319415778,1.0,0.99944201416464,1.0,0.9987637510980676,1.0,0.9999899748838619,1.0,0.995572219414644,1.0,0.9991086122171552,1.0,0.9999930712566384,1.0,0.999759788156069,1.0,0.9991011253446138,1.0,0.8459887847889438;1.0,.,1.0,.	0.983	.
PPP4R1	10	46	4	2.953	13.0273	202	51	1.68585	1.5479	0.0608229	1.0,0.9999850089432332,1.0,0.998131838491881,1.0,0.9999932928294784,1.0,0.9999927272151188,1.0,0.9999921842917529,1.0,0.9999932678495871,1.0,0.9999927085669251,1.0,0.9479942716256919,1.0,0.9944095711091658,1.0,0.9998648493951956;1.0,.,1.0,.,1.0,.,1.0,.	0.983	.
SLC24A5	12	48	6	1.616	12.3002	588	-38	-0.852385	1.54679	0.0609569	1.0,0.7712803356439145,1.0,0.9996153055228564,1.0,0.9997411289202178,1.0,0.9843966787645055,1.0,0.9999937997490961,1.0,0.9988324791730929,1.0,0.7991502661756115,1.0,0.9988378617462206,1.0,0.999990054983511,1.0,0.9984107539550436,1.0,0.8433775980660708,1.0,0.9999923749522098;1.0,.,1.0,.,1.0,.,1.0,.,1.0,.,1.0,.	0.983	.
KCNJ3	31	126	5	1.589	9.66701	1135	7	5.04324	1.54625	0.0610221	1.0,0.9789429583358733,1.0,0.9851182519011744,1.0,0.9912540961914051,1.0,0.9123239173097865,1.0,0.9009872337247766,1.0,0.99483342176657,1.0,0.8085764864499385,1.0,0.9520641619628951,1.0,0.9785487253757601,1.0,0.9906370853875446,1.0,0.9983472254558968,1.0,0.9957337622702492,1.0,0.9994868885156728,1.0,0.9999926809664055,1.0,0.9881134136102859,1.0,0.9999925011025795,1.0,0.9999916863332375,1.0,0.9999…	0.983	.
TEKT5	7	23	1	1.493	12.3696	242	-1	-2.06815	1.54468	0.0612122	1.0,0.9526646013773916,1.0,0.9676382240667587,1.0,0.9871202450114682,1.0,0.8521878333598573,1.0,0.9955001657786002,1.0,0.9787054213262313,1.0,0.9999802641923758;1.0,.	0.983	.
FARSA	5	21	0	1.732	14.4504	335	40	1.57831	1.54462	0.0612195	1.0,0.9997162730424893,1.0,0.9998222031974261,1.0,0.99290615479964,1.0,0.008051273351821311,1.0,0.9997682423685458;.	0.983	.
PON1	11	31	2	1.268	11.8075	327	-2	-0.101115	1.54455	0.0612282	1.0,0.9624997730917334,1.0,0.997264228676347,1.0,0.8381976486043063,1.0,0.9804734496049763,1.0,0.9992344033857143,1.0,0.996182263933888,1.0,0.014464538730944929,1.0,0.002007882827360518,1.0,0.9468473671739316,1.0,0.13633582688682297,1.0,0.039013815147024934;1.0,.,1.0,.	0.983	.
ANKLE2	14	42	4	2.943	13.5659	601	32	-0.81034	1.54437	0.0612488	1.0,2.606277537777627E-4,1.0,7.808643075821542E-4,1.0,1.0789961965351422E-5,1.0,0.9915193204842812,1.0,0.998260508486074,1.0,0.9619795687579713,1.0,0.9984169513878469,1.0,0.12206041917356972,1.0,0.9916292622434665,1.0,0.9836085930668923,1.0,0.9949015477165184,1.0,0.9999535057829452,1.0,0.0012881133656527934,1.0,0.9996269242548738;1.0,.,1.0,.,1.0,.,1.0,.	0.983	.
FBXO40	13	45	5	2.145	12.5773	613	25	-0.67059	1.54287	0.0614314	1.0,0.05472357629040396,1.0,0.00806725215375588,1.0,6.246030729482773E-6,1.0,0.9459612441519751,1.0,0.9999950709191064,1.0,0.9948038949921538,1.0,0.9894676677525146,1.0,0.9984738594039315,1.0,0.9999934276994484,1.0,0.9861705419267803,1.0,0.9996153065773203,1.0,0.9999929073867018,1.0,0.6117462284392668;1.0,.,1.0,.,1.0,.,1.0,.,1.0,.	0.983	.
CHTOP	6	18	1	0.795	14.3202	183	40	1.96422	1.54284	0.061435	1.0,.,1.0,0.8404812374465644,1.0,0.9743659299931282,1.0,0.9986387290683415,1.0,0.8139758637981053,1.0,0.9939357688796691;1.0,.	0.983	.
SYN3	12	39	2	1.808	12.4667	520	-72	0.221186	1.54175	0.0615676	1.0,2.1221444376851934E-4,1.0,0.02779170820775186,1.0,0.9873536808525523,1.0,0.9969081493971212,1.0,0.9992362909453523,1.0,0.9999926704923224,1.0,0.998340055659402,1.0,0.9991293502599128,1.0,0.9127052163375295,1.0,0.9853713016810297,1.0,0.9793807936277852,1.0,0.003972362257887248;1.0,.,1.0,.	0.983	.
NMD3	7	31	1	1.69	12.4003	581	-16	-0.752334	1.54106	0.0616514	1.0,0.9878974188521238,1.0,0.9999933587229701,1.0,0.9999920290597922,1.0,0.9999925816157998,1.0,0.9919359923130083,1.0,0.998949732467261,1.0,0.9907649524771256;1.0,.	0.983	.
CFAP206	9	31	0	1.929	12.3141	556	26	0.289774	1.54041	0.06173	1.0,0.9851958544476556,1.0,0.9710466105871959,1.0,0.9976841769512196,1.0,0.999975012694408,1.0,0.9919075066930675,1.0,0.7722037948552793,1.0,0.969006526673903,1.0,0.9947971265356663,1.0,0.945181519996518;.	0.983	.
SUZ12	7	33	0	2.3	13.4832	310	27	3.68182	1.54026	0.061748	1.0,0.9993320585765446,1.0,0.9976332392489096,1.0,0.9989469307048309,1.0,0.9999909411138245,1.0,0.9970372900014762,1.0,0.9997583211579489,1.0,0.9999905934019155;.	0.983	.
NEUROD4	10	29	1	1.001	11.6556	828	15	-1.71271	1.53956	0.0618343	1.0,0.9122951355061582,1.0,0.9997409188858932,1.0,0.9847491873088448,1.0,0.9821376555316517,1.0,0.6780354356698858,1.0,0.9276886133794504,1.0,0.013293548186498513,1.0,0.8108224653605502,1.0,0.9193392483871616,1.0,0.946777871430212;1.0,.	0.983	.
RINT1	8	31	2	2.454	13.0268	172	36	0.214946	1.53933	0.0618617	1.0,0.002446113379558301,1.0,0.9999929459083572,1.0,0.9982855817247649,2.0,0.9985676317337533,1.0,0.9986415774717551,1.0,0.9995092997471015,1.0,0.9979600766894967;1.0,.,1.0,.	0.983	.
GUCY1B1	12	60	1	2.152	10.6823	643	-1	2.72506	1.53834	0.0619829	1.0,0.9999934425974136,1.0,.,1.0,0.9999928442065528,1.0,0.9999930033943585,1.0,0.999994499198785,1.0,0.99981956626413,1.0,0.9999914855947676,1.0,0.9999928996516034,1.0,0.9999930544387179,1.0,0.9994876062913903,1.0,0.9997343203168281,1.0,0.9998668819342711;1.0,.	0.983	.
CILP2	18	55	4	3.529	13.6743	284	7	2.30118	1.53724	0.0621174	1.0,0.9997135742799278,1.0,.,1.0,0.9914644234645678,1.0,9.172809215515408E-4,1.0,0.9717540600249724,1.0,0.972780821193529,1.0,0.9201204084255905,1.0,0.001748059895365004,1.0,0.9969198594678537,1.0,0.989488566081244,1.0,0.06746306733405795,1.0,0.9992465135139386,1.0,0.9988374280801864,1.0,0.9976394933799654,1.0,0.9333641964277466,1.0,.,1.0,0.001063056873606168,1.0,1.2680379247948855E-5;1.0,.,1.0,.…	0.983	.
MAP2K3	10	39	6	1.104	12.9374	517	-43	-0.232565	1.53686	0.0621641	1.0,0.972242139210658,1.0,0.9803200510109817,1.0,0.9983129379815364,1.0,0.9999909898745805,1.0,0.9999897419043005,1.0,0.025793515621360764,1.0,0.9954874279799181,1.0,0.9964103848393997,1.0,0.9915307846679495,1.0,0.9997396311858658;1.0,.,1.0,.,1.0,.,1.0,.,1.0,.,1.0,.	0.983	.
SLC7A14	11	48	6	2.351	12.8287	466	24	-0.228938	1.53675	0.0621777	1.0,0.9727642718367077,1.0,0.9912011034882311,1.0,0.9971555537012136,1.0,0.9991076337018416,1.0,0.9987284834638899,1.0,0.9995912492825624,1.0,0.999710529027483,1.0,0.9996382829777101,1.0,0.9983957933066505,1.0,0.9921838555804152,1.0,0.9999914917559833;1.0,.,1.0,.,1.0,.,1.0,.,1.0,.,1.0,.	0.983	.
P3H1	10	36	2	2.646	13.6176	426	30	1.33559	1.53484	0.0624111	1.0,0.9999909922347694,1.0,0.9998240309150075,1.0,0.9559749016995452,1.0,0.998570404434808,1.0,0.9992357474234692,1.0,0.04586855916490579,1.0,0.023425721139286437,1.0,0.9999919258536749,1.0,0.9084974898676192,1.0,0.029133428285324246;1.0,.,1.0,.	0.983	.
CEP170	26	83	3	4.882	12.1023	718.5	3.33	-1.32501	1.53476	0.0624215	1.0,0.8576710354011214,1.0,0.999265901157708,1.0,.,1.0,.,1.0,0.9981919214597887,1.0,0.9874310212528815,1.0,.,1.0,0.9204069518811218,1.0,0.9999140355109164,1.0,0.9940444788275842,1.0,0.9449424500466658,1.0,0.8599852639206802,1.0,0.9869469512592788,1.0,.,1.0,0.04504789794662811,1.0,0.9982690852847624,1.0,0.9815329414506335,1.0,0.6939354857161621,1.0,0.9909912114435466,1.0,0.9984587266241087,1.0,0.9…	0.983	.
MYO1G	12	36	2	3.167	13.9204	235	57	1.8309	1.53432	0.0624759	1.0,0.9936083928260513,1.0,0.9900171042099859,1.0,0.025833220418155906,1.0,0.955938769239886,1.0,.,1.0,.,1.0,0.9901150244074188,1.0,5.95643015900172E-4,1.0,0.9973527168915376,1.0,0.0032198421982284915,1.0,0.9995767416994195,1.0,0.12110932788968243;1.0,.,1.0,.	0.983	.
CASQ1	6	19	0	1.246	13.6431	386	29	-0.300534	1.53422	0.0624882	1.0,2.606120058245955E-4,1.0,0.9081626456414574,1.0,0.8692924886701928,1.0,0.999938538584121,1.0,0.9996048961286739,1.0,0.9139969011198692;.	0.983	.
LHX9	10	43	2	1.392	11.4981	448	-18	2.25402	1.53285	0.0626567	1.0,0.9950506360711624,1.0,0.9960329376389219,1.0,0.9999923245192281,1.0,0.9891697353784966,1.0,0.9756980856829194,1.0,0.9996150991453148,1.0,0.999031132190006,1.0,0.9999920800961906,1.0,0.998806013890699,1.0,0.9961290204016306;1.0,.,1.0,.	0.983	.
CHRNB4	9	30	2	1.705	13.0939	455	45	1.00735	1.53221	0.0627355	1.0,0.004957376221369691,1.0,3.907009085975923E-4,1.0,0.007419562819869007,1.0,0.9969656578106838,1.0,0.9999912368436683,1.0,0.9974037545943784,1.0,0.9998658685049706,1.0,0.999993331957275,1.0,0.917379060908494;1.0,.,1.0,.	0.983	.
BTN2A2	14	25	1	1.723	12.8434	330	51	-0.122054	1.53113	0.0628683	1.0,0.17413937835472315,1.0,0.004351487107237815,1.0,0.006988908490885247,1.0,0.006323253195671089,1.0,0.001666723693176562,1.0,0.010576864464762244,1.0,0.004439697986423392,1.0,0.010203764878284234,1.0,0.9791071722723327,1.0,0.9928176048598699,1.0,0.01087384569331333,1.0,0.004342166210657164,1.0,1.3416991629981406E-4,1.0,0.0013857575556525546;1.0,.	0.983	.
ALS2	19	77	2	5.315	12.9904	523	29	0.798602	1.5299	0.0630213	1.0,0.99852369302063,1.0,0.992632598030334,1.0,0.9999827546367593,1.0,0.756089779397777,1.0,0.833596596796071,1.0,0.9999923998402598,1.0,0.9999938384689969,1.0,0.9993622628652171,1.0,0.9992345116346468,1.0,0.9967051926391117,1.0,0.9999923862480664,1.0,0.9999916498902668,1.0,0.9560245402779483,1.0,1.592122628877225E-5,1.0,0.9933110155637286,1.0,0.9429099353018998,1.0,0.9999923643963404,1.0,0.99968…	0.983	.
APPBP2	8	37	2	1.823	12.8285	242	7	3.27382	1.52988	0.063023	1.0,0.991598940919062,1.0,0.999992436398492,1.0,0.9996146798314276,1.0,0.9994820459401176,1.0,0.9999526589908992,1.0,0.9988556432784437,1.0,0.9998246551905432,1.0,0.9792088519600052;1.0,.,1.0,.	0.983	.
ADAT1	8	20	1	1.554	13.0155	354	18	-2.94771	1.52976	0.0630381	1.0,0.002921523752971813,1.0,0.7612705654834633,1.0,0.995672241403437,1.0,0.988645454788423,1.0,7.05687715806008E-4,1.0,0.011292993549354813,1.0,0.9058854333837223,1.0,0.9972552860070134;1.0,.	0.983	.
EPS15	8	32	1	2.99	13.2515	251	11	-0.367512	1.52955	0.063064	1.0,0.9332426957844999,1.0,0.9989631861466005,1.0,0.9997286770538296,1.0,0.9980702121909433,1.0,0.9992523435163795,1.0,0.9172385791959758,1.0,0.9968127408354633,1.0,0.9627373013745313;1.0,.	0.983	.
KLHL28	9	39	1	1.783	12.3396	481	-22	2.32207	1.52933	0.0630915	1.0,0.9999857155920717,1.0,0.9999811359089166,1.0,0.9999883481517267,1.0,0.9999919666593082,1.0,0.9602909321798814,1.0,0.9990859917973867,1.0,0.9964836933284009,1.0,0.9866847384251793,1.0,0.9936359391418639;1.0,.	0.983	.
ACSBG1	16	43	5	2.245	12.9512	314	52	1.39552	1.5287	0.063169	1.0,0.9126242592357615,1.0,0.7635404724393559,1.0,0.7640021988022108,1.0,0.9914370386328367,1.0,0.9958036286290404,1.0,0.9868166443304938,1.0,0.0010698804676614927,1.0,0.995277771001756,1.0,0.9948557679952701,1.0,0.9853199410315444,1.0,0.7203024329533311,1.0,0.869402779852203,1.0,0.9545358757886598,1.0,0.9958954950256232,1.0,7.32851829794674E-6,1.0,0.004544321327150241;1.0,.,1.0,.,1.0,.,1.0,.,1.0…	0.983	.
SNAP47	9	23	1	1.518	13.2974	459	1	-1.24083	1.52837	0.0632101	1.0,1.096563585562999E-5,1.0,0.907739540943076,1.0,0.8477042236539143,1.0,0.9999899240403283,1.0,0.01063348161528366,1.0,0.9067390065437824,1.0,0.5716668857937869,1.0,0.04045426257036701,1.0,0.9878802039422979;1.0,.	0.983	.
CHL1	24	73	3	3.805	10.1371	796	9	-3.8574	1.52803	0.0632521	1.0,0.049691601685012556,1.0,0.9975696125993881,1.0,0.9991032836432475,1.0,0.057935778825861525,1.0,0.13811531370645957,1.0,0.04267104572003825,1.0,0.967182856627175,2.0,0.9974209956141804,1.0,0.9817875215959384,1.0,0.9948548893154857,1.0,0.9995003886613625,1.0,0.8721414177876631,1.0,0.004094726706802425,1.0,0.8377716940615414,1.0,0.9999880213458976,1.0,2.6790863309370905E-4,1.0,0.852138312690122…	0.983	.
PDE1B	8	29	1	1.739	13.3749	392	33	2.24373	1.52782	0.0632786	1.0,0.9999921359759876,1.0,0.9875637650143078,1.0,0.9925875205614165,1.0,0.9931716007216451,1.0,0.9978157808408721,1.0,0.9993003318817193,1.0,0.05546332768206269,1.0,0.7326793950960239;1.0,.	0.983	.
BCHE	30	100	9	1.824	10.2722	1215	-18	-2.40313	1.5276	0.0633062	1.0,0.9958109402117213,1.0,0.19260393583013974,1.0,0.26842499444020734,1.0,0.9780234852074617,1.0,0.9999914233972627,1.0,0.03226637238092334,1.0,0.9999927947241605,1.0,0.9995665963429372,1.0,0.9996132261639872,1.0,0.9999914299455234,1.0,0.14782439712564108,1.0,0.9964768538728381,1.0,0.8271182307766496,1.0,0.9975507104039265,1.0,0.021198295811990932,1.0,0.9983335483002502,1.0,0.9420873458061186,1.…	0.983	.
APOO	5	16	0	0.637	13.1419	305.83	41	-1.04643	1.52669	0.0634193	1.0,0.9930069557728287,1.0,0.9915063239863253,1.0,0.9484029913614905,1.0,0.025421279232196205,1.0,0.8891910693377301;.	0.983	.
SUN5	14	30	4	1.301	13.0416	461	40	-0.0288141	1.52664	0.0634248	1.0,0.9592172663217999,1.0,0.7775755768516006,1.0,0.6973601397413948,1.0,0.973551662279939,1.0,0.9043113060962431,1.0,0.9669179714523178,1.0,0.2914783835867035,1.0,1.4042011173304216E-4,1.0,0.9201285495051674,1.0,0.8351768131402966,1.0,0.6747804650528152,1.0,3.3455829234453713E-4,1.0,8.539494053556235E-6,1.0,0.660505305395015;1.0,.,1.0,.,1.0,.,1.0,.	0.983	.
PHACTR3	22	57	4	1.859	11.8305	818	-29	0.81094	1.52561	0.0635541	1.0,0.756976341859592,1.0,0.9738120901133933,1.0,0.9853460003658383,1.0,0.9982916709484077,1.0,0.07361717352375005,1.0,9.840855930310546E-4,1.0,9.035463237040389E-6,1.0,5.89477525424006E-4,1.0,0.032830320277686134,1.0,0.9970288931627391,1.0,0.9666118171029984,1.0,0.9958385199972406,1.0,0.9612984823086101,1.0,0.6646388230202548,1.0,0.013492913206180589,1.0,0.8742057641346628,1.0,0.0016624782687468…	0.983	.
OR52B4	20	28	3	0.95	12.8043	797	-8	-1.91704	1.52381	0.063778	1.0,1.1528682283003873E-4,1.0,1.1762173555458381E-4,1.0,0.0014604098926619615,1.0,0.7118649254744124,1.0,0.014722286179323307,1.0,0.0032253835601821312,1.0,0.003049275501742315,1.0,7.252179855457693E-4,1.0,0.7569020095937153,1.0,0.0020015816159830134,1.0,0.689146239211053,1.0,0.0010065855341271153,1.0,2.1811485135087152E-4,1.0,0.0010869543245546826,1.0,0.003942157769399354,1.0,0.6908865974556189,…	0.983	.
GLMN	8	28	0	1.875	12.8422	559	-1	-0.184745	1.52353	0.0638131	1.0,0.8399872087595207,1.0,0.9994699055487729,1.0,0.9961839398225164,1.0,0.018955166271695932,1.0,0.9931895233099464,1.0,0.9894869288079225,1.0,0.9994825438529396,1.0,0.1856998274443712;.	0.983	.
AXDND1	20	42	3	3.312	13.1137	593	-2	-2.29264	1.52183	0.0640264	1.0,0.9050250605163541,1.0,0.060807982784259355,1.0,0.13368662308593698,1.0,0.9928306971329647,1.0,0.9928567155403738,1.0,0.6882011351315749,1.0,8.615240945249097E-6,1.0,0.0024714351272662268,1.0,0.0017118397814450989,1.0,0.9819323678507212,1.0,0.9766829865814897,1.0,0.0030882226153984317,1.0,0.0047233336820308525,1.0,0.01414886234577418,1.0,0.8354702852541952,1.0,0.9487362394433241,1.0,0.7955096…	0.983	.
TIMELESS	11	34	4	3.767	14.8429	184	61	-0.610443	1.52163	0.0640503	1.0,0.8146860454761281,1.0,0.7538166606925291,1.0,0.01696563514461115,1.0,0.9871466511952494,1.0,0.9677214792368175,1.0,0.7663065211800276,1.0,0.05235705853079986,1.0,0.9997127125299001,1.0,0.999992667321696,1.0,0.9997350509995631,1.0,0.989000244881213;1.0,.,1.0,.,1.0,.,1.0,.	0.983	.
ACTN4	11	44	2	2.851	14.2834	322	36	5.4168	1.52157	0.064059	1.0,0.9998457257517165,1.0,0.971603100712596,1.0,0.9994187151150062,1.0,0.9996460442401222,1.0,0.9948047976869625,1.0,0.9995898612412658,1.0,.,1.0,0.9926793585047783,1.0,0.9870430420945311,1.0,0.942483046803795,1.0,0.9546505709520506;1.0,.,1.0,.	0.983	.
IMP4	5	25	1	0.921	12.8199	593	29	0.637235	1.52082	0.0641524	1.0,0.9994325670442794,1.0,0.999018066911604,1.0,0.9997374135084607,1.0,0.9996139803081022,1.0,0.9995604018687401;1.0,.	0.983	.
PIAS1	7	30	0	2.061	12.6939	194	31	2.3943	1.52051	0.0641912	1.0,0.9999924374247626,1.0,0.9999902701146095,1.0,0.9999928471175399,1.0,0.9956038886308344,1.0,0.9999927096417696,1.0,0.998341929962409,1.0,0.8753662238238651;.	0.983	.
SOGA3	23	79	6	2.874	11.9655	811	-9	0.338996	1.51986	0.0642729	1.0,0.9999786956794744,1.0,0.8351460688202121,1.0,0.001765082460851641,1.0,0.9981826527719949,1.0,0.9976880229945195,1.0,0.9686634982559109,1.0,0.9622394807090127,1.0,0.9705798276141784,1.0,0.9648956498365271,1.0,0.9473753181420496,1.0,0.9824496626201988,1.0,0.9979924617527349,1.0,0.9992155851158718,1.0,0.9958095080751328,1.0,0.9999853163873602,1.0,0.9975744812900513,1.0,0.9999837047387266,1.0,0.…	0.983	.
MTMR11	9	30	3	2.255	13.925	451	51	0.129586	1.51968	0.0642953	1.0,0.02086767260139291,1.0,0.9737459026317427,1.0,0.9999923072841201,2.0,0.9999920266839897,1.0,0.9850222422498607,1.0,0.044482277975097455,1.0,0.9205294208703956,1.0,0.054852886461919305;1.0,.,1.0,.,1.0,.	0.983	.
FGFR2	13	61	3	2.974	12.2269	386	-9	2.73892	1.5194	0.0643311	1.0,0.9880785538592467,2.0,0.999309972930732,1.0,0.9999927579318374,2.0,0.999992352835257,1.0,0.9999923383769973,1.0,0.9987310951003724,1.0,0.9989848169485143,1.0,0.9989876528943151,1.0,0.9999923523426885,1.0,0.9999931907895732,1.0,0.9982762531519149;1.0,.,1.0,.,1.0,.	0.983	.
CAPN3	8	35	3	2.793	13.2917	284	38	-0.22037	1.51911	0.0643676	1.0,0.9996822185035789,1.0,0.997473692978132,1.0,0.9972534629455819,1.0,0.9994936978277245,1.0,0.9978068324703623,1.0,0.9999910050058498,1.0,0.9999939939930524,1.0,0.967546597680565;1.0,.,1.0,.,1.0,.	0.983	.
STXBP5L	27	113	9	3.855	12.6732	785	-8	0.187317	1.51889	0.0643955	1.0,0.9985228455638121,1.0,0.9994889112409908,1.0,0.9989840743706506,1.0,0.9986051922758334,1.0,0.9983439376499235,1.0,0.9998673880028862,1.0,0.9991290770720481,1.0,0.9971119728221469,1.0,0.9984308059563861,1.0,0.9991090916363201,1.0,0.9993563917778305,1.0,0.9989803580718397,1.0,0.9989812868944745,1.0,0.9896711467584344,1.0,0.9343432588134151,1.0,0.9999931452305351,1.0,0.997705555375674,1.0,0.998…	0.983	.
C3AR1	11	25	1	1.454	11.8687	300	23	-1.55097	1.51848	0.064447	1.0,0.06295466513052023,1.0,1.379194748050338E-4,1.0,0.7685047745909637,1.0,9.181552367924008E-6,1.0,.,1.0,6.616595364387879E-6,1.0,0.10074444935259362,1.0,0.019089296050181205,1.0,0.9929406155539964,1.0,0.9992343944463544,1.0,0.9243273578582538;1.0,.	0.983	.
SAMD3	15	47	4	1.724	11.3485	891	27	-1.53646	1.51846	0.0644487	1.0,0.9981495906651869,1.0,0.032206385495777694,1.0,1.868868580284923E-4,1.0,0.9404122640572066,1.0,0.9916717151249904,1.0,0.9974614428855005,1.0,0.9982816941395201,1.0,0.9684678863088018,1.0,0.9963094664318424,1.0,0.9996750552103982,1.0,9.364288302640095E-4,1.0,2.9276787289281975E-4,1.0,0.9986229873800456,1.0,0.9999903185318882,1.0,0.7709689855327464;1.0,.,1.0,.,1.0,.,1.0,.	0.983	.
USP2	6	23	0	2.08	13.8686	263	40	1.06304	1.51781	0.0645312	1.0,0.9985148913328483,1.0,0.9938653856195043,1.0,0.9977184191098345,1.0,0.9906002946764385,1.0,0.9791737360334851,1.0,0.9982773585917497;.	0.983	.
PER1	11	35	1	4.203	14.1385	202	37	-0.395087	1.5169	0.0646457	1.0,0.9971123913585065,1.0,0.07695145570232396,1.0,0.991241728761331,1.0,0.9923692952178356,1.0,0.0024000540959726656,1.0,0.025581209880114655,1.0,0.9921619581239584,1.0,0.14850376793166592,1.0,0.9989348142787481,1.0,0.9997396522532036,1.0,0.0903910667540219;1.0,.	0.983	.
CYBB	19	55	4	1.778	11.5645	618.34	9	1.89872	1.51623	0.064731	1.0,0.026547813377278667,1.0,.,1.0,0.9399713079666528,1.0,0.98895328230833,1.0,0.0011614189543654066,1.0,0.9864959342693899,1.0,0.9971662790839224,1.0,0.9912234686063708,2.0,0.0018044805185180991,1.0,0.9970307862420097,1.0,0.9958074019204637,1.0,0.9945623727065561,1.0,0.9225088396957362,1.0,0.9845100791258542,1.0,.,1.0,0.9910603568459428,1.0,0.8216162096048728,1.0,0.9746691341838993;1.0,.,1.0,.,1…	0.983	.
AVL9	8	31	0	2.214	12.8251	595	10	0.099893	1.5161	0.0647468	1.0,.,1.0,0.9999908590318656,1.0,0.9207290132550291,1.0,1.0025114659538406E-5,1.0,0.9999935449341923,1.0,0.9994989465396187,1.0,0.9999937947756904,1.0,0.9881042891941209;.	0.983	.
DPYS	11	47	1	1.605	10.5894	972	15	-0.176343	1.51609	0.0647477	1.0,0.9777506924500572,1.0,0.9566806210596872,1.0,0.9994256380520631,1.0,0.9994187766151712,1.0,0.999992274450144,1.0,0.9973703700522312,1.0,0.9999926008443571,1.0,0.9999925346704746,1.0,0.9940462365140388,1.0,0.9999898252473403,1.0,0.8925543635830413;1.0,.	0.983	.
PGK2	19	76	9	1.259	11.1269	1246	2	-2.03385	1.51525	0.0648547	1.0,0.6622366412489264,1.0,0.9990726842183189,1.0,0.9964708432435065,1.0,0.9976146301623319,1.0,0.9985127009286543,1.0,0.9996918129759741,1.0,0.9988998613727874,1.0,0.999212923285999,1.0,0.9957055790828794,1.0,0.999270071315706,1.0,0.9963838249003816,1.0,0.0075714095111128745,1.0,0.998155590851974,1.0,0.9997245697866731,1.0,0.9970739293561173,1.0,0.9883547870902383,1.0,0.9596187193231027,1.0,0.99…	0.983	.
OR8U1	21	42	8	0.935	12.5565	511.65	9.31	-0.501532	1.51458	0.064939	1.0,6.088750274100344E-5,1.0,1.1200448989491851E-5,1.0,0.01733420381626713,1.0,1.0534033629750844E-5,1.0,0.0015397459220471987,1.0,9.200497627654222E-6,1.0,1.4111630370140583E-5,1.0,0.9946543063532346,1.0,0.019676966462392118,1.0,0.9935918981390492,1.0,0.9953306917778455,1.0,0.9484088484416983,1.0,0.6490143498941857,1.0,9.481471024588024E-6,1.0,0.019362779364175284,1.0,0.005162361781461662,1.0,0.…	0.983	.
CSPP1	13	44	0	3.811	12.776	640	25	-0.48957	1.51453	0.064946	1.0,.,1.0,0.9815356971217158,1.0,0.9967979460271936,1.0,0.9999350187841483,1.0,0.005739612238141774,1.0,0.9994749587787366,1.0,0.9216048994147215,1.0,0.9946739129455775,1.0,0.9977247722977307,1.0,0.020578044165587474,1.0,0.9989512002367005,1.0,0.01484209515742635,1.0,0.9317735943692795;.	0.983	.
INSRR	22	68	5	4.004	13.1119	424.61	23.92	0.987369	1.51398	0.0650158	1.0,7.778651089578776E-6,1.0,0.9775642934981206,1.0,0.9987269247694852,1.0,0.9994003083639648,1.0,0.9888070683335923,1.0,0.9999918356907217,1.0,0.05569817539966861,1.0,0.9650383695647236,1.0,0.9984003094521218,1.0,0.9967768265966465,1.0,0.9030690675455019,1.0,0.993756438244296,1.0,0.9964098563976341,1.0,0.984008192852138,1.0,0.9114393723169598,1.0,0.9859326342914128,1.0,1.5084920759468895E-5,1.0,…	0.983	.
RNF31	12	37	1	3.371	13.7897	220	41	2.25298	1.51396	0.0650185	1.0,0.9988855766756493,1.0,0.0028783257931052288,1.0,0.03542881330966592,1.0,9.617033006013032E-5,1.0,9.87522603264288E-4,1.0,0.9890562794300637,1.0,0.9909365311844924,1.0,0.9515678122189958,1.0,0.9999627625257126,1.0,0.9999553160224615,1.0,0.9494207548558246,1.0,0.9976786678942237;1.0,.	0.983	.
PTPRE	13	45	2	2.238	12.9583	683	-15	2.0894	1.51388	0.0650284	1.0,0.018989164226433028,1.0,1.0929623829454134E-5,1.0,0.9804898945763321,1.0,0.00590828159576643,1.0,0.9808543562611105,1.0,0.9980215662694094,1.0,0.9991044011684131,1.0,0.05470647254987058,1.0,0.9965236694201679,1.0,0.9992477537125919,1.0,0.9998012436083649,1.0,0.999539763916588,1.0,0.9999919540218445;1.0,.,1.0,.	0.983	.
HOXC6	4	18	0	0.718	13.9855	279	54	2.53702	1.51382	0.0650357	1.0,0.9947088576421463,1.0,0.9988263847595058,1.0,0.9969393662988859,1.0,0.9994845448736991;.	0.983	.
OR4K1	18	33	7	0.941	12.948	827	-51	-4.57723	1.51313	0.065123	1.0,0.8231754550251631,1.0,5.164418419946939E-4,1.0,0.0026369064415317596,1.0,7.061750960847973E-4,1.0,0.9777649534405634,1.0,0.020526617177791886,1.0,0.0043389522945992565,1.0,0.0124728078716086,1.0,0.0046957312788729125,1.0,0.9895935173291395,1.0,0.00716050305776942,1.0,0.03951064185917676,1.0,0.13777109884213892,1.0,7.2123989077409405E-6,1.0,0.6719529084003305,1.0,0.0013052132997375553,1.0,0.9…	0.983	.
NUAK1	11	45	2	2.021	11.8707	473	7	2.07107	1.51302	0.0651371	1.0,0.9971149932583543,1.0,0.9993326977117081,1.0,0.028331973596282124,1.0,0.012515926254945731,1.0,0.9997404920951043,1.0,0.9998672582006396,1.0,0.9999926125690788,1.0,0.9997401169354395,1.0,0.9999927646088662,1.0,0.9973989189736043,1.0,0.9789838066208789;1.0,.,1.0,.	0.983	.
ADCYAP1R1	15	58	8	1.66	12.8055	631	7	1.18517	1.51235	0.0652221	1.0,0.9288362199164732,1.0,0.9693934290673809,1.0,0.9787921890878426,1.0,0.9984178932751953,1.0,0.994668313838041,1.0,0.9958088541014171,1.0,0.7786986468716142,1.0,0.9999931802435288,1.0,0.9999936110109223,1.0,0.988333669591965,1.0,0.9979761651221719,1.0,0.9993434281481542,1.0,0.9685212731530513,1.0,0.9999929983590519,1.0,0.9999933222504483;1.0,.,1.0,.,1.0,.,1.0,.,1.0,.,1.0,.,1.0,.,1.0,.	0.983	.
GABRA4	14	55	3	1.721	11.5595	839	15	2.08907	1.51219	0.0652422	1.0,0.8882033086153702,1.0,0.9936963013028363,1.0,0.786694856830645,1.0,.,1.0,0.9859525313584194,1.0,0.811304588914829,1.0,0.999991863725472,1.0,0.9999869911758164,1.0,0.9999923688545933,1.0,0.9999918265061531,1.0,0.9999853929739008,1.0,0.999992722058206,1.0,0.9999942286168283,1.0,0.011536011648983553;1.0,.,1.0,.,1.0,.	0.983	.
ATG13	5	21	0	1.738	13.7266	176	39	1.12941	1.51188	0.0652818	1.0,0.9980255379474718,1.0,0.9994879272105893,1.0,0.9864983099039213,1.0,0.9972356664888563,1.0,0.9994557255238771;.	0.983	.
ACOX1	7	30	3	2.219	14.3271	194	22	1.97732	1.51064	0.0654406	1.0,0.9999914841762632,1.0,0.9610096345276266,1.0,0.9986458537247394,1.0,0.9997140773092528,1.0,0.9999914573970942,1.0,0.9987644251059912,1.0,0.9947048437326063;1.0,.,1.0,.,1.0,.	0.983	.
WT1	11	44	5	1.619	12.7836	749	9	0.332228	1.51044	0.0654651	1.0,0.9912594182011099,1.0,0.9972317686745291,1.0,0.9988965990786115,1.0,0.9996637130265486,1.0,0.9941612279291059,1.0,0.9991312511493936,1.0,0.9993805073011324,1.0,0.9753939084040555,1.0,0.9666114198318418,1.0,0.9514283921025571,1.0,0.9714545142002683;1.0,.,1.0,.,1.0,.,1.0,.,1.0,.	0.983	.
TMCC3	10	33	2	1.454	12.3972	576	26	0.765364	1.50994	0.0655287	1.0,0.9988174190316821,1.0,0.9882225745497081,1.0,0.055872821551222154,1.0,0.9974072792858326,1.0,0.9595114975788949,1.0,0.9584192845218342,1.0,.,1.0,0.9774880703649791,1.0,0.9989199383464176,1.0,0.989049250947279;1.0,.,1.0,.	0.983	.
GSTA2	9	19	1	0.699	13.1987	498	11	-1.29907	1.50972	0.0655573	1.0,0.9265153098360525,1.0,0.0032048721541712037,1.0,0.002246215904809721,1.0,0.003940083250982761,1.0,0.05320988999752598,1.0,0.9426338803566081,1.0,0.9271488899886712,1.0,0.9760413081742341,1.0,0.014248868346650893;1.0,.	0.983	.
DNASE2B	10	29	1	1.116	12.3712	769	-13	-0.593036	1.5092	0.0656244	1.0,0.9417470946004262,1.0,0.9950766799465778,1.0,0.0016756152218841565,1.0,0.9797799513697885,1.0,0.9661560611234531,1.0,0.8993969847588912,1.0,0.9893822288055925,1.0,0.8908002001101104,1.0,0.9194788394785037,1.0,0.8164366926130565;1.0,.	0.983	.
ALDOB	6	29	0	1.135	11.6347	898	-22	-1.96073	1.50774	0.0658108	1.0,0.9999922613216358,1.0,0.9994005506711812,1.0,.,1.0,0.9964003672378262,1.0,0.9998361423698152,1.0,0.9996124487237766;.	0.983	.
PYGL	11	45	4	2.73	12.869	431	28	0.401333	1.50757	0.0658326	1.0,0.9989465581553343,1.0,0.9999921042017084,1.0,0.1447950010557968,1.0,0.9954292787457979,1.0,0.9999921464840531,1.0,0.9999913705433624,1.0,0.9832482264097085,1.0,0.9918364221639098,1.0,0.9999920433081315,1.0,0.9953299550215664,1.0,0.9619325554841907;1.0,.,1.0,.,1.0,.,1.0,.	0.983	.
SMPD4	14	45	1	2.788	12.7651	593	22	2.21582	1.50726	0.0658716	1.0,0.9987529597675233,1.0,0.9402984222766111,1.0,0.9965531556510075,1.0,0.9838860177685113,1.0,0.9924831687054252,1.0,0.2974102535311326,1.0,0.9686848026506426,1.0,0.9931436906782988,1.0,0.9842642496808351,1.0,0.9580082551703647,1.0,0.954627351801756,1.0,0.26442965758666864,1.0,0.937265676405569,1.0,0.9899840301410892;1.0,.	0.983	.
NLRP14	36	60	6	3.337	12.9439	881	-4	-2.80933	1.50611	0.0660199	1.0,0.006206840736443091,1.0,0.7942098383983306,1.0,8.850626087721286E-6,1.0,0.002323787732258816,1.0,0.9635343800460912,1.0,0.003440944053451511,1.0,0.004151829716870777,1.0,0.6766724163075258,1.0,0.751577464834845,1.0,0.0016509846968647168,1.0,0.9161256995744875,1.0,0.014349691831637677,1.0,2.72206523511153E-4,1.0,1.6507803267349307E-5,1.0,0.0059522253544391016,1.0,1.36505164644975E-4,1.0,1.451…	0.983	.
ATP6V0A1	8	32	1	2.663	14.5054	162	27	4.2013	1.50597	0.0660373	1.0,0.9996114744142848,1.0,0.9988697975175425,1.0,.,1.0,0.99999195820797,1.0,0.010460364589924779,1.0,0.9976953364669228,1.0,0.9952773638393573,1.0,0.9040987994466818;1.0,.	0.983	.
ITGBL1	16	67	6	1.582	10.1695	536	-6	0.26372	1.5059	0.0660465	1.0,0.9805908019302001,1.0,0.99812816046372,1.0,0.9994789648288769,1.0,0.9997415945365612,1.0,0.9999930436933887,1.0,0.9958760605376308,1.0,0.9984295815273622,1.0,0.04076599049625278,1.0,0.9909289508539232,1.0,0.9989823997018366,1.0,0.9998681821015454,1.0,0.9899730010856481,1.0,0.9482830796561651,1.0,0.9996154587031731,1.0,0.9999878704344356,1.0,0.9967513342796224;1.0,.,1.0,.,1.0,.,1.0,.,1.0,.,1.…	0.983	.
SLC5A6	8	28	3	1.983	14.0297	230	39	1.36263	1.50587	0.06605	1.0,0.9984407490858862,1.0,0.9894876438994569,1.0,0.9769976140581101,1.0,0.9995379576166208,1.0,0.929093830668212,1.0,0.9996122792122573,1.0,3.1155141394188747E-4,1.0,0.9437345765377386;1.0,.,1.0,.,1.0,.	0.983	.
GPC5	35	98	8	1.759	9.42165	1007	-9	-1.72161	1.50559	0.0660868	1.0,0.014957511983079552,1.0,0.0028643996445127176,1.0,0.8700734787946451,1.0,0.0023402201131279077,1.0,0.9033894544441694,1.0,0.882241106846274,1.0,0.9992278355511295,1.0,0.9893152837019301,1.0,0.8121854237194222,1.0,0.015147535549386203,1.0,0.17187732507131262,1.0,0.9999896664137162,1.0,.,1.0,0.9333069056057652,1.0,0.9999874100274105,1.0,0.00789498608646734,1.0,0.9971948542356679,2.0,3.11346706…	0.983	.
CHST5	9	29	2	1.311	13.0993	225	6	2.52292	1.50522	0.0661342	1.0,0.9362815709171962,1.0,.,1.0,0.9954772336493096,1.0,0.9994726123545784,1.0,0.9990420789704482,1.0,0.005203923731253659,1.0,0.005806476982998832,1.0,0.9962396496214434,1.0,.;1.0,.,1.0,.	0.983	.
HBE1	10	33	2	0.459	11.6041	1056	-1	-0.745403	1.5049	0.0661753	1.0,0.9504028994919526,1.0,0.9926756301648572,1.0,0.9902893961093715,1.0,0.8256355915370451,1.0,0.9976674406072756,1.0,0.06556070416108442,1.0,0.8766704561224898,1.0,0.9917985530444186,1.0,0.9903486210086274,1.0,0.9952929583653294;1.0,.,1.0,.	0.983	.
RBBP6	18	71	1	5.523	12.5542	204	25	1.06637	1.5048	0.0661873	1.0,0.998939946502186,1.0,0.9994283605014966,1.0,0.9969600388359281,1.0,0.9997819416394096,1.0,0.9994262080878034,1.0,0.9986053795348679,1.0,0.9985895145892759,1.0,0.9997611285584214,1.0,0.9994815307203737,1.0,0.9979544287922568,1.0,0.9990283007811551,1.0,0.9988360506659258,1.0,0.8885023514086885,1.0,0.9942212220083941,1.0,0.7974846250394522,1.0,0.004485184292004807,1.0,0.0034741888054001355,1.0,…	0.983	.
ATP6V0D2	10	33	1	1.093	12.1675	1158	-20	-1.42729	1.50388	0.0663063	1.0,0.04244084234988338,1.0,0.9989470077330308,1.0,0.9148680839663182,1.0,0.9606802029730038,1.0,0.9423413510059302,1.0,0.9998631799833797,1.0,.,1.0,0.01908106723025842,1.0,0.7350593731694585,1.0,0.9997414355148431;1.0,.	0.983	.
SLC14A2	15	47	5	2.858	12.8325	438	-8	-1.26092	1.50307	0.0664104	1.0,4.976174839113201E-4,1.0,0.028394477846124175,1.0,0.7581601038509496,1.0,0.9258176618551806,1.0,0.6843537945808885,1.0,0.9988721073753003,1.0,0.9912531384382599,1.0,0.9989786760100083,1.0,0.9992065336913777,1.0,0.9968032377260586,1.0,0.9691049425848391,1.0,0.994994621129778,1.0,0.9523537075552965,1.0,0.034055082097084764,1.0,0.7780602469108461;1.0,.,1.0,.,1.0,.,1.0,.,1.0,.	0.983	.
SOX10	6	25	2	1.416	14.1309	203	50	3.31359	1.50281	0.066444	1.0,0.9997394983036454,1.0,0.9993968130470721,1.0,0.993837431962881,1.0,0.9849288842123691,1.0,0.9985592968116771,1.0,0.9975861415733391;1.0,.,1.0,.	0.983	.
TMPRSS11F	13	31	1	1.367	12.2623	812	-6	-0.797087	1.50249	0.0664856	1.0,0.9962085188572952,1.0,0.8309627772148438,1.0,0.9793216169511648,2.0,0.01822709900015227,1.0,0.9845971849773372,1.0,0.977291785548682,1.0,0.0403902736865753,1.0,0.01118594269070745,1.0,0.017071516710613254,1.0,0.002340687471876107,1.0,0.13063289002632053,1.0,0.9656828200634557;1.0,.	0.983	.
ZNHIT1	4	17	1	0.49	13.8379	258	39	1.04316	1.50057	0.0667337	1.0,0.9473188905071435,1.0,0.9995899345633822,1.0,0.990987062351963,1.0,0.9999757262907956;1.0,.	0.983	.
DENND2A	19	61	6	3.181	12.7829	503	31	0.278294	1.50046	0.066748	1.0,0.9999931998025383,1.0,0.9996145336610858,1.0,0.9911413669317038,1.0,0.9462104130169342,1.0,0.9999858092207596,1.0,0.9996143230219077,1.0,0.9999930717437733,1.0,0.9634576179763676,1.0,0.999951886119038,1.0,0.9824122405722475,1.0,0.9949012122920939,1.0,0.9717414688386317,1.0,1.3309027958451056E-4,1.0,0.6101176733897552,1.0,0.0010209098557474809,1.0,0.020046189652895688,1.0,0.001791140115178477…	0.983	.
SAXO1	8	21	2	1.445	13.1229	450	-18	-3.75111	1.49952	0.066869	1.0,0.9189467808206693,1.0,7.861819809331809E-6,1.0,0.9892723682534819,1.0,0.9771316296402424,1.0,0.8458474491455121,1.0,0.8292869174448436,1.0,0.8582372517540067,1.0,0.995503812806267;1.0,.,1.0,.	0.983	.
TBX19	10	31	4	1.387	12.9253	299	20	0.57612	1.49869	0.0669767	1.0,0.9821457729463373,1.0,0.9987619472942334,1.0,0.8303596671791554,1.0,0.9994860385517194,1.0,0.9998141806981928,1.0,0.9931546876456396,1.0,0.9994873653568537,1.0,7.651141838414398E-6,1.0,0.002128049684499214,1.0,0.00461246337950434;1.0,.,1.0,.,1.0,.,1.0,.	0.983	.
P3H2	10	35	1	2.202	12.016	399	3	0.0251781	1.49867	0.0669794	1.0,0.9717449695698286,1.0,0.9852350822793012,1.0,0.9999929206343953,1.0,0.999992785770826,1.0,0.9986205715412353,1.0,0.9670796370662682,1.0,0.9732566537978131,1.0,0.9958204690750181,1.0,0.9910801347513191,1.0,0.002750413393394824;1.0,.	0.983	.
PDE9A	9	27	1	1.963	12.9283	331	69	0.869112	1.49778	0.0670946	1.0,0.0022163914904484053,1.0,2.597663494508897E-4,1.0,7.688663616646593E-6,1.0,0.999654645116594,1.0,0.9855541458372852,1.0,0.03748307169709637,1.0,0.993846543763609,1.0,0.999992719861335,1.0,0.9999628131339731;1.0,.	0.983	.
CMSS1	7	21	0	0.905	12.4982	573	10	-1.31689	1.49691	0.0672089	1.0,0.04971166024183447,1.0,0.9793168105399643,1.0,0.9946907631410029,1.0,0.9857566990671127,1.0,0.9972923895118436,1.0,0.8291380200880178,1.0,.;.	0.983	.
LCTL	8	25	2	1.769	13.2237	219	58	0.420132	1.49665	0.0672424	1.0,0.9976761629227879,1.0,0.9951823393414012,1.0,0.9983345006376478,1.0,0.9995242690166967,1.0,0.9220179812935925,1.0,0.016286300136831577,1.0,0.8568581314690347,1.0,6.878178761137709E-6;1.0,.,1.0,.	0.983	.
TMEM185A	9	30	1	1.103	12.2362	526.06	9	1.41785	1.49565	0.067373	1.0,0.9522381287968558,1.0,0.950894200435803,1.0,0.8914450285789445,1.0,0.9416846314439917,1.0,0.9857042654762538,1.0,0.996573922003757,1.0,0.9958902880000402,1.0,0.9955256555380625,1.0,0.9886284887264567;1.0,.	0.983	.
TTK	18	66	5	2.679	11.9226	841	-2	-0.217516	1.49453	0.0675181	1.0,0.8869553952723076,1.0,0.992709596513316,1.0,7.750065770246597E-4,1.0,0.9552351907239299,1.0,0.8238532538802907,1.0,0.9873919378628562,1.0,0.9991221824393842,1.0,0.999802891853059,1.0,0.9974261517548685,1.0,0.9987224197387178,1.0,0.9997407597708046,1.0,0.9998035857747545,1.0,0.998738521275282,1.0,0.9947866888141347,1.0,0.9990677640617938,1.0,0.06556850423412487,1.0,0.7335174798022711,1.0,0.99…	0.983	.
MRC1	59	137	11	4.616	13.7881	249.16	39.25	4.28048	1.49439	0.0675363	1.0,0.9452730167054427,1.0,1.2852095355910212E-4,1.0,0.9969281122706027,1.0,0.9955943197816326,1.0,0.9956972823481292,1.0,0.6154650289636413,1.0,0.9566017980473793,1.0,0.9930624905035871,1.0,0.9927045814344517,1.0,6.335354959616668E-4,1.0,0.995564641538361,1.0,0.9815767513077571,1.0,0.9905860489585989,1.0,0.6733901399043913,1.0,0.9286933292592395,1.0,0.9593828694684525,1.0,0.9904617767328677,1.0,…	0.983	.
GPR137B	8	30	1	1.373	13.0891	632	8	1.74775	1.49382	0.067611	1.0,0.9397987899683455,2.0,0.9920733048125496,1.0,0.9901234262782735,1.0,0.9737690558253738,1.0,0.9809569619970373,1.0,0.9930811840437466,1.0,0.9998036231843852;1.0,.	0.983	.
MAST2	19	71	2	5.542	13.8194	416	24	1.47596	1.49374	0.0676215	1.0,0.9542251037365802,1.0,0.12047794242185118,1.0,0.9983596747277519,1.0,0.9829961880141147,1.0,0.9901482740376364,1.0,0.9993576386865666,1.0,0.9988800478168381,1.0,0.9991074839478481,1.0,0.9964277660680083,1.0,0.9999921393948776,1.0,0.997327522047402,1.0,0.9957578774855944,1.0,0.9545528601009852,1.0,0.9996926178711015,1.0,0.9991677394764483,1.0,0.7213684881209897,1.0,0.9966892315273594,1.0,0.90…	0.983	.
SLC17A5	4	19	0	1.543	13.4777	132	31	0.10274	1.49373	0.0676236	1.0,.,1.0,0.9999894413739971,1.0,0.9976625068133692,1.0,.;.	0.983	.
PLSCR5	8	27	2	0.851	11.7303	768	-20	-3.09555	1.49364	0.0676343	1.0,0.9987554295849995,1.0,0.9868901614570129,1.0,0.9901419277625447,1.0,0.991363123121919,1.0,0.9987206148804278,1.0,0.8944501789402755,1.0,0.01448840926582907,1.0,0.9779519708898191;1.0,.,1.0,.	0.983	.
UPF3B	7	22	1	1.507	13.544	254.65	61	1.16441	1.49358	0.0676422	1.0,0.10237491551838865,1.0,0.878655524757404,1.0,0.9953153375499606,1.0,0.9890744425503456,1.0,0.995785674092224,1.0,0.9907586274126703,1.0,0.8221850126226967;1.0,.	0.983	.
ITFG2	9	26	1	1.479	13.1134	443	28	0.964092	1.4934	0.0676664	1.0,0.9999925785649441,1.0,0.06484251230115184,1.0,0.981281643421873,1.0,0.9999931791138404,1.0,0.9999929577365857,1.0,3.300312149471943E-5,1.0,0.9647732650125127,1.0,3.921874000642828E-4,1.0,6.937662189085862E-6;1.0,.	0.983	.
ABCG2	7	30	4	2.043	12.9775	209	-7	-1.81365	1.49309	0.0677067	1.0,0.9937573467650601,1.0,0.9999934825973265,1.0,0.9999938003648003,1.0,0.9983910645634104,1.0,0.9960720248983361,1.0,0.9999910539219627,1.0,0.9762491947967685;1.0,.,1.0,.,1.0,.,1.0,.	0.983	.
PSMD1	9	40	2	2.982	13.9772	345	36	3.20944	1.49232	0.0678076	1.0,0.9971541101479293,1.0,0.9990315876160989,1.0,0.9996077789326682,1.0,0.9999918664245003,1.0,0.9964512847490219,1.0,0.9996142242248613,1.0,0.09104470618731494,1.0,0.9999920169126799,1.0,0.9989628761994728;1.0,.,1.0,.	0.983	.
TFAP2D	23	94	6	1.399	9.78532	1090	-15	1.3113	1.49165	0.0678958	1.0,0.9941762608947401,1.0,0.9769107999075545,1.0,0.9949625114784567,1.0,0.99306389867621,1.0,0.9065812174723042,1.0,0.9970279587014946,1.0,0.9992341561843467,1.0,0.9936438731840664,1.0,0.9794095106241486,1.0,0.9880569407675265,1.0,0.9972199513720985,1.0,0.9982644679359585,1.0,0.9798106687500912,1.0,0.9998654316279365,1.0,0.9997391348100367,1.0,0.9998658973546455,1.0,0.9761361148035892,1.0,0.9978…	0.983	.
CACNG2	5	23	1	0.992	14.0003	359	42	3.44337	1.49159	0.0679034	1.0,0.9989936341254329,1.0,0.9801204568818048,1.0,0.9999936133531054,1.0,0.9999922675296842,1.0,0.9999909738363486;1.0,.	0.983	.
C10orf88	11	25	0	1.368	12.551	619	13	-0.508933	1.49154	0.0679105	1.0,7.523198710923964E-5,1.0,0.06784874082815501,1.0,.,1.0,0.02301094338500819,1.0,5.258014564513283E-5,1.0,0.8568569763725302,1.0,.,1.0,0.9990512232472566,1.0,0.9107501353268486,1.0,0.9958727807408141,1.0,3.4355932024939254E-5;.	0.983	.
KIAA0232	11	45	2	4.228	13.1236	179	50	0.161055	1.49028	0.0680753	1.0,0.9993604027601795,1.0,0.9931354851054595,1.0,0.9999761203326414,1.0,0.022872711436964857,1.0,0.9831697426112652,1.0,0.9997410106106006,1.0,0.998088109023888,1.0,0.9996941282356968,1.0,0.998981223168914,1.0,0.9999597843176854,1.0,0.008606763116566262;1.0,.,1.0,.	0.983	.
PGM2L1	9	32	3	1.939	13.3533	143	29	2.24672	1.48981	0.068137	1.0,0.999965511271945,1.0,0.9899240309228934,1.0,0.08964446724291368,1.0,0.9801633889599588,1.0,0.9986310581674624,1.0,0.9982840287788697,1.0,0.9998322198636567,1.0,0.9530965323855776,1.0,0.1703516093765345;1.0,.,1.0,.,1.0,.	0.983	.
VPS35	10	43	2	2.476	12.9784	253	-24	3.09024	1.48928	0.0682067	1.0,0.9999875677218419,1.0,0.9999928507350331,1.0,0.9918737976681891,1.0,0.9996139891016688,1.0,0.9942406128382798,1.0,0.8761165377162563,1.0,0.9999885676732387,1.0,0.9995498843120206,1.0,0.9277486306471523,1.0,0.9999924208018256;1.0,.,1.0,.	0.983	.
DNAJC22	6	15	2	1.036	14.5754	175	37	-1.46243	1.48811	0.0683608	1.0,0.933146425715464,1.0,0.9886373016159831,1.0,7.668815333519919E-4,1.0,0.9907131422048459,1.0,0.007182511830421209,1.0,0.6472423310840926;1.0,.,1.0,.	0.983	.
NDST1	7	33	1	2.719	13.9197	188	60	3.81013	1.48797	0.0683797	1.0,0.995571987112416,1.0,0.9999920394870392,1.0,0.9999923162294455,1.0,0.9999924922877754,1.0,0.9999925630957588,1.0,0.9999926913481867,1.0,0.9953887063666401;1.0,.	0.983	.
ZNF711	18	57	2	2.464	11.4135	665.09	1	1.77776	1.48773	0.0684116	1.0,0.7555602127497365,1.0,0.9224591869150746,1.0,0.9851154429518392,1.0,0.8860548954435951,1.0,0.19790075341933905,1.0,0.9768105790478389,1.0,0.9964034876240275,1.0,0.9629837058548624,1.0,0.8168435805417193,2.0,0.9948670243331693,1.0,0.9943727446672148,1.0,0.9949322398275644,1.0,0.9746513541659123,1.0,0.963907704055459,1.0,0.9855263104572951,1.0,0.996380378307215,1.0,0.9860619447842416;1.0,.,1.0…	0.983	.
EEF1A2	10	38	4	1.427	14.0489	298	54	6.13555	1.48746	0.0684466	1.0,0.9850077676878817,1.0,0.984078777446795,1.0,0.9977907336060492,1.0,0.9971554330855512,1.0,0.9995591211517346,1.0,0.9972084293223343,1.0,0.9642712403784921,1.0,0.9793185662223026,1.0,0.994374481425915,1.0,0.9993782201764265;1.0,.,1.0,.,1.0,.,1.0,.	0.983	.
RFC4	7	24	3	1.142	13.017	384	25	-1.03651	1.48576	0.068671	2.0,0.8937829806228349,1.0,0.8229926562626384,1.0,0.9982671683956152,1.0,0.998430236462641,1.0,0.9999931401034363,1.0,0.934713593108611;1.0,.,1.0,.,1.0,.	0.983	.
MIB1	11	53	2	3.126	12.4166	325	47	3.50504	1.48527	0.0687365	1.0,0.9994866710701142,1.0,0.9996874298598926,1.0,0.9999926930532653,1.0,0.9994575571500381,1.0,0.9997332272336243,1.0,0.9975295320084231,1.0,0.9999925913098717,1.0,0.9999921693973166,1.0,0.9955866243231315,1.0,0.9999934344743573,1.0,0.999991687939645;1.0,.,1.0,.	0.983	.
SMOX	6	29	1	2.164	13.573	231	26	2.32823	1.48518	0.0687485	1.0,0.9993290985048624,1.0,0.9994285968970185,2.0,0.999987897222904,1.0,0.9999932499086247,1.0,0.9905775436210214;1.0,.	0.983	.
TTC26	6	26	2	1.779	13.2396	345	38	-0.018523	1.48415	0.0688841	1.0,0.9829172382208823,1.0,.,1.0,0.9997408509881671,1.0,0.9951849314274989,1.0,0.999460834288961,1.0,0.9993522219748034;1.0,.,1.0,.	0.983	.
B3GAT2	10	34	1	0.992	12.0931	733	7	2.0445	1.48397	0.0689082	1.0,0.9967735315265234,1.0,0.9990045555540892,1.0,0.9988548241662729,1.0,0.9985854599005126,1.0,0.9374283630701093,1.0,0.9918591757526259,1.0,0.9878942595261453,1.0,0.9556465755762706,1.0,1.1672473821421859E-5,1.0,0.8128302128005427;1.0,.	0.983	.
GFOD2	6	20	2	1.248	13.9615	136	50	1.013	1.48343	0.0689803	1.0,0.9942745079993756,1.0,0.9991512247947709,1.0,0.7663161388392852,1.0,0.919205612360539,1.0,0.9319723633548409,1.0,0.9170788103544649;1.0,.,1.0,.	0.983	.
ZYX	9	25	1	1.764	12.8472	379	29	-0.578396	1.48304	0.0690322	1.0,0.02530085527555635,1.0,0.9697149262703706,1.0,1.8103139478259006E-4,1.0,0.0433781631802765,1.0,8.764576232247788E-5,1.0,0.008643967913738044,1.0,0.9996842144798317,1.0,0.9994799275761013,1.0,0.9933020485194419;1.0,.	0.983	.
RAB3IP	6	27	2	1.56	13.2385	488	-11	-0.484714	1.48184	0.069192	1.0,0.9990606711289503,1.0,0.9901665045092002,1.0,0.9982066643396011,1.0,0.9998058401930017,1.0,0.9999933772787141,1.0,0.9974763849270958;1.0,.,1.0,.	0.983	.
PGRMC1	7	20	1	0.603	13.327	365.88	19	1.02354	1.48174	0.0692043	1.0,0.9855443001500209,1.0,0.5976867384900978,1.0,0.9842439681227831,1.0,0.9950368791881636,1.0,0.9962807527003164,2.0,0.06400419329964536;1.0,.	0.983	.
CSE1L	7	35	2	3.036	13.6681	155	50	2.01733	1.48171	0.069209	1.0,0.9998653770207181,1.0,0.9997604630434413,1.0,0.9999754841785383,1.0,0.9999899978350884,1.0,0.9999744855809246,1.0,0.9999932994090719,1.0,0.9999931011987051;1.0,.,1.0,.	0.983	.
EXOSC4	5	17	2	0.753	14.8164	211	27	1.33308	1.48168	0.0692123	1.0,0.9788599184347231,1.0,0.993435333007466,1.0,0.9307735514125823,1.0,0.9672710754704739,1.0,0.9934510607104976;1.0,.,1.0,.	0.983	.
KRIT1	9	38	4	2.291	13.4694	454	27	0.890291	1.48151	0.0692349	1.0,0.9979812386693969,1.0,0.9988024396820521,1.0,0.9988773149813017,1.0,0.9999924138584346,1.0,0.9999929918216695,1.0,0.999991724767926,1.0,0.9853620511706617,1.0,0.7500844713384986,1.0,0.9992196197838344;1.0,.,1.0,.,1.0,.,1.0,.	0.983	.
ZRANB1	8	34	0	2.172	12.5682	361	22	2.62326	1.48142	0.0692475	1.0,0.9951330037113955,1.0,0.9990706958060434,1.0,0.9998560357615142,1.0,0.993216269308524,1.0,0.998896573433213,1.0,0.9992569723956977,1.0,0.9981062673246591,1.0,0.2870711110915393;.	0.983	.
TGFBR3	12	41	3	2.636	12.5569	252	1	0.553334	1.48137	0.0692547	1.0,0.9977911705127394,1.0,0.9496788602690908,1.0,0.9517662151981445,1.0,0.9966207131102274,1.0,0.94140459561534,1.0,0.628389362346607,1.0,0.987714236402043,1.0,0.9886819184033269,1.0,0.9999921146505787,1.0,0.9997673844829479,1.0,1.367336871536487E-4,1.0,0.9996550608159678;1.0,.,1.0,.,1.0,.	0.983	.
CD22	20	38	4	2.609	13.5504	472	9	-0.378422	1.48053	0.0693662	1.0,1.0067746019590021E-5,1.0,.,1.0,0.9679964068127007,1.0,0.0011599977253117372,1.0,0.8219701879009962,1.0,0.024455924254323844,1.0,7.868906254926132E-6,1.0,0.9877129039290881,1.0,0.045419333510313686,1.0,0.005669459657977304,1.0,6.9822995961132575E-6,1.0,.,1.0,6.817576403268817E-6,1.0,6.8945929020369975E-6,1.0,0.16919190747717824,1.0,0.9497406826553195,1.0,0.1797428883255667,1.0,0.8264092315328…	0.983	.
RNLS	6	22	0	1.141	12.1707	396	33	-0.629646	1.48051	0.0693688	1.0,0.9989161781948754,1.0,0.9999930091687925,1.0,0.9864246138202193,1.0,0.9768920244502937,1.0,0.9263702137474661,1.0,0.9452251838266823;.	0.983	.
MMP19	10	27	6	1.72	14.4621	256	38	-0.550551	1.47943	0.0695123	1.0,0.8364232060643743,1.0,0.0047179475330336625,1.0,0.0026694360131465063,1.0,0.9994873696269891,1.0,0.8819668420608359,1.0,0.9894741483750418,1.0,0.001774392740365655,1.0,0.9913884010013083,1.0,0.9693106526042791,1.0,0.9981702337563064;1.0,.,1.0,.,1.0,.,1.0,.,1.0,.,1.0,.	0.983	.
SLC35F4	12	50	6	1.714	12.0743	918	27	-1.21866	1.47926	0.0695348	1.0,0.9895056870330476,1.0,0.9819463712475884,1.0,0.99999428314498,1.0,0.999993028982771,1.0,0.9822874093755688,1.0,0.9250245348046731,1.0,0.9999940692362109,1.0,0.9999923154654518,1.0,0.9994798467124081,1.0,0.9999946386177132,1.0,0.9994333358166817,1.0,0.884158827074037;1.0,.,1.0,.,1.0,.,1.0,.,1.0,.,1.0,.	0.983	.
MOGS	9	27	1	2.534	13.883	343	45	0.656375	1.47758	0.0697608	1.0,0.08225738483853882,1.0,0.9426493585998701,1.0,0.9993608977879711,1.0,0.8222522644115191,1.0,0.962605285742161,1.0,0.8895205120488168,1.0,0.9972844410655997,1.0,0.950747392081729,1.0,0.0072697749810771775;1.0,.	0.983	.
TIGD3	9	17	1	1.421	15.2296	242	50	1.42136	1.47673	0.0698735	1.0,0.9689864976810751,1.0,.,1.0,0.66161249378887,1.0,5.908886641063598E-4,1.0,3.81307109167185E-5,1.0,7.182250401925338E-6,1.0,0.8584236899663221,1.0,0.8295827601020702,1.0,0.9125455540677422;1.0,.	0.983	.
PARD3B	26	91	5	3.916	10.8509	973	-1	-2.85775	1.47615	0.0699522	1.0,0.99785208194456,1.0,0.03663951785579437,1.0,0.9316491689099236,1.0,7.755081556605452E-6,1.0,0.9998023790867467,1.0,0.0016685853129617093,1.0,0.9990601927238026,1.0,0.09773039097997539,1.0,0.999992859684139,1.0,0.9999908725823391,1.0,0.9974380135795918,1.0,0.9910464592527961,1.0,0.9998573212164116,1.0,0.9996136379000936,1.0,0.9399630368742646,1.0,0.744110735780792,1.0,0.9966970768981018,1.0,0…	0.983	.
ITGA2	14	48	1	3.696	12.1722	354	4	0.0865453	1.476	0.069972	1.0,0.9968457166315838,1.0,0.999842288925591,1.0,0.9786496059585762,1.0,0.9732194941893262,1.0,0.8106206285597812,1.0,0.9970834243510116,1.0,0.9949540612724842,1.0,0.9996414839130147,1.0,0.8346271739139814,1.0,0.9984802670960584,1.0,0.8927295662127989,1.0,0.9982418763909158,1.0,0.002926089412969656,1.0,0.9945958719736332;1.0,.	0.983	.
MAG	14	46	6	1.964	13.5505	472	8	2.02791	1.47569	0.0700135	1.0,0.9999928354701988,1.0,0.9829830332739056,1.0,0.9841812981433405,1.0,0.19744830097474336,1.0,0.06208168150633803,1.0,0.9949522952960187,1.0,0.9944052675751925,1.0,0.971448353115158,1.0,0.996041882558069,1.0,.,1.0,0.969788431979971,1.0,0.9717481588494186,1.0,.,1.0,0.9937097513500102;1.0,.,1.0,.,1.0,.,1.0,.,1.0,.,1.0,.	0.983	.
IKZF4	5	20	0	1.849	14.8062	215	38	2.38406	1.4756	0.070025	1.0,0.9790920580051163,1.0,0.9927717552567916,1.0,0.9999920781090015,1.0,0.999676210268472,1.0,0.9871989382551812;.	0.983	.
CSTF2	11	36	1	1.864	12.7424	446.21	21	3.20992	1.47529	0.070067	1.0,0.9778398367748141,1.0,0.9597230857988029,1.0,.,1.0,0.9899701029825041,1.0,.,1.0,0.9910391144454256,1.0,0.9701773475605979,1.0,0.9957247601938665,1.0,0.9863348003877976,1.0,.,1.0,0.9387042452289384;1.0,.	0.983	.
LENG8	11	41	3	2.492	13.6011	535	-7	1.54869	1.47502	0.0701037	1.0,0.9992988224624011,1.0,0.9922762191300759,1.0,0.8126956361317439,1.0,0.9987201605011886,1.0,0.9835988846157914,1.0,0.9977515089974506,1.0,0.9964793795611656,1.0,0.12441669471478649,1.0,0.9996995063705899,1.0,0.9973538703778657,1.0,0.9917705490457686;1.0,.,1.0,.,1.0,.	0.983	.
DNER	11	36	2	2.279	12.4423	456	-3	-0.288322	1.47458	0.0701626	1.0,0.999983048053943,1.0,0.9999921817913004,1.0,0.974989881291288,1.0,0.9773063166551259,1.0,0.8222560289177417,2.0,0.33903234120527626,1.0,0.8848368199653429,1.0,0.22345025356540943,1.0,0.9989642534402703,1.0,0.9962015153882808;1.0,.,1.0,.	0.983	.
EPHB3	13	50	4	3.077	14.0975	411	47	3.87552	1.47405	0.0702336	1.0,0.9755930376591714,1.0,0.9989145491130116,1.0,0.9927197458449458,1.0,0.9999895988303343,1.0,0.9999903387710796,1.0,0.9446972584083639,1.0,0.06045088130915009,1.0,0.9725598142646741,1.0,0.9873217552004676,1.0,0.9884759280126021,1.0,0.9948873182729254,1.0,0.9994659686706047,1.0,0.9992555004371012;1.0,.,1.0,.,1.0,.,1.0,.	0.983	.
OSBPL8	10	43	2	2.785	13.2827	492	3	2.06149	1.47361	0.070293	1.0,0.8142275784204995,1.0,0.9975020427863618,1.0,0.9713286138428647,2.0,0.9996083097786169,1.0,0.9980773496592725,1.0,0.9989750099488441,1.0,0.999992951822859,1.0,0.9999915173105663,1.0,0.9999931029810901;1.0,.,1.0,.	0.983	.
TBX4	11	44	5	1.681	12.6526	408	-11	1.57173	1.47318	0.0703513	1.0,0.9975427874917357,1.0,0.9988550695609011,1.0,0.9999912555107895,1.0,0.9977350551775073,1.0,0.9915930978267966,1.0,0.9729438886461921,1.0,0.9935108421952076,1.0,0.9998489391082057,1.0,0.9442852063321427,1.0,0.9871079793891449,1.0,0.9919008722608555;1.0,.,1.0,.,1.0,.,1.0,.,1.0,.	0.983	.
SLC13A1	20	54	4	1.886	11.5085	955	-15	-0.75837	1.47316	0.0703536	1.0,0.9993885576167965,1.0,0.9738561821267475,1.0,0.987794413590788,1.0,0.9285819199039665,1.0,0.8592024294268209,1.0,0.9955488270891901,1.0,0.9951212684090247,1.0,0.9164418743688454,1.0,0.019353846027475887,1.0,0.6659807690925098,1.0,0.0020330674193003717,1.0,0.9994805288050672,1.0,0.07089216926644802,1.0,0.9821362524163229,1.0,0.004262950719102845,1.0,0.7983958224956476,1.0,0.8415531724445207,1…	0.983	.
NLGN1	37	175	11	2.627	10.4514	1079	-18	1.4292	1.47276	0.0704085	1.0,0.6516578108047731,1.0,0.972110325543751,1.0,0.999992610605408,1.0,0.9994851279191992,1.0,0.9999928788192246,1.0,0.9999927886523075,1.0,0.9999930691525307,1.0,0.9999923568488909,1.0,0.9998987126651238,1.0,0.9995585993068639,1.0,0.9999867458393261,1.0,0.9926680776485592,1.0,0.9999931366726709,1.0,0.9999667031811659,1.0,0.9970199246325313,1.0,0.9999935547181847,1.0,0.999980737328455,1.0,0.99996…	0.983	.
DIS3L	7	31	0	3.25	13.1808	307	44	0.0111532	1.47256	0.0704353	1.0,0.9954256528923311,1.0,0.9993427401959746,1.0,0.9938394644312265,1.0,0.9919043933193958,1.0,0.9980141120806652,1.0,0.9990413476697849,1.0,0.9991225718734891;.	0.983	.
APLF	8	32	3	1.586	12.3347	617	22	-1.28612	1.47249	0.0704439	1.0,0.921543561447211,1.0,0.9606425296441613,1.0,0.9758384145782707,1.0,.,1.0,0.9934542122901817,1.0,0.9999872871129962,1.0,0.9992236480588033,1.0,0.999116296145512;1.0,.,1.0,.,1.0,.	0.983	.
CA10	12	57	3	1.116	10.5177	832	-68	1.08554	1.47177	0.0705414	1.0,0.9997324294715204,1.0,0.9999820774259398,1.0,.,1.0,0.9983118660824017,1.0,0.9999898712659676,1.0,0.9988991935032107,1.0,0.9999895499210685,1.0,0.9962696680059373,1.0,0.9999816465171133,1.0,0.9996025724666262,1.0,0.9973926350432736,1.0,0.9993719747322425;1.0,.,1.0,.,1.0,.	0.983	.
DEAF1	7	27	3	1.805	14.3889	236	57	2.73738	1.47103	0.0706419	1.0,0.9997239761101535,1.0,0.991635969007293,1.0,0.9862684800748759,1.0,0.9999857821229918,1.0,0.9985840339017744,1.0,0.8328458784663249,1.0,0.9957506751619688;1.0,.,1.0,.,1.0,.	0.983	.
TMEM163	6	27	0	0.91	12.476	649	5	1.65271	1.47001	0.0707791	1.0,0.9999939594344183,1.0,0.9853570081550729,1.0,0.9995450418575076,1.0,0.9999935622037786,1.0,0.9985935947062576,1.0,0.999984769604727;.	0.983	.
RBMX	9	33	1	1.298	12.5265	430.44	28	3.68899	1.46935	0.0708695	1.0,0.9954354602480222,1.0,0.9943322084039676,1.0,0.993774827756672,1.0,0.9919565145337398,1.0,0.9875430206582861,1.0,0.9857110635794029,1.0,0.9866679820596524,1.0,0.996676407213809,1.0,0.9947766732677787;1.0,.	0.983	.
CPT1C	8	28	2	2.502	14.3558	192	41	1.94327	1.46931	0.0708746	1.0,0.8980926669462982,1.0,0.9865532854782753,1.0,0.12444876913433986,1.0,0.9853341243186284,1.0,0.9970762025028554,1.0,0.9999900865123317,1.0,0.9994260038270903,1.0,0.9140360926064439;1.0,.,1.0,.	0.983	.
KCNQ3	24	88	5	2.725	12.0028	970	-6	2.85965	1.46921	0.0708885	1.0,0.005486273570969408,1.0,0.9999941558676689,1.0,0.002444993857957333,1.0,0.9994705509853595,1.0,0.9585836747724561,1.0,0.7910829895276477,1.0,0.9698444563143472,1.0,0.9793740877266035,1.0,0.9875028963950906,1.0,0.9859783246900307,1.0,0.9714306065959084,1.0,0.9796259168122283,1.0,0.997528854114659,1.0,0.9936322865184611,1.0,0.9981677637866901,1.0,0.9999917792419974,1.0,0.9999911236677201,1.0,0…	0.983	.
EVX2	11	40	3	1.446	12.4005	874	15	0.709353	1.46908	0.070906	1.0,0.9629033434284495,1.0,0.9980591818134956,1.0,0.999874241071104,1.0,0.9999915672309494,1.0,0.7853101367735444,1.0,0.98580574237251,1.0,0.7511539281207867,1.0,0.9647285630066215,1.0,0.9985121952964673,1.0,0.9973229501242911,1.0,0.9989512662625862;1.0,.,1.0,.,1.0,.	0.983	.
PABPC1L	8	25	1	2.015	13.7666	282	32	1.19757	1.469	0.0709165	1.0,0.9999936081661605,1.0,0.9982315962501729,1.0,0.993703657751373,1.0,0.00233911622954757,1.0,0.6887938766116967,1.0,0.9653705605248535,1.0,0.0018452241008322118,1.0,0.9996765328268566;1.0,.	0.983	.
PLSCR4	9	24	0	1.03	11.6871	361	-10	-0.64504	1.46896	0.0709224	1.0,0.114694145270787,1.0,0.9504270745669665,1.0,0.808969402022763,1.0,0.8262130232861554,1.0,0.9966839472912217,1.0,0.8632675856770207,1.0,0.9994560032552584,1.0,0.9470081936923357,1.0,2.6644759572646735E-4;.	0.983	.
HAUS5	9	22	0	1.997	13.9663	390	27	0.364391	1.46844	0.0709917	1.0,0.9930801366682267,1.0,0.0011086678495559417,1.0,1.2237474482901486E-5,1.0,0.9891319211041609,1.0,0.9000768503193661,1.0,0.9913432817310512,1.0,0.8877130074180983,1.0,0.003369514268545072,1.0,7.878305927179196E-4;.	0.983	.
FTSJ3	8	25	1	2.644	14.1179	346	20	-0.637841	1.46809	0.07104	1.0,0.1505134138914874,1.0,0.04783008205946089,1.0,0.9198585427314968,1.0,0.9520134909073169,1.0,0.9423707979645227,1.0,0.9999936527658435,1.0,0.9980552219803578,1.0,0.9889859132971744;1.0,.	0.983	.
FAM234B	8	27	3	1.934	13.4547	196	7	-0.292155	1.46736	0.0711392	1.0,0.9459516742666,1.0,0.9989352377506411,1.0,0.06737769866863975,1.0,0.8196407575612206,1.0,0.9995422231868966,1.0,0.9928678001608986,1.0,0.9977358157915586,1.0,0.8812176517523185;1.0,.,1.0,.,1.0,.	0.983	.
SLC5A12	11	46	0	1.97	10.8729	921	-8	0.211556	1.46701	0.0711865	1.0,0.9625626226554775,1.0,0.999481564807292,1.0,0.970184268190483,1.0,0.9999937222180345,1.0,0.9999895928229166,1.0,0.9980316136673153,1.0,0.9994827657996878,1.0,0.9999928225830332,1.0,0.9978312499201651,1.0,0.9996134765963068,1.0,0.8166802065450928;.	0.983	.
SLC7A2	7	30	4	2.299	13.0443	253	2	-2.37871	1.46699	0.0711894	1.0,1.5121131073357266E-4,1.0,0.9996197265073425,1.0,0.9999908300259259,1.0,0.9998120163350392,1.0,0.9991531069559436,1.0,0.9989559461568277,1.0,0.9970008943876787;1.0,.,1.0,.,1.0,.,1.0,.	0.983	.
BEND4	9	36	4	1.63	12.483	496	24	0.079235	1.46605	0.0713172	1.0,0.9996683035946164,1.0,0.9997743286111638,1.0,0.9993345422253918,1.0,0.9986985552566765,1.0,0.9883746064419545,1.0,0.9962516262131884,1.0,0.9292754567368376,1.0,0.8429641288880194,1.0,0.9999374527800055;1.0,.,1.0,.,1.0,.,1.0,.	0.983	.
ARPC4-TTLL3	8	27	0	1.938	12.6799	469.68	19.44	0.0585014	1.46599	0.0713256	1.0,0.1551890014563474,1.0,0.0661582309335168,1.0,0.9978990330088624,1.0,.,1.0,0.9996406361754429,1.0,0.9979931261191433,1.0,0.9611296808580169,1.0,0.9968186315661838;.	0.983	.
INTS3	10	43	1	3.55	14.339	175	33	5.18598	1.46518	0.0714359	1.0,0.9997533052885351,1.0,0.9982788723185563,1.0,0.9988786962514058,1.0,0.9929071466909362,1.0,0.9890782698795496,1.0,0.9929288131607797,1.0,0.9993060536462606,1.0,0.9929912588986822,1.0,0.9977642914068477,1.0,0.991918512507254;1.0,.	0.983	.
ANKRD52	9	35	1	3.371	14.8726	171	46	4.4667	1.46395	0.071604	1.0,0.8195982055897006,1.0,0.9965658846060035,1.0,0.9996106139785145,1.0,0.9971887813598647,1.0,0.9997297806616144,1.0,0.961160053894225,1.0,0.7493046162036403,1.0,0.9999909840170034,1.0,0.9999902438564096;1.0,.	0.983	.
ARMC8	9	36	0	2.206	12.2017	358	18	2.56231	1.46386	0.0716156	1.0,0.009461691803516147,1.0,0.9978492979259643,1.0,0.9986725149154497,1.0,0.9999798094661847,1.0,.,1.0,0.9999934282334063,1.0,0.9648728414990427,1.0,0.9987722587065724,1.0,0.9997597028959013;.	0.983	.
BHMT	7	27	1	1.261	12.0105	578	36	-0.490101	1.46354	0.0716603	1.0,0.9983193760784144,1.0,0.9996744208202917,1.0,0.9831268436608689,1.0,0.9999911209852821,1.0,0.8151346762763445,1.0,0.9974219964398743,1.0,0.996646700553896;1.0,.	0.983	.
PLS1	9	38	5	1.965	12.9851	406	28	0.26671	1.46277	0.0717652	1.0,0.9999884027382049,1.0,0.9999934795191118,1.0,0.9999895661788452,1.0,0.9993609484856573,1.0,0.9311770764716729,1.0,0.947519623919571,1.0,0.9998667984399482,1.0,0.9906808595082257,1.0,0.9594752310776208;1.0,.,1.0,.,1.0,.,1.0,.,1.0,.	0.983	.
CYP2B6	10	20	1	1.572	13.8565	375	14	-0.969404	1.46247	0.0718067	1.0,0.009542879458663391,1.0,0.0033527481577796895,1.0,0.005048620162639732,1.0,0.9957525357420369,1.0,0.010153537072979732,1.0,0.816522970880343,1.0,0.9811620351756416,1.0,0.045799485334335435,1.0,0.0045680607504358164,1.0,0.016504401773799384;1.0,.	0.983	.
CLDN6	4	15	1	0.7	14.1826	234	49	-0.0341307	1.46139	0.0719544	1.0,0.9999816443949117,1.0,0.29454815622690467,1.0,0.9997369837870296,1.0,0.9845276695435614;1.0,.	0.983	.
TOX	9	40	3	1.626	12.1695	695	19	0.747979	1.46088	0.0720245	1.0,0.9902129463884338,1.0,0.9916773748879082,1.0,0.9970610643217126,1.0,0.9576609379289084,1.0,0.9999926730514138,2.0,0.999192767336344,1.0,0.999147533856744,1.0,0.9995130703375061;1.0,.,1.0,.,1.0,.	0.983	.
CLRN2	12	36	5	0.714	12.5113	912	37	0.037942	1.46078	0.0720373	1.0,0.9902810954279848,1.0,0.994956837849296,1.0,0.9859158212103273,1.0,0.7516226099017678,1.0,0.9777614594808733,1.0,.,1.0,0.984541219082541,1.0,0.9946746702354842,1.0,0.8728155974205596,1.0,0.9661053600724255,1.0,.,1.0,0.8805158326679162;1.0,.,1.0,.,1.0,.,1.0,.,1.0,.	0.983	.
HOXA3	11	32	3	1.342	12.7828	385	28	1.85358	1.46064	0.0720566	1.0,0.9796333490768336,1.0,0.9763389783356735,1.0,0.9462033268432789,1.0,0.9888830409293433,1.0,0.981456851494998,1.0,0.9878584230040197,1.0,0.9759312836092785,1.0,0.9841284953480471,1.0,0.032446972286645,1.0,0.9322775870449591,1.0,0.9004097673443392;1.0,.,1.0,.,1.0,.	0.983	.
SPAG6	8	33	1	1.93	12.087	462	14	0.403989	1.45998	0.0721474	1.0,0.9003715985878575,1.0,0.9999940236922983,1.0,0.9919491463906285,1.0,0.9999871479655857,1.0,0.9998663097131277,1.0,0.9999907279679958,1.0,0.03283358221170842,1.0,0.9985117668974943;1.0,.	0.983	.
TMC1	11	41	4	2.383	12.8881	486	10	0.037934	1.45998	0.0721478	1.0,0.9228934428176709,1.0,0.9989786160699361,1.0,0.8347889339500807,1.0,0.99986706061228,1.0,0.9999943922894107,1.0,1.0539962176768517E-5,1.0,0.9997971545588624,1.0,0.9981750683601194,1.0,.,1.0,0.9997377309945717,1.0,0.8630936457969642;1.0,.,1.0,.,1.0,.,1.0,.	0.983	.
LRRC4B	14	45	2	2.152	13.5437	517	35	5.75633	1.4596	0.0721994	1.0,0.12143784481537408,1.0,0.03796159349647417,1.0,0.8409318174569449,1.0,2.6401610044236752E-5,1.0,8.133710615498797E-4,1.0,0.029010044391802766,1.0,0.989953519320456,1.0,0.9980775912323414,1.0,0.9921999141412366,1.0,0.9912846492098659,1.0,0.9997373919816472,1.0,0.999160360346149,1.0,0.9932577113027319,1.0,0.9989264011093856;1.0,.,1.0,.	0.983	.
TWNK	7	25	0	2.095	13.8355	247	40	2.5607	1.45831	0.0723774	1.0,0.02565466014346013,1.0,0.9817201613649171,1.0,0.8075855629976989,1.0,0.9997967103891403,1.0,0.9808126573565508,1.0,0.999978810679381,1.0,0.9994135126100888;.	0.983	.
PIK3AP1	16	50	4	2.68	13.5852	622	28	2.70402	1.45815	0.0723997	1.0,0.9841088990833832,1.0,0.9773359504028365,1.0,0.8866772624827844,1.0,0.0037386524653357164,1.0,0.9999885265844,1.0,0.9825537084729801,1.0,0.9034441463363097,1.0,0.9793301337135285,1.0,0.9931845593008981,1.0,0.9999892039915551,1.0,0.9534228266581473,1.0,0.9979922846649409,1.0,0.01321200661714316,1.0,0.7812217140241732,1.0,0.9999916752641708,1.0,7.649940710879802E-4;1.0,.,1.0,.,1.0,.,1.0,.	0.983	.
AQP4	8	31	0	0.997	11.0877	639	-33	-0.246363	1.45746	0.0724947	1.0,0.9970898783368518,1.0,0.9930891384714478,1.0,0.9978431286571314,1.0,0.9978918796101787,1.0,0.9802136510348751,1.0,0.9980099857765723,1.0,0.9996138890368002,1.0,0.9847422903883163;.	0.983	.
NUP210L	30	84	6	5.867	14.523	184	37	1.50623	1.4566	0.0726128	1.0,0.8901189994849192,1.0,1.1108029343775496E-5,1.0,0.052800525005752275,1.0,0.886909108032043,1.0,0.9494596058768625,1.0,0.9655718654173839,1.0,0.7219763413050797,1.0,0.9632439643057058,1.0,0.9941262089010798,1.0,0.99832101387237,1.0,0.9980890781346584,1.0,0.8860659387902784,1.0,0.8016089816483496,1.0,0.999359154385443,1.0,0.9340496702319743,1.0,0.9826560402866173,1.0,1.0336557041581582E-5,1.0,…	0.983	.
USP25	14	61	2	3.508	11.2247	477	30	0.698006	1.45445	0.0729109	1.0,0.9994762710507609,1.0,0.9593069937985099,1.0,0.9976295102921471,1.0,0.9993545845929616,1.0,0.8892913979343208,1.0,0.999863675936388,1.0,0.999992934731389,1.0,0.9924880742177496,1.0,0.9999915563786038,1.0,0.9968620302457911,1.0,0.9999915613861257,1.0,0.9935901322351188,1.0,0.999754173653708,1.0,0.9946393781061017;1.0,.,1.0,.	0.983	.
KCNQ5	16	71	3	3.028	13.3817	975	15	4.61665	1.4532	0.0730841	1.0,0.9975832351892375,1.0,0.9997390898154899,1.0,0.9996085091505831,1.0,0.9999883936659402,1.0,0.9996132173084733,1.0,0.999530368449849,1.0,0.9677535093126177,1.0,0.9997389572129181,1.0,0.9999879557047091,1.0,0.9999921614308722,1.0,0.9998672636072957,1.0,0.997718175266443,1.0,0.9961570906919144,1.0,0.9988556606914611,1.0,0.187445689465899,1.0,0.9935189434073779;1.0,.,1.0,.,1.0,.	0.983	.
CCBE1	7	26	2	1.276	12.4585	491	24	-0.85587	1.45309	0.0730999	1.0,0.968039703085997,1.0,0.997808107720256,1.0,0.9997362365329677,1.0,0.9928825633114345,1.0,0.9457403498278634,1.0,0.9717777798425347,1.0,0.9911025306298241;1.0,.,1.0,.	0.983	.
HOXB9	6	21	1	0.763	13.7211	509	28	1.59384	1.45266	0.0731584	1.0,0.9999919964748245,1.0,0.996783966755732,1.0,0.9815224608568422,1.0,0.9824853513386149,1.0,0.9443620812089379,1.0,0.9615889637740132;1.0,.	0.983	.
DAO	6	24	3	1.094	13.1123	393	49	-0.0486699	1.45171	0.0732915	1.0,0.9964449609292511,1.0,0.999497921492369,1.0,0.9952718999711019,1.0,0.9932586753602821,1.0,0.9915167477104696,1.0,0.9621788530596456;1.0,.,1.0,.,1.0,.	0.983	.
CLIP4	9	32	2	2.317	12.856	497	32	-0.499344	1.45168	0.0732959	1.0,0.999968967233845,1.0,0.9992342123359428,1.0,0.9970593986659008,1.0,7.56573217396506E-6,1.0,0.9999893922034316,1.0,0.7439194938625703,1.0,0.8217595464135065,1.0,0.9739734300229339,1.0,0.999992660162952;1.0,.,1.0,.	0.983	.
IL1RL1	12	24	0	1.913	12.3891	588	9	-2.74504	1.45144	0.073329	1.0,0.9817040660750034,1.0,0.9964167494388545,1.0,8.569309838839562E-4,1.0,0.6731154424624521,1.0,0.0012939274944887007,1.0,6.468803075894436E-4,1.0,0.955977789084219,1.0,3.9447024196889914E-4,1.0,0.930980048956827,1.0,2.64435617534495E-4,1.0,0.9530461581910055,1.0,6.509213461261563E-4;.	0.983	.
GALNT10	6	30	1	1.997	13.2304	451	31	1.74779	1.45087	0.0734081	1.0,0.9999935506338382,1.0,0.9999930970133516,1.0,0.9999921211428139,1.0,0.9999931183767898,1.0,0.9995933891990962,1.0,0.9999925253719498;1.0,.	0.983	.
GET4	5	19	1	1.029	13.5107	310	41	0.286521	1.45081	0.0734168	1.0,0.9796825890523573,1.0,0.9968775612068457,1.0,0.9978035064350779,1.0,0.9946389892202144,1.0,.;1.0,.	0.983	.
OR4K2	19	30	7	0.95	12.9754	854	-49	-5.46709	1.45003	0.0735249	1.0,7.899510001073466E-4,1.0,0.003201093850471034,1.0,0.7642230936261305,1.0,0.003967147419828446,1.0,0.012239961739232925,1.0,1.0579614021558984E-5,1.0,8.572844509486658E-6,1.0,0.5982801517429944,1.0,0.023405374749674693,1.0,0.004703667979800582,1.0,0.9157422741463457,1.0,0.009726964427804881,1.0,0.0058697535590564705,1.0,1.3505155376171594E-4,1.0,7.277657533737917E-6,1.0,0.9934271695330086,1.0,…	0.983	.
CLHC1	8	18	1	1.816	13.7824	333	25	-2.80182	1.4497	0.0735705	1.0,0.02557473055939574,1.0,0.8954450240699703,1.0,0.9834636619125702,1.0,0.046714817589754994,1.0,0.9850785924071352,1.0,0.05380192898748289,1.0,0.001111347278057201,1.0,.;1.0,.	0.983	.
QPCT	4	17	1	1.121	13.1133	182	32	-1.81068	1.44953	0.0735944	1.0,0.9980474427227997,1.0,0.9987191534329476,1.0,0.9998037770839584,1.0,0.9933343019235349;1.0,.	0.983	.
HOXB5	7	23	1	0.82	13.7602	524	29	2.66824	1.4495	0.0735988	1.0,0.9848166135927686,1.0,0.9875744199390231,1.0,0.9336207813765922,1.0,0.9566716947610765,1.0,0.9937045664809852,1.0,0.997271904258326,1.0,0.9846210382395432;1.0,.	0.983	.
POLG	12	43	2	3.83	13.3631	420	24	-0.159583	1.44936	0.073618	1.0,0.9999912556380958,1.0,0.9995912288109285,1.0,0.997337801907381,1.0,0.9961847114450086,1.0,0.007050707433815084,1.0,0.9725724419463199,1.0,0.9985410478643825,1.0,0.8554619390739975,1.0,0.9929837643111424,1.0,.,1.0,0.9986151381443378,1.0,0.8713344214432734;1.0,.,1.0,.	0.983	.
CTTN	6	28	0	2.153	13.1444	530	43	1.04825	1.44855	0.0737323	1.0,0.9998605203922892,1.0,0.9999882881861631,1.0,0.9999835868040361,1.0,0.9999920274776168,1.0,0.957924507827789,1.0,0.9997323925344719;.	0.983	.
GOT1L1	6	18	1	1.382	13.4012	379	37	-2.21846	1.44783	0.0738323	1.0,0.005477445482152989,1.0,0.9684510161579725,1.0,0.9187804168307426,1.0,0.9909929365702603,1.0,0.9961177239636091,1.0,0.9458371947326628;1.0,.	0.983	.
WDR26	7	32	0	2.121	13.1603	256	18	3.94368	1.44729	0.0739075	1.0,0.9991913444594815,1.0,0.9996833856256999,1.0,0.9766493090437965,1.0,0.9975993835259835,1.0,0.9999917153102815,1.0,0.9996151292984744,1.0,0.9995163815310946;.	0.983	.
DNAJB13	5	18	0	1.072	13.1874	196	41	0.450001	1.44718	0.0739229	1.0,0.9994031790244957,1.0,0.9772250934574569,1.0,0.9567895009892339,1.0,0.9978329043536613,1.0,0.9887612777366828;.	0.983	.
GAPDH	4	17	1	1.064	14.8324	179	42	2.15525	1.44565	0.0741372	1.0,0.9981406564436912,1.0,0.9992935464769714,1.0,.,1.0,0.9974226046987454;1.0,.	0.983	.
CYP8B1	9	24	0	1.66	12.6156	447	21	-0.450546	1.44546	0.0741649	1.0,0.9583391734242557,1.0,0.9840837114909747,1.0,7.497729156538402E-4,1.0,0.9760047758263459,1.0,0.00793991478684798,1.0,0.9603155609110743,1.0,0.9709845565414542,1.0,.,1.0,0.9535770501219439;.	0.983	.
REST	15	33	0	3.309	13.2885	569	37	-0.482088	1.44502	0.0742255	1.0,0.9819877674385964,1.0,0.9999926046098009,1.0,0.9999922862311281,1.0,3.8785090265341373E-4,1.0,0.9600107602929344,1.0,9.237914850456846E-6,1.0,2.0431028246802444E-5,1.0,9.851645673156789E-6,1.0,0.9839241773447847,1.0,0.0019320093172837997,1.0,0.041340363986511884,1.0,1.2049291837901336E-5,1.0,0.0013401241658550936,1.0,0.942555433154136,1.0,0.07267760340226392;.	0.983	.
[truncated: 15,029 more rows]

## Sheet: BLCA
GeneSymbol	ResponseVar	ResponseVarScore	ExplanatoryVar	RegionLength	CellLineExpression	ReplicationTiming	HiC	ConstraintScore	Residual	P	AlleleScore	BHFDR-q	PumMedID
[truncated: 16,117 more rows]

[truncated: 1 more sheets: GBM]
