# Supplementary material for: RNA-SSNV: A Reliable Somatic Single Nucleotide Variant Identification Framework for Bulk RNA-Seq Data
Source: Front Genet. 2022 Jun 30;13:865313. doi: 10.3389/fgene.2022.865313 (PMC9279659; doi:10.3389/fgene.2022.865313)
Supplement: Supplementary file 9 [file Table7.XLSX]

## Sheet: LUSC
Chromosome	Start_Position	Reference_Allele	Tumor_Allele1	Hugo_Symbol	ref_AD_tumor_RNA	alt_AD_tumor_RNA	ref_AD_normal	alt_AD_normal	ref_AD_tumor_DNA	alt_AD_tumor_DNA	Tumor_Sample_UUID	Protein_Change	pred_prob	pred_label	Tag
chr17	7673824	C	G	TP53	33	37	34	0	21	2	TCGA-56-7731	p.G266R	0.982823	1	RNA_only
chr9	21971187	G	A	CDKN2A	5	170	20	0	6	14	TCGA-60-2726	p.R7*	0.955386	1	RNA_only
chr17	7674944	C	G	TP53	55	53	96	0	17	2	TCGA-98-7454	p.R196P	0.998332	1	RNA_only
chr17	7674954	G	A	TP53	18	31	138	0	42	2	TCGA-77-8136	p.H193Y	0.998529	1	RNA_only
chr17	7673823	C	A	TP53	14	154	12	0	3	3	TCGA-77-8009	p.G266V	0.906493	1	RNA_only
chr17	7673803	G	A	TP53	99	24	46	0	21	4	TCGA-63-A5MM	p.R273C	0.96301	1	RNA_only
chr17	7675218	T	C	TP53	39	80	39	0	20	0	TCGA-52-7622	p.K132E	0.994316	1	RNA_only
chr17	7673800	C	A	TP53	16	146	37	1	4	16	TCGA-77-8128	p.V274F	0.977869	1	RNA_only
chr17	7673802	C	G	TP53	64	433	47	0	4	36	TCGA-66-2755	p.R273P	0.975187	1	RNA_only
chr4	1801841	C	G	FGFR3	67	40	19	0	14	3	TCGA-66-2770	p.S249C	0.810093	1	RNA_only
chr9	21971154	C	A	CDKN2A	3	22	21	0	7	0	TCGA-77-8130	p.E18*	0.961266	1	RNA_only
chr7	140781611	C	T	BRAF	55	17	104	0	89	36	TCGA-56-A5DR	p.G466E	0.990255	1	RNA_only
chr17	7674229	C	A	TP53	9	103	92	0	37	28	TCGA-56-A5DR	p.G245V	0.989435	1	RNA_only
chr9	21971029	C	T	CDKN2A	2	65	39	0	8	14	TCGA-39-5027	p.W59*	0.97583	1	RNA_only
chr10	87933148	G	A	PTEN	22	8	84	0	45	18	TCGA-39-5027	p.R130Q	0.978966	1	RNA_only
chr17	7673812	A	T	TP53	22	82	33	1	11	13	TCGA-39-5027	p.F270I	0.943371	1	RNA_only
chr17	7673779	C	A	TP53	58	185	59	0	35	4	TCGA-34-5232	p.D281Y	0.996797	1	RNA_only

## Sheet: BLCA
Chromosome	Start_Position	Reference_Allele	Tumor_Allele1	Hugo_Symbol	ref_AD_tumor_RNA	alt_AD_tumor_RNA	ref_AD_normal	alt_AD_normal	ref_AD_tumor_DNA	alt_AD_tumor_DNA	Tumor_Sample_UUID	Protein_Change	pred_prob	pred_label	Tag
chr12	25245351	C	A	KRAS	0	2	27	0	11	0	TCGA-KQ-A41N	p.G12C	0.84811	1	RNA_only
chr17	7673776	G	A	TP53	17	14	40	0	19	1	TCGA-FD-A5BS	p.R282W	0.949806	1	RNA_only
chr3	179218294	G	A	PIK3CA	13	9	34	0	31	1	TCGA-FD-A6TK	p.E542K	0.987735	1	RNA_only
chr12	25245350	C	A	KRAS	38	9	58	0	36	3	TCGA-DK-A1AF	p.G12V	0.579006	1	RNA_only
chr12	56088138	G	A	ERBB3	7	14	43	0	28	2	TCGA-E7-A541	p.G284R	0.991138	1	RNA_only
chr17	7674233	C	T	TP53	40	104	47	0	51	2	TCGA-FD-A3B3	p.G244S	0.996316	1	RNA_only
chr17	39711955	C	T	ERBB2	79	52	207	0	198	8	TCGA-XF-A9SL	p.S310F	0.998591	1	RNA_only
chr17	39724008	G	C	ERBB2	185	179	24	0	27	1	TCGA-XF-A9SL	p.D769H	0.709349	1	RNA_only
chr17	7673782	T	C	TP53	48	11	31	0	23	0	TCGA-4Z-AA7N	p.R280G	0.896963	1	RNA_only
chr17	7673781	C	T	TP53	21	97	32	0	26	3	TCGA-XF-A9SI	p.R280K	0.695927	1	RNA_only
chr9	21971178	C	A	CDKN2A	8	16	10	0	3	0	TCGA-CF-A1HR	p.E10*	0.905609	1	RNA_only
chr4	1801841	C	G	FGFR3	0	134	27	0	2	22	TCGA-DK-A1AA	p.S249C	0.94357	1	RNA_only
chr9	21971187	G	A	CDKN2A	458	240	24	0	4	0	TCGA-G2-A2EJ	p.R7*	0.623288	1	RNA_only
chr3	179203765	T	A	PIK3CA	26	7	80	0	92	0	TCGA-FD-A3B8	p.N345K	0.972222	1	RNA_only

## Sheet: GBM
Chromosome	Start_Position	Reference_Allele	Tumor_Allele1	Hugo_Symbol	ref_AD_tumor_RNA	alt_AD_tumor_RNA	ref_AD_normal	alt_AD_normal	ref_AD_tumor_DNA	alt_AD_tumor_DNA	Tumor_Sample_UUID	Protein_Change	pred_prob	pred_label	Tag
chr10	87933147	C	G	PTEN	59	14	1372	0	99	42	TCGA-06-0649	p.R130G	0.599664	1	RNA_only
chr7	55154128	G	A	EGFR	4	45	114	3	134	1226	TCGA-14-1823	p.A244T	0.915489	1	RNA_only
