# Supplementary material for: RNA-SSNV: A Reliable Somatic Single Nucleotide Variant Identification Framework for Bulk RNA-Seq Data
Source: Front Genet. 2022 Jun 30;13:865313. doi: 10.3389/fgene.2022.865313 (PMC9279659; doi:10.3389/fgene.2022.865313)
Supplement: Supplementary file 10 [file Table8.XLSX]

## Sheet: Sheet1
Chromosome	Start_Position	Reference_Allele	Tumor_Allele1	Mutation_Origin	Mutation	Hugo_Symbol	ref_AD_tumor_RNA	alt_AD_tumor_RNA	ref_AD_tumor_DNA	alt_AD_tumor_DNA	Tumor_Sample_UUID	Variant_Classification	Protein_Change	chisq_pvalue	tumor_expression	paired_normal_expression	fold_change	pathway_name
chr9	21971018	G	A	LUSC	chr9:21971018:G>A	CDKN2A	24	825	9	27	TCGA-22-4593	Missense_Mutation	p.P63L	0	103.658	16.7671	6.18224	Cell Cycle
chr9	21971112	G	A		chr9:21971112:G>A	CDKN2A	6	265	9	6	TCGA-56-7731	Missense_Mutation	p.H32Y	0	88.7334	23.8146	3.72601	Cell Cycle
chr9	21974749	C	A		chr9:21974749:C>A	CDKN2A	0	19	33	10	TCGA-77-7338	Nonsense_Mutation	p.E27*	0	68.9916	8.50838	8.10866	Cell Cycle
chr4	186709370	G	A		chr4:186709370:G>A	FAT1	16	13	227	30	TCGA-58-8386	Missense_Mutation	p.S153L	1e-05	91.7093	42.6786	2.14883	HIPPO
chr17	31156049	C	T		chr17:31156049:C>T	NF1	15	25	47	22	TCGA-39-5040	Silent	p.L43L	0.00361	66.3406	26.2714	2.5252	RTK RAS
chr9	85020256	C	T		chr9:85020256:C>T	NTRK2	0	12	63	42	TCGA-77-7142	Silent	p.I741I	0.00027	108.462	42.3634	2.56027	RTK RAS
chr19	44781031	G	T		chr19:44781031:G>T	CBLC	77	68	36	6	TCGA-56-7580	Missense_Mutation	p.W160C	0.00029	112.662	21.4375	5.25537	RTK RAS
chr5	151554632	G	A	BLCA	chr5:151554632:G>A	FAT2	13	8	169	26	TCGA-CU-A0YN	Silent	p.T1225T	0.00817	94.4781	1.1514	82.0548	HIPPO
chr5	177091004	T	A		chr5:177091004:T>A	FGFR4	0	24	10	14	TCGA-BT-A20N	Missense_Mutation	p.V168D	0.00138	50.0784	5.64571	8.87016	RTK RAS
